# Supplementary material for: Potential of a constitutive-UPR and histone deacetylase A-deficient Saccharomyces cerevisiae strain for biomolecule production
Source: Appl Environ Microbiol. 2025 Aug 7;91(9):e00644-25. doi: 10.1128/aem.00644-25 (PMC12442391; doi:10.1128/aem.00644-25)
Supplement: Table S1 — Total data of the mRNA-seq analysis. [file aem.00644-25-s0002.xlsx]

## Sheet: Raw TPM
Name	Gene name	Gene ID	HAC1u TPM			HAC1i TPM			hda3D0HAC1u TPM			hda3D0HAC1i TPM
YAL069W_1	YAL069W	YAL069W	0	0	0.633245	0	0	0	0	0	0	0	0	0
YAL068W-A_1	YAL068W-A	YAL068W-A	0	0	0	0	0	0	0	0	0	0	0	0
PAU8_1	PAU8	YAL068C	0	0	0.54951	0	0	0	0	0	0	0	0	0
YAL067W-A_1	YAL067W-A	YAL067W-A	0	0	0	0	0	0	0	0	0	0	0	0
SEO1_1	SEO1	YAL067C	0.63428	2.53741	1.67906	2.42959	2.58053	1.37972	1.2836	2.83359	2.31806	0.999056	1.78838	3.06096
YAL066W_1	YAL066W	YAL066W	0	1.12563	0	0	0	0	0	0	0.70359	0	0	0
YAL065C_1	YAL065C	YAL065C	0	0.898761	0.515432	0	0	0	0	0.465989	1.68534	0	1.37247	0
YAL064W-B_1	YAL064W-B	YAL064W-B	0	1.82583	1.0471	2.00534	1.04953	0	1.5009	1.89331	1.14126	0	0	0.95444
TDA8_1	TDA8	YAL064C-A	0	0	0	0	0	0	0.750451	0	0	0	0	0
YAL064W_1	YAL064W	YAL064W	0	0	0	0	0	0	0	1.26553	0	0	2.79551	1.27594
YAL063C-A_1	YAL063C-A	YAL063C-A	0	1.19526	0.685471	0	0	0	1.9651	1.85915	0.747111	1.01965	1.82525	0
FLO9_1	FLO9	YAL063C	1.19607	2.97957	2.21133	3.40084	3.37507	1.96165	4.25029	5.5887	4.27259	3.88748	6.55738	3.48158
GDH3_1	GDH3	YAL062W	12.9975	25.3144	16.2597	9.45312	10.3314	8.94711	27.4685	29.4	33.545	31.3132	32.2786	23.29
BDH2_1	BDH2	YAL061W	271.846	422.71	292.05	61.334	33.482	33.3312	219.116	234.698	221.57	19.1661	8.04769	15.3692
BDH1_1	BDH1	YAL060W	215.63	249.741	279.678	301.447	261.534	292.444	310.557	397.088	345.319	273.478	135.214	213.944
YAL059C-A_1	YAL059C-A	YAL059C-A	0	0	0	0	0	0	0	0	0	0.701465	0.627834	0
ECM1_1	ECM1	YAL059W	17.3346	14.6966	16.8568	19.5293	31.6017	32.064	13.4236	8.18434	13.2691	70.5812	108.889	51.2171
CNE1_1	CNE1	YAL058W	28.9126	31.1171	29.478	24.1345	27.6915	24.7116	19.7057	23.9016	23.9165	25.5623	31.8548	27.9539
YAL056C-A_1	YAL056C-A	YAL056C-A	0	0	0	0	0	1.16746	0.814592	0	0	0	0.756621	0
GPB2_1	GPB2	YAL056W	44.9036	58.1675	45.4341	37.7729	36.4619	34.2644	51.4941	57.9974	51.3293	48.8358	55.5665	38.937
PEX22_1	PEX22	YAL055W	26.2277	32.0277	24.6126	24.8581	16.5692	15.0931	19.4827	17.602	22.0212	11.4753	9.29264	11.3847
ACS1_1	ACS1	YAL054C	12.5588	22.2462	14.4343	12.4842	11.5742	7.26963	17.3529	20.4585	18.0667	16.4844	17.7297	16.9767
FLC2_1	FLC2	YAL053W	271.231	357.137	305.823	178.34	177.579	156.628	247.021	292.052	249.392	161.985	185.405	201.611
OAF1_1	OAF1	YAL051W	24.1588	27.5469	24.363	19.4411	20.0953	15.119	21.917	28.2782	25.1016	19.4415	22.3001	15.8457
AIM2_1	AIM2	YAL049C	165.959	201.37	169.592	136.447	134.639	150.971	197.56	200.538	196.871	138.149	116.121	142.807
GEM1_1	GEM1	YAL048C	18.071	18.7113	22.665	13.0604	11.7609	10.0951	18.4002	21.5789	16.3959	8.3541	27.1048	10.9696
YAL047W-A_1	YAL047W-A	YAL047W-A	0	0	0.604461	0.771752	0.605865	0	0	1.09296	0.658816	0	0	1.10194
SPC72_1	SPC72	YAL047C	6.28946	9.86329	7.47087	8.31213	6.73939	4.60424	3.36559	4.72796	6.39781	4.76275	8.09936	7.39346
AIM1_1	AIM1	YAL046C	53.8232	104.249	81.5769	69.9117	74.4857	86.0877	59.2667	56.5766	56.027	113.867	78.8539	71.3023
YAL045C_1	YAL045C	YAL045C	0	0	0	0	0	0	0	0	0	0	0.859462	0
YAL044W-A_1	YAL044W-A	YAL044W-A	114.047	143.097	125.194	120.073	145.298	119.365	105.611	102.895	103.155	123.856	113.248	141.962
GCV3_1	GCV3	YAL044C	248.972	271.205	259.353	407.584	364.794	418.564	255.268	224.631	285.217	771.008	590.682	567.082
PTA1_1	PTA1	YAL043C	44.1953	51.0373	43.0582	42.1223	38.9187	39.2747	47.0474	51.1645	56.1502	59.3942	69.716	52.2793
YAL042C-A_1	YAL042C-A	YAL042C-A	2.99018	3.68064	1.05541	2.02126	1.05786	0	0	3.33959	2.30063	0.784972	2.10773	2.88604
ERV46_1	ERV46	YAL042W	239.28	244.701	246.463	272.228	300.063	275.155	270.343	231.636	265.316	353.068	336.649	340.04
CDC24_1	CDC24	YAL041W	47.8555	57.6311	48.371	35.0493	34.141	33.2295	47.5979	48.8635	53.5683	32.3904	43.7964	35.7262
CLN3_1	CLN3	YAL040C	132.159	140.884	136.987	98.1892	87.5219	77.8178	128.115	159.024	117.124	71.4987	90.5054	86.1641
CYC3_1	CYC3	YAL039C	57.2121	79.4405	74.8636	34.9003	29.62	35.4129	51.1836	51.8749	58.781	27.1077	22.623	20.6513
CDC19_1	CDC19	YAL038W	10990.9	11393.4	10709.8	10488.4	11485	10749.1	11356.4	10969.8	10992	13915.2	12039.3	13320.9
YAL037C-B_1	YAL037C-B	YAL037C-B	9.73786	9.98869	4.91008	5.74658	6.9721	14.2897	8.50434	8.69321	7.58145	13.6947	6.26482	10.816
YAL037C-A_1	YAL037C-A	YAL037C-A	0	0	0	0	0	0	0	0	0	0	0	0
YAL037W_1	YAL037W	YAL037W	8.15382	14.7088	12.405	7.60233	5.71954	4.58706	9.24623	10.9907	10.546	1.84527	4.62442	6.33207
RBG1_1	RBG1	YAL036C	78.611	91.8121	73.4992	94.7586	113.117	138.438	59.7603	47.9276	69.7277	257.424	278.015	160.199
FUN12_1	FUN12	YAL035W	223.578	233.614	172.027	194.923	202.394	258.341	199.262	196.64	213.074	305.397	224.621	192.395
YAL034C-B_1	YAL034C-B	YAL034C-B	0	0	0	0	0	0	0	0	0	0	0	0
MTW1_1	MTW1	YAL034W-A	3.89754	5.19732	4.81485	7.02561	4.82602	5.6521	5.25833	4.35298	3.24864	3.75163	7.93669	2.92585
FUN19_1	FUN19	YAL034C	74.4425	111.179	95.3997	40.1908	39.1178	28.0444	78.9623	83.9253	73.17	32.7299	45.3314	21.959
POP5_1	POP5	YAL033W	18.1885	25.3203	23.6921	35.6159	30.6414	27.4755	25.1962	14.8554	21.2411	36.3794	42.2273	29.2585
PRP45_1	PRP45	YAL032C	10.708	21.0523	16.7977	10.9467	13.329	15.0971	14.0453	12.8135	17.9267	22.9047	20.7334	13.3973
YAL031W-A_1	YAL031W-A	YAL031W-A	0	0	0	0	0	0	0	0.583617	0.70359	0.960258	0	0
GIP4_1	GIP4	YAL031C	27.725	37.3263	30.231	19.6335	19.9673	15.0772	32.437	30.2538	34.3779	18.8455	22.4511	18.1582
SNC1_1	SNC1	YAL030W	154.537	214.195	202.29	159.713	141.197	126.174	175.269	203.262	192.229	107.288	74.2707	120.187
MYO4_1	MYO4	YAL029C	35.731	40.1695	36.4073	32.4115	31.2399	27.7454	33.3446	34.9976	39.3857	35.0742	41.4959	37.0559
FRT2_1	FRT2	YAL028W	23.5031	25.8619	28.0292	14.2825	10.2046	10.3284	26.3041	26.1359	28.4947	10.2833	6.52639	7.56155
SAW1_1	SAW1	YAL027W	15.2431	11.948	10.6588	12.9607	9.92045	10.4269	13.0957	11.7013	12.4471	9.43765	15.5425	6.93973
YAL026C-A_1	YAL026C-A	YAL026C-A	29.9346	29.3821	30.5129	37.2133	29.2143	33.6803	31.3339	35.8205	36.2349	66.3893	33.3483	36.5302
DRS2_1	DRS2	YAL026C	52.1244	57.2861	57.0761	50.3972	49.9838	47.9484	62.4839	63.0828	61.3535	65.5	63.521	66.4173
MAK16_1	MAK16	YAL025C	13.0087	15.4839	15.8105	21.0158	33.6482	41.3782	10.5552	12.5316	15.1077	89.5636	98.9054	65.5424
LTE1_1	LTE1	YAL024C	9.49778	11.1419	10.3255	8.57204	8.02897	9.98761	9.75639	11.0513	12.8185	6.74989	9.49359	5.65552
PMT2_1	PMT2	YAL023C	235.278	204.726	210.846	656.355	730.991	646.837	274.259	263.546	260.605	767.567	740.112	885.978
FUN26_1	FUN26	YAL022C	79.7166	68.0421	70.4699	89.6454	96.2365	76.9981	70.4685	65.1026	72.19	70.2656	93.3097	90.7934
CCR4_1	CCR4	YAL021C	52.513	46.9018	61.6507	63.315	60.0442	45.8025	67.6705	69.8683	59.5843	50.7516	65.3899	53.8085
ATS1_1	ATS1	YAL020C	22.7862	29.5057	29.662	20.8419	24.7425	19.6301	22.8281	19.0777	25.6031	41.4578	33.6606	31.2108
YAL019W-A_1	YAL019W-A	YAL019W-A	0.396592	0.610211	0.349951	0	0	0	0	0	0	0	0	0.637968
FUN30_1	FUN30	YAL019W	20.6354	26.7318	19.0897	23.623	24.9036	29.3215	19.1962	17.4709	21.5105	48.5795	63.7346	42.8318
LDS1_1	LDS1	YAL018C	0	0.711289	0.203959	1.30204	1.43103	0.837991	0.292354	0	0.6669	0	0.271548	1.48729
PSK1_1	PSK1	YAL017W	54.6958	66.8984	67.3237	46.4814	38.1601	32.7138	77.187	90.8112	77.917	26.8221	17.0917	35.5513
YAL016C-B_1	YAL016C-B	YAL016C-B	0	0	0	0	0	0	0	0	1.16887	0	0	0
YAL016C-A_1	YAL016C-A	YAL016C-A	2.87057	0	1.89974	2.42551	2.53886	1.30088	0.907689	1.145	0.690188	0	1.68618	2.30884
TPD3_1	TPD3	YAL016W	207.693	227.688	203.027	167.249	157.077	164.298	232.574	242.341	235.641	134.986	134.596	138.176
NTG1_1	NTG1	YAL015C	25.2431	41.7385	30.5857	21.011	25.3251	26.6355	23.5886	24.3456	25.0021	45.0025	36.959	26.6671
SYN8_1	SYN8	YAL014C	53.2766	48.9123	58.4391	65.9908	65.8641	65.0949	60.3117	55.4163	54.0692	78.0434	98.8986	73.3912
DEP1_1	DEP1	YAL013W	11.3214	20.5608	15.0669	10.6639	10.3415	11.1023	21.362	15.6944	20.5271	16.0784	19.4056	10.748
CYS3_1	CYS3	YAL012W	419.685	434.702	429.076	533.857	549.527	469.947	516.59	492.315	457.385	574.91	727.919	841.132
SWC3_1	SWC3	YAL011W	16.3705	20.7433	18.6939	12.205	12.9883	16.3649	13.5501	12.9636	12.8501	24.9636	16.6867	18.2014
MDM10_1	MDM10	YAL010C	19.0669	24.6432	21.9392	17.0129	13.356	14.6547	16.7849	15.9408	19.8045	9.61035	17.024	13.9862
SPO7_1	SPO7	YAL009W	31.5901	37.4576	27.875	38.5282	40.2434	27.8439	35.9235	28.6691	32.0539	28.9111	38.4742	41.9586
FUN14_1	FUN14	YAL008W	174.939	193.428	192.121	125.419	128.936	111.882	142.243	144.089	129.28	104.374	56.9405	76.1394
ERP2_1	ERP2	YAL007C	183.846	177.668	189.314	423.285	454.791	470.485	223.707	183.121	207.344	513.764	407.787	500.568
TRN1_1	TRN1	tP(UGG)A	0	0	0	0	0	0	0	0	0	0	0	0
SSA1_1	SSA1	YAL005C	5723.28	6037.18	6424.78	3520.21	3654.7	3700.11	6814.69	7175.28	7196.82	2064.73	929.164	1648.73
YAL004W_1	YAL004W	YAL004W	0.348854	0	1.84696	0.393022	1.85125	0.632373	0.441238	0.556598	1.00652	0.457901	0	0
EFB1_1	EFB1	YAL003W	1848.14	2141.81	2147.62	1780.7	1880.23	2213.85	2033.22	1626.53	2164.29	1119.03	1213.69	1210.38
VPS8_1	VPS8	YAL002W	28.368	40.1926	35.7225	27.5652	25.5604	22.4976	33.0399	37.482	35.6949	19.8589	26.9393	24.0526
TFC3_1	TFC3	YAL001C	19.406	24.3664	19.8155	14.3316	13.1453	11.4121	17.3211	23.1959	18.7885	11.16	12.7335	10.0229
NUP60_1	NUP60	YAR002W	27.0711	27.6968	29.5514	32.5422	31.8415	28.0774	30.8866	31.2808	38.6505	27.1077	44.4262	35.0173
ERP1_1	ERP1	YAR002C-A	248.663	233.461	228.184	610.456	689.171	605.974	277.258	242.09	269.126	873.524	953.652	993.954
SWD1_1	SWD1	YAR003W	24.1763	29.0529	33.7904	44.3351	42.7652	36.1474	38.3908	29.8451	34.6226	56.0548	101.586	63.0199
RFA1_1	RFA1	YAR007C	50.2754	54.4285	49.4939	44.2206	44.5729	47.6537	57.6134	46.7757	58.605	29.4175	29.1761	28.8419
SEN34_1	SEN34	YAR008W	15.2889	20.5836	14.4545	21.5308	18.3515	21.7756	14.8486	10.89	17.0672	15.051	14.4334	14.9321
YAR009C_1	YAR009C	YAR009C	134.086	170.859	141.814	100.779	104.394	115.025	117.124	116.409	134.405	107.913	105.534	77.67
YAR010C_1	YAR010C	YAR010C	18.9663	17.0887	11.7603	5.19751	8.0095	4.33627	9.293	14.3125	14.2968	9.64395	15.6574	5.22237
BUD14_1	BUD14	YAR014C	36.1904	44.7431	34.3692	36.9463	33.5103	27.8957	34.3643	34.3742	40.828	42.7666	67.7026	40.6323
ADE1_1	ADE1	YAR015W	64.5528	70.6215	64.5415	55.8578	58.3959	57.3956	54.6387	50.9097	64.4438	125.969	175.896	123.188
KIN3_1	KIN3	YAR018C	19.7023	19.6779	23.0278	29.985	33.934	26.316	17.4876	21.6461	28.589	11.7962	17.0552	20.017
CDC15_1	CDC15	YAR019C	25.0402	31.8687	26.2553	20.5484	18.0454	17.0916	28.7388	30.3954	27.873	25.4621	23.6974	15.9132
YAR019W-A_1	YAR019W-A	YAR019W-A	0.678852	0	0.599016	0	0	0	0.858624	0	0	0	0	0
PAU7_1	PAU7	YAR020C	0	0	0	0	0	0	0	1.07344	0	0	0	0
YAR023C_1	YAR023C	YAR023C	4.18625	5.79701	7.75725	7.07439	4.44301	0.758847	10.0602	9.35085	10.0652	7.14325	9.83607	6.7341
SUP56_1	SUP56	tL(CAA)A	0	0	0	0	0	0	0	0	0	0	0	0
UIP3_1	UIP3	YAR027W	147.193	157.698	176.088	107.195	92.0606	85.0809	145.788	141.876	162.136	70.8271	66.0184	68.3112
YAR028W_1	YAR028W	YAR028W	27.5758	33.0553	28.5769	32.5121	36.0167	24.4123	31.6339	42.2067	35.1555	28.1989	53.1148	31.9798
YAR029W_1	YAR029W	YAR029W	3.0141	3.09174	0.886543	1.1319	1.7772	0	3.81229	4.80901	1.93253	0	2.36066	0
YAR030C_1	YAR030C	YAR030C	0.660987	4.06808	0	0.744673	0	0	1.67206	1.05461	0.6357	1.7352	0.776532	2.12656
PRM9_1	PRM9	YAR031W	6.80441	11.245	6.22656	21.2942	22.7351	25.5825	23.269	17.692	21.3289	30.7636	29.3108	23.9185
MST28_1	MST28	YAR033W	20.2009	13.3208	17.5422	27.0934	27.7924	16.2749	20.6837	26.8588	24.9789	13.4681	17.3282	23.2112
YAT1_1	YAT1	YAR035W	4.38096	7.5833	7.34491	5.67597	6.87762	3.97071	8.72727	8.21306	11.6921	6.90046	6.04747	6.1664
YAR035C-A_1	YAR035C-A	YAR035C-A	0	0	0	0	0	0	0	0	0	0	0	0
SWH1_1	SWH1	YAR042W	35.6166	50.1205	39.7043	26.4174	24.8308	26.882	43.2851	52.074	45.8955	14.8069	13.7738	13.151
YAR047C_1	YAR047C	YAR047C	2.81692	1.08355	2.48563	1.58678	1.86855	1.27657	3.56289	1.6854	4.06372	0	2.482	0
FLO1_1	FLO1	YAR050W	2.79265	3.76919	3.63148	2.15268	2.72994	0.97693	17.4751	19.6597	20.1671	2.82958	3.05059	3.23132
YAR053W_1	YAR053W	YAR053W	0	0	0	0	0	0	0	1.2144	2.19605	0	0	0
YAR060C_1	YAR060C	YAR060C	0	2.07036	0.593667	0	0.595045	1.21958	3.40383	3.22032	0.647051	1.76619	2.3712	4.32907
YAR064W_1	YAR064W	YAR064W	0	0	0	0	0	0	0.953073	0	0	0	0	0
YAR066W_1	YAR066W	YAR066W	0	0	0	0.832282	2.61353	3.34786	0	0.589339	0	4.84836	4.77339	0.594186
YAR068W_1	YAR068W	YAR068W	0.465139	0	0	0	0.411389	0.843164	0	0	0	4.27374	3.27869	1.49647
YAR069C_1	YAR069C	YAR069C	0.768903	0	0	0	0.680052	1.3938	0	0	0.739487	0	0	0
YAR070C_1	YAR070C	YAR070C	0	0	0	0	0	0	0	0	0	0	0	0
PHO11_1	PHO11	YAR071W	3.22019	5.69791	4.26223	3.99068	3.4177	2.04305	31.9728	20.9367	24.3114	5.49481	15.6999	5.95709
IMD1_1	IMD1	YAR073W	0	0	0.164581	0	0.164963	0	0.235909	0.595174	0.538142	0	0.21912	0
YAR075W_1	YAR075W	YAR075W	0	0	0	0	0	0	0.603211	1.14138	0.458669	0	1.12056	0
YBL113C_1	YBL113C	YBL113C	15.3936	21.1997	17.9433	11.8828	10.6733	9.64588	12.9801	15.843	15.8099	9.35434	16.2984	5.65563
YBL113W-A_1	YBL113W-A	YBL113W-A	0.468028	0	0	0	0	0.848401	0	0.37337	0	0	0	0
YBL112C_1	YBL112C	YBL112C	2.13262	2.18755	0	1.60175	1.25745	0	1.79825	1.7013	0.683677	3.73232	1.67028	0
YBL111C_1	YBL111C	YBL111C	2.25606	0	0	0	0	0.20448	0.142676	0	0	0.296127	1.59026	0
YBL109W_1	YBL109W	YBL109W	0	0	0.593667	0.757971	0	0	0	0	0	0	0.790398	0
PAU9_1	PAU9	YBL108C-A	0	0	0	0	0	0	0	0	0	0	0	0
YBL108W_1	YBL108W	YBL108W	0	0	0	0	0	0	0	0	0	0	0	0
YBL107W-A_1	YBL107W-A	YBL107W-A	0	0	0	0	0	0	0	0	0	0	0	0
MIX23_1	MIX23	YBL107C	19.89	28.8379	29.3639	43.0928	36.5364	36.7482	27.0924	22.5804	23.9113	39.663	76.3918	35.6873
SRO77_1	SRO77	YBL106C	20.8691	22.9357	19.5987	11.7557	15.623	15.4021	21.5879	22.2375	24.9451	5.96765	8.75614	8.03297
PKC1_1	PKC1	YBL105C	43.5632	57.1649	42.9996	34.2666	34.9424	34.1481	50.7975	57.7645	55.1072	39.3222	43.5707	37.9846
SEA4_1	SEA4	YBL104C	18.4936	23.7683	19.1345	12.1742	12.508	14.7241	18.4377	15.9683	18.7626	21.4186	25.4753	17.8496
RTG3_1	RTG3	YBL103C	18.1032	27.14	24.0295	14.6427	13.9585	10.3777	22.3101	22.2182	26.1903	12.998	33.992	19.663
SFT2_1	SFT2	YBL102W	208.964	180.888	152.682	183.541	165.996	177.697	177.377	188.13	173.122	228.492	186.475	249.723
ECM21_1	ECM21	YBL101C	28.2403	32.148	34.2564	26.3486	20.387	16.6159	33.332	38.5516	36.1701	12.3854	23.0417	18.5399
YBL100W-C_1	YBL100W-C	YBL100W-C	0	0	0	0	0	0	0	0	0	0	0	0
YBL100W-A_1	YBL100W-A	YBL100W-A	0	0	0	2.12715	0	2.48916	0	0	0	0	0	0
YBL100W-B_1	YBL100W-B	YBL100W-B	2.16995	4.25529	4.35512	48.6539	52.571	62.8588	3.65946	3.63187	3.68282	77.2934	114.017	98.559
tF(GAA)B_1	tF(GAA)B	tF(GAA)B	0	0	0	0	0	0	0	0	0	0	0	0
YBL100C_1	YBL100C	YBL100C	1.43529	1.10419	0	0	0.634715	0	0.907689	0.572501	0	0	0	0
ATP1_1	ATP1	YBL099W	1860.9	2142.98	1526.61	1341.96	1541.02	1593.33	1603.64	1982.17	1513.37	1356.43	725.383	1056.29
BNA4_1	BNA4	YBL098W	66.0356	108.144	72.8369	41.6177	50.8874	46.5185	62.4356	67.9364	74.985	22.7421	19.7788	23.9272
BRN1_1	BRN1	YBL097W	4.89043	5.98896	7.13344	4.04787	4.0605	2.89468	7.06915	6.36955	7.48694	1.17902	5.62806	3.37151
YBL096C_1	YBL096C	YBL096C	0.731578	1.12563	0.645541	1.6484	1.29408	1.32614	0	1.75085	0	1.92052	0.859462	0
YBL095W_1	YBL095W	YBL095W	39.4836	41.4989	41.7101	29.1329	30.2485	33.7701	40.0924	34.8254	37.9731	44.8912	48.3455	49.2012
YBL094C_1	YBL094C	YBL094C	0.678852	0	0.599016	0	0	1.23056	0	0	0.652881	1.7821	0.797519	2.18403
ROX3_1	ROX3	YBL093C	30.0046	40.9201	41.2182	45.3273	52.7733	40.7923	39.6754	31.5523	43.2851	67.5787	127.78	76.2386
RPL32_1	RPL32	YBL092W	2244.47	1833.8	2145.98	3159.82	3156.74	4145.74	1941.07	1845.59	2079.49	2419.06	2180	2373.39
SCS22_1	SCS22	YBL091C-A	35.9637	41.5013	36.2677	30.8701	22.7199	23.2828	30.3251	29.3732	30.882	8.9915	8.04769	10.3307
MAP2_1	MAP2	YBL091C	229.45	257.706	225.155	209.415	210.043	257.648	226.298	203.129	264.807	243.516	186.07	199.917
MRP21_1	MRP21	YBL090W	16.0865	21.4945	29.1364	38.154	27.7064	36.0666	17.6693	21.9512	25.2423	38.3402	32.3264	21.7913
AVT5_1	AVT5	YBL089W	46.522	56.4578	50.8799	48.3519	44.4784	48.1043	44.1314	50.3116	44.4271	80.4153	80.6344	66.9311
TEL1_1	TEL1	YBL088C	9.51366	11.5607	12.2583	8.83031	6.38244	7.20197	10.358	11.4921	11.1252	6.13731	11.4307	7.47804
RPL23A_1	RPL23A	YBL087C	1092.07	716.645	1024.82	1739.07	1660.82	2052.85	1224.49	1055.46	1038.73	1379.67	1340.06	1478.28
YBL086C_1	YBL086C	YBL086C	16.4582	23.8335	16.2311	11.6341	8.41983	7.31223	18.1635	19.5656	19.2425	6.35374	6.82417	7.00808
BOI1_1	BOI1	YBL085W	27.4987	34.392	26.8403	22.8457	21.8754	24.2274	26.4257	32.8444	30.8791	16.2324	15.7919	17.6693
CDC27_1	CDC27	YBL084C	19.955	22.3021	18.309	19.0142	17.6491	12.9574	24.3605	27.9575	31.3176	17.983	30.9078	16.609
YBL083C_1	YBL083C	YBL083C	12.7356	17.9626	12.1744	13.7502	11.7333	26.9337	3.35589	13.5465	2.0414	55.0255	52.9901	42.6809
ALG3_1	ALG3	YBL082C	41.6983	31.0689	36.0701	80.084	95.2488	72.6113	45.0581	36.2771	34.1034	191.995	224.88	181.425
YBL081W_1	YBL081W	YBL081W	17.766	15.3958	27.9297	42.5614	58.337	37.7573	17.0468	25.4135	25.335	53.6079	106.997	52.2304
PET112_1	PET112	YBL080C	12.2344	14.1182	14.8439	10.0242	9.59099	10.3326	13.7158	12.2	13.7719	9.48919	9.9631	10.9584
NUP170_1	NUP170	YBL079W	41.662	49.7548	41.5401	39.594	38.2666	39.2601	42.9929	46.5543	47.0595	41.4578	65.3775	44.8403
ATG8_1	ATG8	YBL078C	159.645	242.688	138.616	76.2596	70.5986	98.3929	108.23	115.64	115.46	82.9809	48.0134	41.0894
YBL077W_1	YBL077W	YBL077W	0	0	0.461741	0	0	0	0.661856	0	0	0.686851	0	0
ILS1_1	ILS1	YBL076C	251.058	215.024	233.678	298.43	306.704	321.304	293.294	275.633	297.646	370.646	444.108	376.633
SSA3_1	SSA3	YBL075C	99.8131	142.16	53.6018	42.4464	52.4958	44.5502	43.5481	41.339	46.8266	70.1475	56.3834	46.0613
AAR2_1	AAR2	YBL074C	8.04325	9.44456	7.47087	5.48464	7.48821	3.45318	8.29923	7.5985	11.3997	8.05699	8.4546	8.8527
YBL073W_1	YBL073W	YBL073W	0	0	0	0	0	0	0	0	0	0	0	0
RPS8A_1	RPS8A	YBL072C	992.329	692.18	1071.13	1371.8	1332.24	1506.6	1120.93	1056.91	1046.67	767.633	873.795	916.642
YBL071C-B_1	YBL071C-B	YBL071C-B	0	0	0	0	0	0	0	0	0	0	0	0
KTI11_1	KTI11	YBL071W-A	20.8808	37.7155	36.0492	41.935	61.0244	32.9139	28.707	21.7274	34.0521	57.199	152.518	39.431
YBL071C_1	YBL071C	YBL071C	0	0	0.645541	0	0	1.32614	0	0	0	0.960258	0	1.17683
YBL070C_1	YBL070C	YBL070C	0	0	0	0.79339	0	0	0	0.5618	0	0	0	0
AST1_1	AST1	YBL069W	22.781	28.8502	38.1935	25.8627	24.4882	25.0949	27.0407	40.8207	30.3362	28.7519	59.4968	27.9074
YBL068W-A_1	YBL068W-A	YBL068W-A	0	0	0	0	0	0	0	0	0	0	0	0
PRS4_1	PRS4	YBL068W	39.1741	41.4832	43.9205	42.5762	58.6966	39.2651	39.6385	32.9057	42.1078	72.5919	109.37	50.0424
UBP13_1	UBP13	YBL067C	31.7327	40.1451	34.4898	34.1614	28.3331	30.3133	27.7767	33.3512	35.9442	23.6688	36.688	27.8727
SEF1_1	SEF1	YBL066C	25.1175	34.5096	28.2976	19.0621	19.4309	20.3284	21.8153	29.507	23.5259	27.7179	28.5066	17.0902
YBL065W_1	YBL065W	YBL065W	0	0	0	5.16738	4.63618	3.56328	1.65752	1.04544	1.89052	6.0204	6.15823	2.10807
PRX1_1	PRX1	YBL064C	546.162	851.85	670.237	407.291	386.135	367.027	552.564	666.516	690.952	494.533	253.41	328.943
KIP1_1	KIP1	YBL063W	7.58946	8.65381	7.05567	10.0009	8.57037	7.61577	10.7992	8.91959	11.5352	4.9809	9.95106	6.1043
YBL062W_1	YBL062W	YBL062W	0	0	0	0	1.04953	0	0.750451	0	0	0	0	0
SKT5_1	SKT5	YBL061C	33.6221	46.742	34.247	38.6097	39.9679	46.0534	33.9114	31.2206	33.9994	43.8481	51.0572	45.5639
YEL1_1	YEL1	YBL060W	11.6095	19.3795	14.3999	12.3391	11.5273	11.118	13.7143	11.8827	14.5361	6.32542	18.7857	12.1566
CMC2_1	CMC2	YBL059C-A	39.0463	35.8361	41.7078	50.1639	52.1043	31.0438	32.9243	32.7887	35.5761	25.1762	16.9002	19.835
YBL059W_1	YBL059W	YBL059W	19.4208	20.3194	20.5641	16.6285	18.8942	17.6021	15.7208	16.4225	12.3273	10.7064	8.21362	10.6218
SHP1_1	SHP1	YBL058W	119.071	129.339	118.711	97.1061	95.8809	86.9811	144.534	129.866	153.144	51.786	55.3279	66.8963
PTH2_1	PTH2	YBL057C	57.6861	55.4738	51.5383	61.334	52.6145	66.6624	50.1617	50.3335	53.052	46.3772	63.958	70.1764
PTC3_1	PTC3	YBL056W	210.312	216.553	185.579	186.438	176.773	196.588	226.99	246.346	248.468	180.942	171.953	167.477
YBL055C_1	YBL055C	YBL055C	24.8178	39.8458	40.4657	18.8425	23.3815	15.3218	27.7506	34.2886	40.9912	25.7299	72.2564	36.4509
TOD6_1	TOD6	YBL054W	7.73581	14.3272	15.801	9.1994	16.978	19.7358	6.88532	11.8854	10.8842	28.5814	90.0393	32.4927
YBL053W_1	YBL053W	YBL053W	0	0	0	0	0	0	0	0	0	0	0	0
SAS3_1	SAS3	YBL052C	16.3022	21.5994	16.7026	15.8154	13.6975	15.9248	18.4429	17.5569	18.6401	10.1046	12.4488	12.5293
PIN4_1	PIN4	YBL051C	111.17	129.285	92.0335	87.8113	69.534	80.0363	99.5812	109.173	104.642	62.833	55.0467	39.1363
SEC17_1	SEC17	YBL050W	86.1539	92.1982	95.7648	80.5467	79.6102	72.725	110.921	103.812	125.895	56.3733	79.7628	78.6028
MOH1_1	MOH1	YBL049W	41.1999	69.2305	55.0103	16.49	20.6168	17.6882	34.2832	34.5972	26.5896	82.5407	65.5974	47.9623
RRT1_1	RRT1	YBL048W	8.69452	15.6073	7.03267	4.89766	8.33064	3.94017	4.58208	5.78006	7.66507	23.7756	20.4288	13.9862
EDE1_1	EDE1	YBL047C	103.978	98.4065	107.915	80.7771	70.7923	65.1335	120.893	133.796	121.657	60.1168	47.2729	72.3599
PSY4_1	PSY4	YBL046W	13.6385	20.46	11.8841	12.6763	14.0226	15.1426	15.5252	16.3202	18.8553	14.7688	25.4358	13.1635
COR1_1	COR1	YBL045C	590.481	701.716	520.747	428.356	474.955	504.02	478.201	620.682	527.384	408.367	245.859	319.973
YBL044W_1	YBL044W	YBL044W	0	0	0	1.38037	0.54183	0	0	0.977441	1.17837	0	0	0
ECM13_1	ECM13	YBL043W	4.96509	12.5827	19.5864	4.93562	6.97449	6.88257	24.3809	33.5512	19.9432	14.951	26.4201	12.2154
FUI1_1	FUI1	YBL042C	33.4377	36.7748	40.7256	28.1207	50.8169	45.0328	34.5489	46.2116	34.6496	85.3069	115.22	81.63
PRE7_1	PRE7	YBL041W	169.076	201.698	220.903	186.273	173.498	165.943	204.793	205.178	236.874	89.5063	147.785	118.209
ERD2_1	ERD2	YBL040C	276.064	310.93	257.803	446.459	428.043	416.607	246.066	252.473	264.844	387.084	327.139	484.855
YBL039W-B_1	YBL039W-B	YBL039W-B	0	0	0	0	0	0	1.58846	0	0	0	0	0
URA7_1	URA7	YBL039C	55.475	46.576	55.0268	76.4035	107.896	101.973	49.7899	42.597	54.7272	197.813	326.015	166.983
YBL039C-A_1	YBL039C-A	YBL039C-A	0	0	0	0	0	0	0	0	0	0	0	0
MRPL16_1	MRPL16	YBL038W	35.8976	53.2429	50.5101	33.5199	41.7604	24.0356	41.3135	49.2769	53.497	42.0247	44.8322	36.4162
APL3_1	APL3	YBL037W	28.7162	30.8496	26.3111	25.0707	22.3449	20.6353	27.8676	31.3453	29.8073	22.4612	25.6255	18.4302
YBL036C_1	YBL036C	YBL036C	93.1684	130.77	101.025	95.4221	98.1594	93.7088	98.2626	87.839	122.749	101.207	128.326	107.119
POL12_1	POL12	YBL035C	20.1723	21.513	18.6475	18.5177	17.1805	17.0257	15.1196	12.0906	18.1688	14.9901	25.5794	16.654
STU1_1	STU1	YBL034C	10.9993	13.8607	10.4962	9.86864	8.84786	10.3753	12.6531	14.1348	11.7273	12.543	15.7871	11.8492
RIB1_1	RIB1	YBL033C	26.1338	36.8596	42.6617	46.6174	46.0352	38.2933	37.7373	44.6501	40.2144	73.4653	133.043	69.3652
HEK2_1	HEK2	YBL032W	91.1332	91.0525	104.088	96.2266	94.7337	84.7446	127.991	108.423	124.64	59.2921	62.8015	75.2034
SHE1_1	SHE1	YBL031W	9.33571	15.7323	12.5528	13.5227	12.582	7.65563	9.55884	8.3342	12.1852	3.79288	6.7895	4.64832
PET9_1	PET9	YBL030C	1648.31	1483.23	1344.41	1661.4	1838.49	1752.58	1635.76	1947.91	1363.29	1300.36	1024.83	1291.55
YBL029C-A_1	YBL029C-A	YBL029C-A	92.0094	129.365	97.9863	110.807	111.543	86.269	64.207	67.073	59.5015	108.277	72.6834	79.108
YBL029W_1	YBL029W	YBL029W	3.59773	8.61094	7.76019	9.00719	8.13176	7.97092	10.6178	20.4096	11.3414	8.91995	9.62735	8.35958
YBL028C_1	YBL028C	YBL028C	9.85921	11.9191	16.778	20.6281	25.5369	34.4673	12.4701	10.1124	13.5457	32.3526	57.9133	39.6494
RPL19B_1	RPL19B	YBL027W	945.476	644.993	865.779	1255.52	1276.43	1455.07	814.125	669.465	909.686	849.555	888.508	923.777
LSM2_1	LSM2	YBL026W	74.5676	128.017	108.74	123.802	121.488	129.478	89.3506	84.5333	87.5676	84.4827	63.6271	88.3851
RRN10_1	RRN10	YBL025W	6.70947	11.1176	12.2962	6.97748	5.47768	4.67783	6.5279	9.05806	7.94189	4.74209	10.914	8.30232
NCL1_1	NCL1	YBL024W	59.072	62.6246	55.3281	60.4783	61.4886	71.5864	58.5757	58.6208	72.0466	101.072	132.852	77.5061
MCM2_1	MCM2	YBL023C	19.9437	25.216	19.3581	25.3017	23.5444	26.2497	22.7027	21.0982	22.5999	30.5028	29.644	19.6676
PIM1_1	PIM1	YBL022C	63.2589	70.0344	67.4875	67.3003	59.6515	61.6714	82.4484	85.3981	88.6381	50.3255	50.5855	43.0769
HAP3_1	HAP3	YBL021C	10.9131	13.593	16.508	15.8076	14.2483	5.6521	5.91563	5.80398	7.99666	6.82114	21.9785	12.5394
RFT1_1	RFT1	YBL020W	51.1087	49.8039	47.989	76.7726	78.0037	61.7636	50.7201	54.1536	51.5481	83.7695	175.51	138.5
APN2_1	APN2	YBL019W	15.3308	18.0252	18.2499	12.7095	12.9197	11.2735	16.4638	15.5762	17.3872	7.59359	15.632	9.07359
POP8_1	POP8	YBL018C	39.9256	33.7438	37.7112	36.7446	49.7351	47.9093	35.5624	28.7105	47.5921	60.5249	63.4206	60.6069
PEP1_1	PEP1	YBL017C	87.18	103.392	102.808	70.332	61.3304	54.7235	98.3837	105.083	102.237	51.2686	73.6771	66.3608
FUS3_1	FUS3	YBL016W	37.4634	52.0748	48.2715	31.8947	27.2981	32.0259	46.3075	56.5466	53.2264	56.1588	81.0225	59.2373
ACH1_1	ACH1	YBL015W	138.265	195.8	147.869	68.623	78.7854	74.128	131.115	178.171	150.578	48.9841	34.2676	43.2414
RRN6_1	RRN6	YBL014C	17.7647	24.0948	17.087	15.9352	16.4565	15.2617	18.316	16.6569	16.7612	30.7218	38.4761	26.0034
FMT1_1	FMT1	YBL013W	3.93633	4.32613	3.308	2.74529	2.65254	2.37848	4.26749	3.58881	3.06464	0.984145	2.2021	1.20611
YBL012C_1	YBL012C	YBL012C	0	0	0	0	0.497351	0	0	0	0	0	0	0
SCT1_1	SCT1	YBL011W	66.1317	74.1407	63.6036	55.6271	50.1592	47.6277	67.2167	72.056	70.8487	41.9051	45.0777	38.1186
YBL010C_1	YBL010C	YBL010C	16.3577	16.5039	18.2199	18.4287	17.0763	13.6106	9.49681	12.1937	16.2477	10.5594	8.50592	12.0782
ALK2_1	ALK2	YBL009W	20.1459	22.9483	19.8392	20.1887	24.512	17.9568	14.2187	18.4689	20.1245	10.9571	21.9677	19.8741
YBL008W-A_1	YBL008W-A	YBL008W-A	0	0	0	0	0.833064	0	0	0	0	0	0	0
HIR1_1	HIR1	YBL008W	14.6046	19.8518	16.682	15.848	18.8603	21.7639	12.1259	12.2941	14.6491	30.1071	33.5783	21.4755
SLA1_1	SLA1	YBL007C	100.046	113.146	113.114	83.529	69.054	75.1533	117.967	132.296	135.277	67.1293	57.1677	66.5946
LDB7_1	LDB7	YBL006C	58.7	64.0553	65.756	65.1939	55.5989	70.9376	66.3465	49.8171	60.0578	83.0596	83.6338	57.5933
YBL006W-A_1	YBL006W-A	YBL006W-A	0	0	0	0	0	0	0	0	0	0	0	0
PDR3_1	PDR3	YBL005W	23.9092	24.4459	29.128	21.7228	17.2581	11.7439	27.0216	30.3947	24.5522	14.8815	32.4379	17.6176
YBL005W-A_1	YBL005W-A	YBL005W-A	9.56857	3.41774	4.52318	1.3475	2.87133	2.7876	2.16116	4.90715	4.60125	0.672833	5.41987	2.74861
YBL005W-B_1	YBL005W-B	YBL005W-B	119.551	112.771	87.6193	51.7768	48.4278	56.0838	95.3073	114.132	118.197	77.2778	86.3065	70.547
UTP20_1	UTP20	YBL004W	16.5872	20.1756	13.9966	16.2705	16.3272	18.2927	14.1394	11.5694	14.5869	47.9463	68.9669	33.7785
HTA2_1	HTA2	YBL003C	202.829	131.631	213.97	308.295	290.132	419.021	237.91	235.931	265.359	152.45	121.139	236.048
HTB2_1	HTB2	YBL002W	421.86	289.85	449.82	771.752	761.37	716.076	567.512	485.455	568.229	451.074	391.654	601.478
ECM15_1	ECM15	YBL001C	501.632	673.557	523.06	426.081	368.135	387.663	315.876	362.966	386.505	431.421	316.159	334.781
NTH2_1	NTH2	YBR001C	82.1063	99.3137	75.9408	53.6966	47.1892	47.9211	85.3006	98.8279	99.9359	54.0757	47.6061	49.3547
RER2_1	RER2	YBR002C	21.5293	24.6423	31.7395	45.2564	56.6599	50.9247	31.5477	24.9247	26.5133	69.9583	117.21	72.2215
COQ1_1	COQ1	YBR003W	60.4092	63.1067	66.631	79.6989	69.3165	62.821	69.7714	77.6137	69.412	75.7449	69.475	73.1375
GPI18_1	GPI18	YBR004C	43.2322	50.4901	81.8112	58.8772	55.2816	37.1381	70.7119	86.4292	55.7717	42.1606	98.9273	70.3822
RCR1_1	RCR1	YBR005W	55.9862	61.7625	70.2192	39.2728	56.0566	39.5735	85.9547	68.5396	70.0993	71.1757	64.9456	65.1383
UGA2_1	UGA2	YBR006W	127.706	156.217	134.584	72.96	72.6672	58.6964	128.607	160.059	135.917	83.2165	55.1057	74.2374
DSF2_1	DSF2	YBR007C	17.6879	25.4848	23.0056	15.435	14.8301	15.0122	17.4579	16.8837	19.7645	17.1778	24.9839	15.9535
FLR1_1	FLR1	YBR008C	23.0587	27.0316	32.8215	25.0503	21.2439	10.4497	27.6027	42.3745	32.0768	12.0706	32.0882	20.7543
HHF1_1	HHF1	YBR009C	407.193	326.639	393.83	599.147	570.969	576.578	481.119	386.108	430.638	221.589	257.062	348.49
HHT1_1	HHT1	YBR010W	220.007	203.953	244.608	205.725	212.097	250.253	249.051	174.634	257.611	165.326	138.925	147.757
IPP1_1	IPP1	YBR011C	1558.07	1752.79	1489.81	1314.07	1291.25	1424.26	1562.31	1537.88	1754.88	1267.58	1013.42	1236.55
YBR012C_1	YBR012C	YBR012C	4.30586	0.828144	3.32454	6.67014	4.76036	4.8783	5.44613	4.29376	3.62349	18.3684	42.9977	23.377
YBR012W-A_1	YBR012W-A	YBR012W-A	0	0	0	0	0	0	0	0	0	0	0	0
YBR012W-B_1	YBR012W-B	YBR012W-B	10.7218	20.5881	15.8564	14.5917	12.8587	10.6506	18.2803	20.0147	21.2418	44.3588	64.1388	30.7002
YBR013C_1	YBR013C	YBR013C	33.0392	35.6739	40.9174	34.6101	23.5821	26.2678	25.6597	35.6052	36.2349	37.2802	32.0051	41.0262
GRX7_1	GRX7	YBR014C	106.38	113.098	96.4767	121.513	114.995	102.444	112.126	104.902	109.77	134.3	104.147	144.387
MNN2_1	MNN2	YBR015C	123.613	105.858	118.416	175.18	178.649	155.551	131.964	130.881	140.334	208.233	235.523	186.28
YBR016W_1	YBR016W	YBR016W	110.4	152.789	147.414	85.5508	64.062	76.2377	131.509	147.253	134.266	137.242	119.405	107.119
KAP104_1	KAP104	YBR017C	93.1452	105.343	86.315	87.2945	83.0344	80.1125	97.6926	98.5088	106.694	76.5207	99.2169	79.6661
GAL7_1	GAL7	YBR018C	2.46384	2.84322	3.62347	2.08184	1.63435	0.744373	5.71324	3.93107	5.1341	1.078	2.1709	2.31198
GAL10_1	GAL10	YBR019C	0.538232	0.828144	1.32981	0.970203	0.761658	0.390264	2.45076	2.4045	2.17409	1.13036	1.89696	1.3853
GAL1_1	GAL1	YBR020W	10.2559	10.0818	11.6893	8.82628	5.29129	3.09851	13.8727	14.5452	11.0965	7.66572	11.714	5.27017
FUR4_1	FUR4	YBR021W	19.373	12.6181	11.2216	28.6546	28.5922	21.3291	13.5294	15.8341	14.4025	44.4611	88.9435	43.2087
POA1_1	POA1	YBR022W	28.363	31.9161	27.6422	22.4155	25.0855	13.8127	37.4804	29.0432	30.535	28.3384	27.3531	21.1103
CHS3_1	CHS3	YBR023C	103.27	125.585	94.6039	91.4453	92.1371	87.0397	93.2638	97.4896	95.9634	78.7181	77.0605	88.5714
SCO2_1	SCO2	YBR024W	39.6724	47.2207	40.2907	23.8936	26.0401	14.9257	30.6119	34.2363	33.5953	33.733	21.9846	17.2589
OLA1_1	OLA1	YBR025C	477.869	388.913	473.178	652.492	684.842	760.077	581.495	594.582	586.73	717.385	670.322	591.033
ETR1_1	ETR1	YBR026C	245.242	302.175	224.952	148.172	122.97	159.179	202.122	242.975	246.892	96.3106	62.0369	93.8533
YBR027C_1	YBR027C	YBR027C	0	0	0	0	0	0	0	0	0	0	0	0
YPK3_1	YPK3	YBR028C	19.053	19.3968	23.0063	22.7564	19.6388	16.6196	25.1858	30.742	23.1462	13.1625	33.6596	23.2749
CDS1_1	CDS1	YBR029C	227.045	159.987	216.313	282.852	251.156	209.362	245.968	279.694	237.188	92.6439	110.946	172.028
RKM3_1	RKM3	YBR030W	20.1667	21.8043	24.5282	21.0313	17.7158	11.3621	19.6474	21.197	23.9819	27.007	39.7	21.0426
RPL4A_1	RPL4A	YBR031W	1779.19	1098.4	1723.45	2652.96	2770.82	2509.09	2083.37	2063.7	1953.09	2380.57	3346.86	3203.99
YBR032W_1	YBR032W	YBR032W	0.746065	0	0	0	0	0	0	0	0	0	0	0
EDS1_1	EDS1	YBR033W	4.50477	8.94756	6.93816	3.41416	2.17321	2.9694	8.49478	8.10213	9.05872	4.30028	4.52245	3.82087
HMT1_1	HMT1	YBR034C	70.8184	79.3974	117.359	72.9737	110.184	110.37	68.8179	100.245	89.0817	203.764	287.388	170.186
PDX3_1	PDX3	YBR035C	192.823	226.311	207.892	146.801	152.498	161.048	188.534	203.175	216.46	263.463	209.908	240.31
CSG2_1	CSG2	YBR036C	276.659	273.348	276.478	273.061	257.662	213.696	325.343	317.237	269.954	189.631	276.559	267.496
SCO1_1	SCO1	YBR037C	60.8421	64.2371	59.9764	67.9715	57.4138	55.3753	68.5826	70.876	71.2456	53.463	37.6828	41.7696
CHS2_1	CHS2	YBR038W	55.8109	45.3417	55.7308	83.5718	66.1612	57.2442	73.6555	77.6974	64.05	28.6254	37.7423	52.9368
ATP3_1	ATP3	YBR039W	463.225	621.32	446.468	316.443	352.664	334.477	340.601	425.027	435.051	227.295	222.73	226.11
FIG1_1	FIG1	YBR040W	2.26814	1.9388	2.22377	3.40707	5.57233	6.39564	1.27501	1.20627	0.484748	4.30028	4.44103	1.21619
FAT1_1	FAT1	YBR041W	121.914	119.055	119.286	110.234	103.35	94.7993	132.008	141.758	123.631	64.0678	61.5709	79.4222
CST26_1	CST26	YBR042C	41.4628	37.5786	48.281	47.1389	50.0675	48.734	47.1747	49.54	45.5212	32.8032	62.0562	51.1657
QDR3_1	QDR3	YBR043C	43.355	62.6749	49.6271	35.3105	35.7372	30.8818	54.4219	49.3098	46.6327	58.6272	121.497	71.6743
TCM62_1	TCM62	YBR044C	16.5697	25.4947	22.7438	18.5194	15.9343	15.7332	17.4647	19.513	19.9829	8.8032	11.587	9.51941
GIP1_1	GIP1	YBR045C	8.24168	8.87667	9.86972	13.2645	14.3703	11.9518	7.89264	6.66874	7.92638	8.9634	16.0451	14.9623
ZTA1_1	ZTA1	YBR046C	132.036	173.045	136.753	67.1539	60.6769	64.8305	99.2903	122.917	112.058	105.402	76.1047	66.939
FMP23_1	FMP23	YBR047W	9.8472	17.7863	15.4893	11.5763	12.1173	3.88047	8.12278	9.90492	10.7058	27.5365	39.7355	19.284
RPS11B_1	RPS11B	YBR048W	1160.52	666.841	1089.69	1672.98	1651.69	1793.97	1098.77	1149.03	1072.28	863.07	979.409	1029.93
REB1_1	REB1	YBR049C	20.1621	20.0143	22.7921	24.1803	20.0511	19.7057	22.3285	20.6058	25.7353	17.4397	22.3768	15.0957
REG2_1	REG2	YBR050C	4.2233	11.9702	8.43393	4.00674	4.12846	2.82049	14.0571	14.8952	17.3158	5.54343	10.1842	6.7937
YBR051W_1	YBR051W	YBR051W	0	0	0.568297	0	0	0	0	0.513783	0	0.845355	0	0
RFS1_1	RFS1	YBR052C	237.843	198.912	274.786	243.01	198.988	221.396	344.19	361.53	329.033	138.282	94.3983	187.278
YBR053C_1	YBR053C	YBR053C	255.863	272.895	246.516	142.118	132.362	118.71	206.543	227.557	232.145	68.6009	33.0426	79.3461
YRO2_1	YRO2	YBR054W	1121.77	1339.53	1027.23	635.834	507.082	407.402	804.725	1187.09	856.404	247.983	155.495	311.643
PRP6_1	PRP6	YBR055C	19.7591	25.1204	21.4987	18.1104	17.1056	19.73	20.3322	16.6979	21.2578	16.924	26.2623	21.5491
YBR056W_1	YBR056W	YBR056W	251.275	301.629	255.897	134.442	119.218	117.818	215.675	239.013	241.229	84.3267	45.3204	82.58
YBR056W-A_1	YBR056W-A	YBR056W-A	22.4933	31.1481	37.7112	10.1364	6.96292	12.2322	31.2949	16.1497	24.8777	5.90487	17.1764	1.80916
YBR056C-B_1	YBR056C-B	YBR056C-B	0	0	0	0	0	0	0	0	0	0	1.67028	0
MUM2_1	MUM2	YBR057C	15.8097	21.1662	19.3856	14.3416	11.8036	8.56029	15.8413	18.1812	15.9947	7.546	22.4327	15.193
UBP14_1	UBP14	YBR058C	43.9396	53.0775	43.1935	32.1333	28.7205	30.3927	33.1504	37.9739	43.556	35.0347	44.9415	30.381
TSC3_1	TSC3	YBR058C-A	36.2808	34.3526	36.1184	41.9223	51.8351	57.3351	38.8289	46.0121	32.2088	37.8531	43.7159	41.9011
AKL1_1	AKL1	YBR059C	58.0941	84.2631	66.131	40.8771	37.4991	42.3695	67.3769	67.5386	71.0975	30.2338	22.9094	25.0297
ORC2_1	ORC2	YBR060C	19.8999	22.4039	18.309	18.7283	16.5271	20.016	18.2634	15.6815	20.6556	17.8382	21.5253	16.7865
TRM7_1	TRM7	YBR061C	27.3789	36.5342	34.4212	38.2154	41.1442	36.8932	26.968	28.4134	30.0598	63.6055	101.049	59.2428
YBR062C_1	YBR062C	YBR062C	59.949	81.9908	66.4907	51.1232	45.6574	55.0898	53.1825	53.8024	72.0694	21.8578	27.8779	24.7785
YBR063C_1	YBR063C	YBR063C	17.3032	24.9057	25.9396	21.1708	16.4556	9.10617	26.3566	23.1545	25.2302	10.9896	32.7869	18.2569
YBR064W_1	YBR064W	YBR064W	0	0	0	0	0	0	0	0	0	0	0	0
ECM2_1	ECM2	YBR065C	13.4189	18.1057	18.7631	12.5595	10.7728	8.98143	14.6225	18.2808	17.6707	7.31637	23.2832	14.6121
NRG2_1	NRG2	YBR066C	25.2312	47.2155	31.2898	39.9495	37.0921	31.5214	34.9316	23.6642	28.5288	44.3065	35.2496	38.942
TIP1_1	TIP1	YBR067C	469.614	207.154	344.113	649.369	766.892	469.982	882.157	875.194	872.041	1186.88	868.884	1163.31
BAP2_1	BAP2	YBR068C	255.704	291.751	332.999	334.839	290.726	207.8	289.047	396.645	281.206	391.897	763.053	423.851
TAT1_1	TAT1	YBR069C	71.0987	56.8481	74.3195	119.261	147.157	112.358	64.563	84.4485	67.7943	103.692	158.63	118.477
ALG14_1	ALG14	YBR070C	54.1398	63.3287	62.8589	89.8864	88.2067	71.7398	58.0654	52.0302	55.7225	54.0246	76.9941	61.6255
YBR071W_1	YBR071W	YBR071W	120.493	240.084	171.872	84.8927	88.6506	59.9203	109.244	105.764	112.123	39.1894	62.6353	50.887
HSP26_1	HSP26	YBR072W	2850.43	6837.77	3623.59	782.592	632.043	527.311	1685.83	1647.92	2169.37	481.652	228.929	294.86
YBR072C-A_1	YBR072C-A	YBR072C-A	0	0	0	0	0	0	0	0	0	0	0	0
RDH54_1	RDH54	YBR073W	42.9014	64.3172	46.1067	32.8417	32.5929	34.1837	42.2373	41.4959	51.613	18.1518	30.0005	19.8442
PFF1_1	PFF1	YBR074W	50.9034	48.0612	47.7753	63.083	59.7555	58.0204	54.3359	61.5893	57.1895	55.0718	75.5676	66.8723
ECM8_1	ECM8	YBR076W	4.88199	11.7573	7.67921	3.82615	2.44052	3.46291	8.85955	10.1599	10.4111	1.95027	1.49619	1.36579
YBR076C-A_1	YBR076C-A	YBR076C-A	5.07995	6.51349	5.97669	3.8154	3.74411	3.06949	5.35434	4.05253	2.4428	4.44524	0.994659	2.72391
SLM4_1	SLM4	YBR077C	29.124	22.05	30.5939	34.3737	26.5763	23.4637	26.3118	20.6522	32.9004	12.7426	12.4912	16.3602
ECM33_1	ECM33	YBR078W	2563.04	2302.9	2432.79	1937.33	1755.87	1670.88	2526.31	2572.12	2315.83	794.242	813.809	1307.98
RPG1_1	RPG1	YBR079C	58.7203	55.387	58.4981	60.9644	60.0842	64.2622	65.5793	65.3452	74.4223	83.7374	121.091	60.2929
SEC18_1	SEC18	YBR080C	104.938	128.466	114.585	90.2614	84.0308	87.8223	120.421	125.769	138.542	90.306	86.0753	81.6078
SPT7_1	SPT7	YBR081C	23.2332	35.4866	24.7906	19.9972	18.3986	20.0841	22.808	25.2085	26.9655	29.0116	22.181	23.5517
UBC4_1	UBC4	YBR082C	1095.9	1045.02	1112.49	1228.95	1069.01	1368.68	1100.83	1150.61	1182.86	915.383	923.27	1001.44
TEC1_1	TEC1	YBR083W	46.4184	45.7095	41.0959	53.8642	49.9496	39.5473	52.8398	49.2504	52.3806	24.3712	45.4438	38.3305
MIS1_1	MIS1	YBR084W	48.3306	46.091	50.0043	64.3654	75.8634	72.2149	47.9466	40.2804	53.5356	94.6503	160.632	96.1266
RPL19A_1	RPL19A	YBR084C-A	897.885	671.233	774.092	1187.16	1185.58	1435.66	788.041	671.996	834.165	774.074	839.586	810.219
AAC3_1	AAC3	YBR085W	3.91442	3.01143	2.80643	10.4738	8.65521	4.8783	12.687	14.2475	12.941	12.845	19.8318	15.7421
YBR085C-A_1	YBR085C-A	YBR085C-A	280.381	482.635	419.046	239.871	210.784	174.711	301.437	276.099	326.114	211.614	211.018	184.64
IST2_1	IST2	YBR086C	213.486	174.828	203.474	213.352	194.305	163.276	256.937	286.344	239.296	127.106	134.797	181.757
RFC5_1	RFC5	YBR087W	27.3816	26.1274	34.2755	39.218	30.6004	33.09	24.6994	26.9237	30.0086	28.1396	39.1503	31.0717
POL30_1	POL30	YBR088C	155.942	169.658	126.307	173.063	179.607	211.481	142.409	117.44	165.086	107.308	101.171	101.558
YBR089W_1	YBR089W	YBR089W	0	0	0	0.848927	0	0.682963	0	0	0	0.989065	0.442623	0
NHP6B_1	NHP6B	YBR089C-A	107.754	106.665	95.0817	108.663	115.962	112.006	109.603	103.394	97.8342	89.0159	74.3607	95.759
YBR090C_1	YBR090C	YBR090C	22.667	36.7615	24.8665	44.862	35.7608	41.0888	24.7954	21.5037	34.7619	21.7112	15.114	28.5789
TIM12_1	TIM12	YBR091C	6.85023	11.594	10.8803	23.9243	19.9935	17.3845	9.53073	8.19717	16.4704	44.0584	47.4814	38.568
PHO3_1	PHO3	YBR092C	126.876	70.3569	88.5122	257.036	293.21	249.544	264.132	243.79	277.336	188.725	250.82	282.832
PHO5_1	PHO5	YBR093C	36.2272	44.3446	38.5021	51.3347	61.8034	48.7413	395.485	216.046	221.59	29.5874	32.7238	47.6567
PBY1_1	PBY1	YBR094W	33.379	47.6677	40.741	28.0349	21.3017	25.9055	36.9095	36.5937	40.56	18.7581	23.2465	23.4711
RXT2_1	RXT2	YBR095C	22.2036	26.0933	21.5979	23.4391	25.0499	23.769	22.3342	23.4314	24.5489	36.717	54.2239	39.3734
YBR096W_1	YBR096W	YBR096W	149.4	155.089	162.917	180.075	163.295	147.827	174.524	156.397	164.39	198.669	181.265	227.735
VPS15_1	VPS15	YBR097W	16.9867	19.5226	18.1421	15.5199	14.1535	9.76331	17.2929	22.3098	20.0724	12.4398	14.7845	13.0794
MMS4_1	MMS4	YBR098W	6.86013	10.0526	6.14943	5.76584	4.91171	5.52687	4.13182	5.73328	8.48273	5.14543	7.03592	4.90461
YBR099C_1	YBR099C	YBR099C	14.7173	20.833	12.467	5.3058	17.1819	9.60416	14.8918	15.0282	13.5881	13.9087	15.9068	13.2578
FES1_1	FES1	YBR101C	97.1038	134.666	117.444	84.601	85.1958	75.1024	112.993	98.9482	134.231	58.8001	86.6994	55.8167
EXO84_1	EXO84	YBR102C	18.988	27.2167	23.3688	16.5507	17.501	16.8476	21.994	19.6921	25.8546	16.1346	26.1817	17.0407
SIF2_1	SIF2	YBR103W	23.8991	30.7155	28.4074	22.0151	20.3914	18.3482	25.7828	22.3179	23.2552	21.7742	23.7827	20.8054
YBR103C-A_1	YBR103C-A	YBR103C-A	0	0	0	0	0	0	0	0	0	0	0	0
YMC2_1	YMC2	YBR104W	10.047	13.702	22.1636	21.0946	26.658	24.4211	13.2853	16.7587	16.69	56.6465	104.083	70.8917
VID24_1	VID24	YBR105C	37.5725	56.5328	89.9365	32.0394	36.3519	36.8762	56.9743	99.5253	57.4967	119.069	234.359	92.4965
PHO88_1	PHO88	YBR106W	511.52	470.508	618.469	811.197	813.141	750.898	636.895	501.574	615.034	600.766	883.841	722.152
IML3_1	IML3	YBR107C	8.88302	17.9095	10.8115	5.52148	5.68922	8.32881	12.0103	9.28569	11.4891	5.62883	9.35626	6.40561
AIM3_1	AIM3	YBR108W	34.3379	46.3516	34.087	21.5814	19.7545	19.0192	33.0761	38.5532	40.0571	12.1025	13.9137	12.5305
CMD1_1	CMD1	YBR109C	261.188	298.468	293.817	274.181	303.505	287.952	284.634	281.879	328.073	294.046	320.603	374.289
YBR109W-A_1	YBR109W-A	YBR109W-A	3.0141	0	0.886543	1.1319	0	0	1.27076	0	1.93253	1.31875	0	0
ALG1_1	ALG1	YBR110W	86.0693	112.075	94.1213	84.5154	74.9387	68.2963	81.5407	82.9554	88.2521	69.0148	76.7213	70.304
YSA1_1	YSA1	YBR111C	292.316	337.326	256.505	216.257	211.713	222.552	226.355	273.357	275.822	290.325	204.522	252.877
SUS1_1	SUS1	YBR111W-A	49.7171	60.9582	50.7249	42.0088	35.7273	46.4696	49.1275	42.1408	54.5391	32.629	25.5535	23.7429
CYC8_1	CYC8	YBR112C	38.2607	42.2037	35.8239	30.5508	31.7719	30.6521	40.4095	46.5608	51.4108	33.6507	27.0975	29.7081
YBR113W_1	YBR113W	YBR113W	0	0.720125	0	0	0	0	0	0	0.450123	0.614326	0	0
RAD16_1	RAD16	YBR114W	28.1024	35.0312	33.8758	16.5278	17.4406	20.3766	27.7126	34.3501	28.0351	23.5075	30.8885	22.6797
LYS2_1	LYS2	YBR115C	0	0	0	0	0	0	0	0	0	0	0	0
YBR116C_1	YBR116C	YBR116C	114.741	75.0976	102.758	17.8468	10.224	14.7458	61.1916	104.172	79.4697	35.404	18.1073	31.6809
TKL2_1	TKL2	YBR117C	320.635	309.4	258.456	52.4045	32.1499	23.8336	197.881	298.448	199.664	71.932	38.551	74.4701
TEF2_1	TEF2	YBR118W	10246.6	9143.11	10339.4	10386.1	11666.7	12097.8	10438.5	10285.5	10816.2	12772.1	9921.89	10408.5
MUD1_1	MUD1	YBR119W	22.1773	27.5309	27.13	25.8369	22.0664	21.4711	23.9065	17.0889	17.9357	24.4785	35.2322	23.1077
CBP6_1	CBP6	YBR120C	6.93428	11.3806	8.15837	6.24977	9.81277	6.70393	7.01649	7.37578	5.3352	1.82037	5.43096	2.97457
GRS1_1	GRS1	YBR121C	359.391	344.176	349.275	354.567	386.901	425.114	360.969	377.953	413.88	472.323	424.998	406.103
YBR121C-A_1	YBR121C-A	YBR121C-A	0	0	0	0	0	0	0	0	0	0	0	0
MRPL36_1	MRPL36	YBR122C	68.1559	79.4646	75.8293	59.6157	61.4033	59.8551	69.6065	70.5816	77.3554	85.0152	60.6742	60.6069
TFC1_1	TFC1	YBR123C	19.3598	28.5391	19.9472	16.3255	16.9176	20.5939	18.0351	18.4037	23.1903	14.3034	15.2535	13.0538
YBR124W_1	YBR124W	YBR124W	0	0.966168	0.554089	0	0	0	1.58846	0.500938	0	0	0	1.01012
PTC4_1	PTC4	YBR125C	34.425	45.9052	39.9957	37.2752	37.213	26.6945	42.5738	37.3797	43.0404	21.8398	41.3414	32.6108
TPS1_1	TPS1	YBR126C	1136.97	1213.87	1263.73	634.984	486.67	533.151	1080.47	1333.14	1185.96	350.959	135.286	339.448
YBR126W-A_1	YBR126W-A	YBR126W-A	38.2223	47.0482	60.7089	44.2919	50.2253	43.5512	51.1068	51.4006	38.8606	25.8017	32.0741	40.4046
YBR126W-B_1	YBR126W-B	YBR126W-B	0	2.41542	1.38522	3.5372	0	0	3.97114	1.25235	0	0	0	2.52529
VMA2_1	VMA2	YBR127C	977.983	956.618	837.552	677.011	654.228	706.959	947.553	993.599	1012.34	565.18	542.598	577.521
ATG14_1	ATG14	YBR128C	8.51811	13.4423	11.3709	7.13591	5.2157	5.14696	8.28759	9.23469	11.5532	4.58697	4.10549	4.21613
OPY1_1	OPY1	YBR129C	14.4292	19.3821	21.0183	18.8364	15.8004	13.2856	22.8853	19.0022	24.8908	21.3446	20.7185	20.6321
SHE3_1	SHE3	YBR130C	26.3557	23.6779	29.3433	19.9279	23.7795	23.4067	26.6234	28.363	32.3222	13.9305	24.7287	14.5115
CCZ1_1	CCZ1	YBR131W	12.9328	17.9255	13.4868	7.82699	9.7368	12.2061	12.1669	10.6583	11.7185	17.5366	14.8169	14.6144
YBR131C-A_1	YBR131C-A	YBR131C-A	0	0	0	0	0	0	0	0	0	0	0	0
AGP2_1	AGP2	YBR132C	47.9631	36.5105	56.9125	41.9487	31.8155	13.7279	85.2498	105.726	70.5275	12.0941	25.0597	25.7859
HSL7_1	HSL7	YBR133C	44.2287	46.068	45.0499	48.393	46.1203	41.7366	56.6319	47.4802	56.1028	40.9721	53.7776	50.945
YBR134W_1	YBR134W	YBR134W	0	0	0	0	0	0	0	0	0	0	0.660631	0
CKS1_1	CKS1	YBR135W	57.3877	79.085	61.2067	87.7037	94.892	95.8861	59.9616	46.9754	66.2306	213.533	184.671	152.521
MEC1_1	MEC1	YBR136W	11.2917	17.0803	12.6863	6.84445	6.4704	7.38026	10.5808	10.5305	12.3281	11.6901	12.9293	8.903
YBR137W_1	YBR137W	YBR137W	60.282	67.6318	64.2744	107.531	121.812	116.104	69.892	65.4559	77.7037	215.396	207.541	196.636
YBR138C_1	YBR138C	YBR138C	9.18583	16.7837	11.7784	6.79142	8.63213	7.80529	8.89535	9.27452	12.5614	2.07233	6.07026	5.31032
YBR139W_1	YBR139W	YBR139W	345.378	338.254	336.242	322.559	311.098	290.896	426.168	444.408	398.797	247.946	102.09	289.342
IRA1_1	IRA1	YBR140C	41.8544	49.1424	44.3487	38.3156	34.2598	29.7651	44.8034	49.7732	47.9851	43.7453	38.9817	41.4627
BMT2_1	BMT2	YBR141C	6.46516	7.20338	6.88513	5.77672	8.08417	6.87004	4.51159	5.51329	6.43223	15.2164	33.5241	18.6483
YBR141W-A_1	YBR141W-A	YBR141W-A	0	0	0	0	0	0	0	0	0	0	0	0
MAK5_1	MAK5	YBR142W	17.8159	21.7201	16.6656	19.8522	22.1289	20.2948	13.1756	13.5914	17.6961	55.9704	79.146	41.5009
SUP45_1	SUP45	YBR143C	311.216	303.086	250.327	333.175	332.008	372.355	291.144	323.345	339.35	522.082	535.594	463.269
YBR144C_1	YBR144C	YBR144C	0	0	0	0	0	0	0	0.572501	0	0	0	0
ADH5_1	ADH5	YBR145W	45.1687	40.1838	57.6127	57.1579	40.3279	35.3123	70.939	98.5368	89.146	211.862	252.245	169.768
MRPS9_1	MRPS9	YBR146W	54.2862	73.1379	57.1963	79.4158	67.8395	52.8745	65.2462	67.4382	62.3396	58.1386	72.0254	52.5695
RTC2_1	RTC2	YBR147W	35.7734	39.8178	21.7158	14.0059	13.0149	4.13917	24.3884	23.4783	28.3047	26.3085	18.7779	17.5495
YSW1_1	YSW1	YBR148W	5.18821	5.89204	4.14205	1.94836	2.84061	3.13491	2.96859	3.74472	3.80169	1.62142	1.74147	1.98711
ARA1_1	ARA1	YBR149W	639.95	729.247	658.74	406.255	404.507	399.088	625.161	656.883	669.453	323.095	199.373	316.913
TBS1_1	TBS1	YBR150C	21.0574	24.6704	20.099	13.6449	9.98155	12.7237	16.7114	19.7081	15.8838	10.0261	11.4799	6.53116
APD1_1	APD1	YBR151W	177.09	198.964	198.423	136.846	125.091	122.373	188.811	199.49	192.491	96.0985	98.5779	111.272
SPP381_1	SPP381	YBR152W	4.38696	4.76466	3.64333	2.61656	2.5106	1.87113	2.28476	3.91144	4.7155	3.38721	5.15383	2.07558
RIB7_1	RIB7	YBR153W	28.2956	30.7596	40.98	27.7201	21.4896	30.6636	24.8966	30.4243	30.7627	33.9108	53.8374	32.6535
RPB5_1	RPB5	YBR154C	60.0029	55.2863	64.9516	87.2509	82.0722	76.5171	69.7155	59.8343	71.4632	97.0749	127.869	97.6445
CNS1_1	CNS1	YBR155W	12.6889	18.9229	16.7088	16.7146	21.064	22.2936	10.864	10.2783	10.8892	37.9227	62.38	34.8568
SLI15_1	SLI15	YBR156C	6.89923	9.95195	7.9903	7.16548	6.10198	6.05775	6.68106	6.87984	7.98308	4.10342	4.8125	6.06936
ICS2_1	ICS2	YBR157C	28.8459	34.4197	42.0762	32.8296	28.6366	20.809	26.0606	23.0119	29.1578	18.545	31.8135	25.0951
AMN1_1	AMN1	YBR158W	102.616	77.1529	110.858	157.746	152.799	146.775	117.315	139.024	114.502	149.978	229.842	233.171
IFA38_1	IFA38	YBR159W	260.269	231.214	252.015	316.64	301.435	342.659	279.897	302.981	270.929	362.941	332.222	391.159
CDC28_1	CDC28	YBR160W	85.4331	119.818	90.2851	70.6966	69.7656	70.8088	77.4571	71.3711	83.619	42.672	46.7789	48.6477
CSH1_1	CSH1	YBR161W	47.9698	54.741	48.1485	37.3798	33.0574	30.0721	54.8586	57.0831	55.5537	17.5776	17.8458	18.6483
TOS1_1	TOS1	YBR162C	1282.15	1274.83	1199.75	929.352	935.516	978.913	1265.75	1175.76	1135.36	1271.9	1016.09	1364.45
YSY6_1	YSY6	YBR162W-A	20.5507	35.1334	29.2156	46.3051	51.4985	41.3917	18.7727	16.3943	16.4704	61.4419	60.3577	42.2412
EXO5_1	EXO5	YBR163W	24.4317	30.6668	29.2741	25.9314	24.7929	17.9482	21.7938	27.3892	24.7337	25.3174	46.6794	29.5795
ARL1_1	ARL1	YBR164C	69.2097	71.2024	76.6089	76.1266	60.4877	79.4315	69.4086	70.567	100.434	77.4051	83.2324	77.735
UBS1_1	UBS1	YBR165W	31.4421	40.4539	30.8536	26.5671	32.6034	22.1103	39.4257	28.7589	34.1494	29.8854	43.307	35.7537
TYR1_1	TYR1	YBR166C	38.5911	54.003	49.1708	50.4109	50.462	48.5461	41.8679	43.2598	49.753	58.9509	93.8009	70.6412
POP7_1	POP7	YBR167C	12.2915	10.6895	15.5617	21.6747	21.7424	4.84371	11.491	12.7899	21.0728	23.1483	30.7639	13.7548
PEX32_1	PEX32	YBR168W	28.9397	26.3246	30.3545	26.247	18.6735	18.8062	24.8628	27.1523	28.5328	12.6619	18.8168	17.5672
SSE2_1	SSE2	YBR169C	314.548	401.781	330.537	142.385	113.796	120.453	304.874	356.258	328.933	102.612	45.2828	86.2819
NPL4_1	NPL4	YBR170C	54.6014	70.8412	55.6188	46.7568	43.933	36.6754	57.9062	56.9052	66.3579	35.9196	54.8517	42.3518
SEC66_1	SEC66	YBR171W	59.6996	53.7694	62.9574	98.4264	121.056	110.198	69.0633	65.3398	69.669	151.943	185.602	150.493
SMY2_1	SMY2	YBR172C	35.3882	49.5992	44.3272	30.4743	37.5947	41.6598	38.9718	45.8348	43.4232	55.9269	59.9721	41.0589
UMP1_1	UMP1	YBR173C	172.451	199.199	186.085	177.762	168.626	179.679	197.011	189.213	183.849	158.649	151.502	107.384
YBR174C_1	YBR174C	YBR174C	0.717643	0	0	0	0	0	0	0	0	0.941967	1.68618	0
SWD3_1	SWD3	YBR175W	37.4378	30.4526	36.4016	46.4761	42.1804	37.1739	36.7959	36.5241	36.9229	30.6735	47.0637	49.4829
ECM31_1	ECM31	YBR176W	26.0002	26.6699	20.8182	26.0374	25.9767	30.1115	20.7057	20.5497	28.7101	53.7192	46.3835	44.5354
EHT1_1	EHT1	YBR177C	400.769	387.066	450.136	367.743	338.976	297.663	457.138	472.256	448.767	144.421	83.0408	173.239
YBR178W_1	YBR178W	YBR178W	0	1.85504	1.06385	0	0.533161	1.09274	0	0	0	0	0	0
FZO1_1	FZO1	YBR179C	22.0952	28.7142	23.0698	17.8513	17.5956	20.1059	22.8248	24.2979	25.5676	20.3359	23.579	15.4349
DTR1_1	DTR1	YBR180W	0.526021	0	0.812278	1.03708	1.74464	0.715144	0.332661	0.839268	0.632371	0.690447	2.3174	0.84617
RPS6B_1	RPS6B	YBR181C	599.641	454.955	565.592	855.733	847.546	1041.45	524.793	489.778	607.278	669.81	677.568	695.062
SMP1_1	SMP1	YBR182C	17.9648	31.4804	23.191	11.9937	10.4455	6.3321	21.0391	28.3976	25.2764	18.3403	27.554	17.1251
YBR182C-A_1	YBR182C-A	YBR182C-A	0	0	0	0	0	0	1.46627	0	0	0	0	0
YPC1_1	YPC1	YBR183W	53.2459	61.8104	64.3932	53.5601	33.2174	34.4713	76.0655	99.3659	64.697	18.4085	11.4496	20.6484
YBR184W_1	YBR184W	YBR184W	1.29422	0.885039	2.03025	2.43014	2.79808	0.782018	2.54638	1.95022	3.87243	0.943765	3.3788	2.08192
MBA1_1	MBA1	YBR185C	31.5994	37.8156	38.6075	52.3353	42.0414	51.4058	48.1661	58.1735	48.8327	52.821	49.4976	48.2249
PCH2_1	PCH2	YBR186W	0.666836	1.84683	2.82439	1.20202	1.17956	0.72527	2.02423	2.44706	1.79571	0.875279	1.88017	0.643613
GDT1_1	GDT1	YBR187W	113.967	99.4362	118.311	180.057	162.462	125.412	155.68	130.066	137.46	116.858	223.359	187.213
NTC20_1	NTC20	YBR188C	17.1013	13.1563	15.0901	21.0727	25.051	18.4061	10.815	14.0689	12.8492	30.163	32.6474	36.1063
RPS9B_1	RPS9B	YBR189W	1413.24	893.804	1293.18	2376.56	2302.32	2873.32	1402.38	1278.01	1379.51	1010.76	1391.1	1259.14
YBR190W_1	YBR190W	YBR190W	0	0	0	0.816276	0	0	0	0	0	0	0	0
RPL21A_1	RPL21A	YBR191W	1122.8	813.742	1096.89	1962.55	1942.23	2136.27	1141.32	842.697	1105.05	1336.16	1325.12	1313.02
YBR191W-A_1	YBR191W-A	YBR191W-A	0	0	0	0	0	0	0	0	0	0	0	0
RIM2_1	RIM2	YBR192W	19.3365	21.4704	25.5057	27.1747	24.5071	25.2949	25.4657	24.6493	25.3069	17.5311	30.445	16.9956
MED8_1	MED8	YBR193C	19.8473	26.3971	28.1992	26.908	24.0993	18.9034	18.7211	22.2739	31.0585	18.1034	26.8735	18.9397
AIM4_1	AIM4	YBR194W	14.5844	20.57	13.4054	20.5386	19.3486	23.1326	15.3721	17.9368	13.442	24.7266	16.4199	14.663
MSI1_1	MSI1	YBR195C	26.1863	34.5354	37.8824	25.0865	19.064	16.4686	28.1641	29.701	28.7823	13.094	27.2061	17.1935
PGI1_1	PGI1	YBR196C	2870.86	2992.72	2534.08	2181.21	2255.97	2116.32	2765.29	3008.34	2635.94	2400.84	1967.64	2523.21
YBR196C-A_1	YBR196C-A	YBR196C-A	0	0	0	0	0	0	0	0	0	0	0	0
YBR196C-B_1	YBR196C-B	YBR196C-B	0	0	0	0	0	0	0	0	0	0	0	0
YBR197C_1	YBR197C	YBR197C	13.8262	21.2734	17.0802	15.5766	15.2856	13.158	10.9297	11.3056	16.2891	11.7962	23.5524	13.3446
TAF5_1	TAF5	YBR198C	52.7185	73.7141	54.341	48.1307	48.0445	50.7734	60.3573	62.7458	56.2344	65.4838	59.2749	55.2213
KTR4_1	KTR4	YBR199W	183.925	198.47	188.891	173.802	154.359	150.692	184.876	184.087	186.863	127.834	138.784	149.367
BEM1_1	BEM1	YBR200W	37.5398	47.0482	40.3522	31.3734	29.942	28.2093	39.1934	44.4311	45.95	45.153	51.7997	42.1613
YBR200W-A_1	YBR200W-A	YBR200W-A	0	0	0	0	0	0	0	0	0	0	0	0
DER1_1	DER1	YBR201W	19.9044	17.5004	25.7181	51.256	51.87	44.457	30.1207	15.3117	29.0563	71.8472	99.3814	91.4822
YBR201C-A_1	YBR201C-A	YBR201C-A	5.54063	10.23	7.82244	7.49053	1.96015	2.00871	14.0158	14.1441	6.39439	13.0906	9.11283	16.043
MCM7_1	MCM7	YBR202W	22.4454	20.5568	20.3559	26.4913	23.633	18.2446	23.0946	24.514	28.7823	23.9667	34.5309	23.4977
COS111_1	COS111	YBR203W	18.9807	19.8038	21.8521	10.9213	9.51044	9.00772	28.8498	31.8434	27.1076	8.01945	14.0682	8.38669
LDH1_1	LDH1	YBR204C	45.2917	52.1114	57.472	33.641	32.2591	31.9685	39.5424	41.4074	51.0758	32.3551	17.4224	29.6587
KTR3_1	KTR3	YBR205W	114.052	123.956	100.967	126.186	132.303	137.604	106.132	102.117	112.015	142.132	142.514	146.654
YBR206W_1	YBR206W	YBR206W	43.2579	21.4704	41.2489	55.0231	38.2592	46.7956	31.7691	33.3959	28.1827	49.4533	39.3443	35.9152
FTH1_1	FTH1	YBR207W	70.8249	72.6492	70.4859	79.7919	81.5187	65.3651	94.2847	88.8789	78.5348	85.7473	108.471	105.607
DUR1,2_1	DUR1,2	YBR208C	30.3708	28.543	52.6566	18.4027	31.4713	26.8572	53.0004	57.3296	58.0232	43.6891	51.6876	44.828
YBR209W_1	YBR209W	YBR209W	0	0	0	0	0	0	0	0.5671	0	0	0	0
ERV15_1	ERV15	YBR210W	51.1132	51.8893	43.7072	62.9275	54.0618	42.9837	51.9858	39.5146	48.1442	58.7906	60.0482	66.9643
AME1_1	AME1	YBR211C	14.3749	16.0533	17.3899	15.9337	10.6632	7.56512	17.0087	12.2075	13.825	13.6947	14.1639	14.9186
NGR1_1	NGR1	YBR212W	78.1516	93.7169	92.4745	59.6646	52.8804	50.1313	107.911	112.99	104.99	83.7693	69.3202	61.5975
MET8_1	MET8	YBR213W	6.57622	7.16721	9.42959	9.26102	10.6632	15.8944	5.89172	5.24619	6.85169	8.63184	12.2325	11.4602
SDS24_1	SDS24	YBR214W	255.599	280.189	257.778	159.978	121.93	121.588	299.279	321.17	298.114	99.8431	40.9091	87.926
HPC2_1	HPC2	YBR215W	15.7687	29.6333	18.269	14.5104	15.437	13.7465	13.5501	14.9801	18.1753	9.95385	17.8181	11.4243
YBP1_1	YBP1	YBR216C	36.0576	38.475	33.3931	26.7884	22.215	24.4855	39.3937	39.2736	41.8714	23.0049	27.1475	25.1407
ATG12_1	ATG12	YBR217W	8.05909	11.78	11.7337	6.35561	10.3353	5.84353	7.64497	6.75061	8.13832	5.81803	16.5688	7.77843
PYC2_1	PYC2	YBR218C	149.365	163.357	153.024	116.305	126.913	117.972	193.036	213.168	205.259	210.459	198.712	200.347
YBR219C_1	YBR219C	YBR219C	0	0	0	0	0	0	0	0	0	0	0	0
YBR220C_1	YBR220C	YBR220C	73.3377	66.3401	68.6241	82.9255	90.5233	73.0441	78.4884	77.8999	73.1157	89.5624	100.991	99.8232
PDB1_1	PDB1	YBR221C	818.201	736.71	780.858	778.839	792.114	698.222	914.639	935.758	853.84	1029.76	871.497	1086.3
YBR221W-A_1	YBR221W-A	YBR221W-A	0	0	0	0	0	0	0	0	0	0	0	0
PCS60_1	PCS60	YBR222C	229.797	292.195	264.985	162.295	168.695	131.822	264.373	260.23	257.374	155.451	155.732	173.131
TDP1_1	TDP1	YBR223C	13.5496	22.1244	23.0583	11.5267	10.6388	6.01508	17.1378	16.4345	14.361	3.26664	11.2077	6.2275
YBR223W-A_1	YBR223W-A	YBR223W-A	0	0	0	0	0	0	0	0	0	0	0	0
YBR224W_1	YBR224W	YBR224W	0	0	0	0.493562	0	0	0	0	0.421336	0	0	0
YBR225W_1	YBR225W	YBR225W	24.8387	25.9932	28.6331	13.4735	14.4237	12.7345	23.9062	27.6878	27.5079	11.5263	16.408	10.4935
YBR226C_1	YBR226C	YBR226C	0	0	0	0	0	0	0	0	0	0	0	0
MCX1_1	MCX1	YBR227C	28.6368	34.2702	29.4805	25.0931	22.3856	24.6443	26.1592	22.8451	23.0902	38.9172	34.8321	26.9881
SLX1_1	SLX1	YBR228W	11.6117	21.2874	20.0562	17.2569	12.455	12.5396	11.2494	15.176	17.8204	11.9985	22.9293	14.3072
ROT2_1	ROT2	YBR229C	107.545	121.889	101.512	85.2483	80.6022	75.2332	103.69	112.672	104.569	71.6684	57.1934	77.6784
OM14_1	OM14	YBR230C	614.542	638.1	680.668	481.059	498.11	489.709	591.611	720.015	545.939	411.744	190.82	352.867
YBR230W-A_1	YBR230W-A	YBR230W-A	14.6206	6.9218	6.94679	10.1364	8.95233	18.3482	9.95748	8.97203	6.48983	17.7146	6.60631	5.42749
SWC5_1	SWC5	YBR231C	19.5817	28.6037	22.9655	15.3589	17.7574	17.5234	22.5728	18.3897	24.0771	18.545	26.2079	17.1454
YBR232C_1	YBR232C	YBR232C	0	0	0	0	0	0	1.58846	0	0.603915	0	0	1.01012
PBP2_1	PBP2	YBR233W	22.9334	31.9256	24.4121	32.1936	34.6104	32.3335	21.6398	22.3607	24.1566	45.6308	45.5453	46.8459
DAD3_1	DAD3	YBR233W-A	5.55229	10.9838	6.99902	8.93608	16.8367	7.18908	16.0518	7.59317	12.2054	13.5346	15.8412	8.93155
ARC40_1	ARC40	YBR234C	326.267	323.729	334.526	305.614	286.834	233.804	367.366	368.795	373.266	202.437	189.926	238.02
VHC1_1	VHC1	YBR235W	37.1049	41.5771	42.4093	32.1093	27.7044	25.1009	48.2063	46.5457	45.9643	44.5565	60.0167	47.7935
ABD1_1	ABD1	YBR236C	40.3489	52.7966	43.2114	32.2476	26.231	29.0689	32.4961	41.2672	50.0821	35.7603	50.8459	35.5043
PRP5_1	PRP5	YBR237W	11.7905	16.7772	14.2368	8.98864	10.2712	8.51695	12.3339	14.7099	17.3927	18.9668	23.0164	14.5457
YBR238C_1	YBR238C	YBR238C	9.57348	7.76102	18.8935	15.7724	23.1255	14.9281	20.051	42.7029	20.5925	63.7758	158.788	71.3705
ERT1_1	ERT1	YBR239C	12.0848	15.0941	12.7963	13.4547	12.9518	11.5975	16.5439	15.0849	17.3654	15.4891	28.8958	18.5251
THI2_1	THI2	YBR240C	11.5284	15.9386	11.3521	8.09399	8.57077	12.7204	14.5814	17.7272	18.3183	16.6672	20.8062	13.7071
YBR241C_1	YBR241C	YBR241C	146.699	151.268	112.314	72.2196	69.2346	58.6594	97.2563	106.334	97.9601	97.4907	69.3352	88.7414
YBR242W_1	YBR242W	YBR242W	19.8628	28.6212	29.4896	23.4432	25.0965	20.0031	18.3437	19.1153	22.7416	21.9332	55.5594	28.4016
ALG7_1	ALG7	YBR243C	85.0863	79.0149	82.9283	183.966	165.796	156.671	104.01	108.711	93.7749	181.732	186.316	239.458
GPX2_1	GPX2	YBR244W	42.5303	56.9031	57.1086	41.1443	29.4383	37.7096	52.6237	47.5738	63.1332	27.3055	35.8443	23.7966
ISW1_1	ISW1	YBR245C	27.9404	29.652	28.7734	28.6231	29.1941	32.758	25.1341	28.354	28.3466	37.4619	50.0595	34.6479
RRT2_1	RRT2	YBR246W	57.4854	71.1179	71.8031	72.2026	75.5769	71.4646	69.0241	70.6478	70.2284	94.573	110.656	99.3454
ENP1_1	ENP1	YBR247C	21.3291	28.5059	26.5139	24.5557	32.6341	32.7371	17.3286	17.1395	23.358	61.51	92.3656	50.0884
HIS7_1	HIS7	YBR248C	59.8187	67.5095	59.998	51.1199	58.8116	56.3166	53.0826	53.9165	70.373	128.596	201.221	117.707
ARO4_1	ARO4	YBR249C	203.107	161.879	205.924	259.941	281.311	254.776	293.886	327.136	296.911	994.131	1120.28	966.117
SPO23_1	SPO23	YBR250W	3.01985	3.54016	4.31428	3.5642	3.434	1.56404	3.81957	4.47403	4.70224	2.26503	4.2235	1.85059
MRPS5_1	MRPS5	YBR251W	19.3274	18.8215	24.1784	22.3257	16.2285	24.835	26.3023	29.666	33.6467	15.7351	23.8557	15.7421
DUT1_1	DUT1	YBR252W	61.0966	61.1036	69.1863	71.1263	88.71	79.3713	75.3443	58.4879	92.0562	108.263	110.656	102.377
SRB6_1	SRB6	YBR253W	17.9117	37.0628	35.9704	20.1794	30.0449	31.3491	26.5611	20.6945	23.7606	38.914	31.2013	12.9162
TRS20_1	TRS20	YBR254C	18.41	24.3738	41.1789	38.5876	29.5359	23.2828	29.242	31.0809	29.235	15.7351	35.2087	28.926
MTC4_1	MTC4	YBR255W	14.6368	25.3567	16.8379	10.0161	12.5619	9.23719	13.5761	13.9254	15.1196	11.5272	12.61	10.8133
YBR255C-A_1	YBR255C-A	YBR255C-A	91.544	67.0728	79.679	60.337	65.5435	57.5721	77.9787	106.812	86.245	40.8705	27.8011	57.1007
RIB5_1	RIB5	YBR256C	139.985	192.587	171.374	126.096	141.656	147.451	135.584	177.823	186.784	504.878	490.034	351.977
POP4_1	POP4	YBR257W	14.8014	20.2895	16.1477	12.4307	14.5191	16.0984	7.14805	12.4519	13.1998	16.2489	38.8876	13.4201
SHG1_1	SHG1	YBR258C	13.7005	14.5939	11.1593	8.31118	10.7191	13.3727	10.6638	5.04441	11.656	11.7581	12.3811	2.54295
YBR259W_1	YBR259W	YBR259W	13.1238	16.4908	18.7216	13.5533	12.1876	8.92114	13.6944	16.664	16.6186	9.90501	20.8142	13.7223
RGD1_1	RGD1	YBR260C	36.4901	43.282	43.2638	34.1098	31.9737	37.4759	36.5797	38.3928	41.2871	31.4366	30.6585	27.9864
TAE1_1	TAE1	YBR261C	29.1061	42.2958	39.6661	31.6981	39.1862	48.0712	25.3607	20.1235	38.8786	63.2492	64.5888	48.3815
MIC12_1	MIC12	YBR262C	48.5918	59.5954	53.4411	49.9836	51.6967	42.1267	44.5361	51.6856	47.4101	66.5539	82.7333	39.6494
SHM1_1	SHM1	YBR263W	232.81	237.784	234.41	224.594	250.7	238.411	232.736	217.434	233.054	201.64	282.341	243.415
YPT10_1	YPT10	YBR264C	39.9368	49.2746	37.2348	39.4751	34.9887	51.9052	43.3648	36.9692	42.7572	77.6416	59.3115	65.4555
TSC10_1	TSC10	YBR265W	66.9018	59.9566	59.8624	79.8679	67.8908	51.9137	77.1959	65.1688	78.5653	53.6129	65.3593	74.0122
REI1_1	REI1	YBR267W	13.9613	27.0723	26.495	18.3144	30.9544	32.2414	10.6435	15.7147	17.4737	59.2435	88.0753	49.2239
SLM6_1	SLM6	YBR266C	0	0	0	0	0	0	0	0	0	0	0.586256	0
MRPL37_1	MRPL37	YBR268W	40.5198	67.8141	58.3362	65.6717	73.5611	55.4102	57.544	44.2338	52.6431	70.9141	60.1299	48.0281
SDH8_1	SDH8	YBR269C	143.658	241.055	176.511	130.698	137.126	125.783	150.16	131.902	140.769	180.024	108.268	118.598
BIT2_1	BIT2	YBR270C	13.6628	23.5703	14.1262	8.86243	9.39867	5.25356	12.9171	13.8721	12.8747	4.16639	8.91732	4.66207
EFM2_1	EFM2	YBR271W	14.5323	22.3599	19.4723	19.4041	24.4365	23.0906	13.6153	12.0225	14.839	28.9655	51.8501	35.2097
HSM3_1	HSM3	YBR272C	36.3447	42.9051	41.1938	29.2977	23.2773	27.5457	33.8826	36.7424	41.2822	18.9177	27.6064	26.2084
UBX7_1	UBX7	YBR273C	41.556	54.3884	45.3415	35.3558	32.6363	26.5683	45.3637	40.8546	48.5896	29.8757	41.1224	34.6722
CHK1_1	CHK1	YBR274W	27.8291	31.1809	30.349	28.4584	24.1084	20.1784	33.2132	30.6255	34.7251	25.1013	30.5142	28.926
RIF1_1	RIF1	YBR275C	7.97943	10.5235	8.56714	6.02265	7.05736	6.48405	7.30839	8.65471	9.03509	2.68291	10.5287	4.11002
PPS1_1	PPS1	YBR276C	62.3896	79.9241	71.675	48.6452	51.9634	55.1103	62.28	61.0798	70.7656	44.9241	51.822	45.6052
YBR277C_1	YBR277C	YBR277C	0.562332	0	0	0	0.994703	0	0	0	0	0	0	0
DPB3_1	DPB3	YBR278W	15.2943	23.5324	15.4706	20.1725	14.8467	15.5526	14.6264	10.7131	20.0906	15.6684	17.9679	14.4016
PAF1_1	PAF1	YBR279W	40.0416	56.4103	40.1032	36.3554	41.5411	43.4891	38.0374	39.491	48.584	64.9767	59.9427	50.8229
SAF1_1	SAF1	YBR280C	45.2351	66.8746	51.0665	24.8824	18.5938	18.4122	45.2635	48.3351	52.8189	13.4873	7.77019	12.7294
DUG2_1	DUG2	YBR281C	23.5745	30.9965	25.4163	22.7926	19.7888	20.6676	21.9022	23.3885	29.1858	12.0398	17.6244	13.2384
MRPL27_1	MRPL27	YBR282W	43.0586	45.7451	43.8748	51.3976	44.4301	57.6105	53.813	43.3465	45.3552	67.9562	54.1987	55.2471
SSH1_1	SSH1	YBR283C	346.683	271.078	313.766	415.127	395.527	344.402	385.5	410.749	371.795	317.266	406.023	423.138
YBR284W_1	YBR284W	YBR284W	10.1981	10.6061	7.99888	5.63824	3.8417	3.59454	9.79348	12.2033	10.4436	1.36337	2.77333	2.12656
YBR285W_1	YBR285W	YBR285W	31.1804	33.5827	27.0548	8.19654	5.97508	4.71009	52.5833	63.4292	54.4773	10.9138	4.88412	15.8832
APE3_1	APE3	YBR286W	3463.55	3514.84	2719.57	1499.51	1460.37	1499.72	3663.49	3924.75	3642.48	1964.71	1119.56	1914.41
YBR287W_1	YBR287W	YBR287W	235.741	208.313	288.955	192.992	136.404	117.763	298.837	370.226	282.429	88.0453	164.432	148.685
APM3_1	APM3	YBR288C	50.5983	62.2819	55.0884	52.6195	50.3969	49.3878	48.0475	44.0909	51.8069	40.4618	54.139	43.5769
SNF5_1	SNF5	YBR289W	22.1234	28.9211	24.879	19.1149	19.2726	16.7348	18.9352	23.0233	23.4367	19.6503	18.5648	16.8576
BSD2_1	BSD2	YBR290W	64.5879	107.659	67.9362	43.5009	39.7387	50.904	66.3007	61.046	72.0196	46.6888	46.1868	46.6786
CTP1_1	CTP1	YBR291C	18.3358	19.7098	25.0448	14.9977	15.5505	13.2039	23.5091	19.6368	17.6343	22.0891	36.8853	23.8387
YBR292C_1	YBR292C	YBR292C	1.21536	0	0.536216	1.36924	0.53746	0	0	0.969558	1.7533	0	0	0.977531
VBA2_1	VBA2	YBR293W	26.9683	36.8568	41.2942	28.9529	25.255	13.803	30.097	37.7127	33.7175	39.9791	90.9474	49.2511
SUL1_1	SUL1	YBR294W	0.613334	0.269628	0.541204	1.5794	4.0297	4.92368	1.44069	1.60766	0.842672	132.029	237.164	101.622
PCA1_1	PCA1	YBR295W	12.7548	19.0534	20.5427	12.7653	11.7738	8.64225	17.2289	23.7586	16.9116	9.50868	35.8608	18.4261
PHO89_1	PHO89	YBR296C	3.53829	4.83924	4.97235	5.16738	1.39085	1.42531	66.3007	62.5171	43.2298	28.2099	20.0143	24.8752
YBR296C-A_1	YBR296C-A	YBR296C-A	0	0	0	0	0	0	0	0	0	0	0	0
MAL33_1	MAL33	YBR297W	8.51532	8.65225	10.7746	10.1364	10.6575	6.11608	22.1503	23.4554	19.1604	18.5582	29.634	18.6085
MAL31_1	MAL31	YBR298C	9.5569	9.61455	11.3521	15.8742	9.10274	5.77464	24.1755	22.7744	16.4972	4.82471	8.78049	4.5332
YBR298C-A_1	YBR298C-A	YBR298C-A	0	0	0	0	0	0	0	0	0	0	0	0
MAL32_1	MAL32	YBR299W	1.41688	0.990942	1.02293	3.62789	3.98731	3.03539	6.35382	9.14534	9.66263	4.90306	8.62548	3.52245
YBR300C_1	YBR300C	YBR300C	0	0	0	0	0	0	0	0	0.436565	0	0	0
PAU24_1	PAU24	YBR301W	0.622748	0	0.54951	1.40319	1.10157	1.12886	1.57533	0.993597	0	0	0	0
COS2_1	COS2	YBR302C	156.059	144.315	149.954	193.913	190.465	174.695	105.841	110.892	115.379	356.063	321.484	338.442
YCL076W_1	YCL076W	YCL076W	0	0	0	0	0	0	0	0	0	0	0	0
GEX1_1	GEX1	YCL073C	0	0	0	0	0	0	0	0	0	0	0	0
VBA3_1	VBA3	YCL069W	0	0	0	0	0	0	0	0	0	0	0	0
YCL068C_1	YCL068C	YCL068C	0	0	0	0	0	0	0	0	0	0	0	0
HMLALPHA2_1	HMLALPHA2	YCL067C	44.6401	67.586	51.0498	46.6709	42.9561	43.373	53.2998	50.996	52.8926	53.4376	50.7653	36.7663
HMLALPHA1_1	HMLALPHA1	YCL066W	27.8291	24.3738	33.2454	40.0346	45.4398	34.9242	29.242	45.7675	32.529	35.966	51.304	45.4552
YCL065W_1	YCL065W	YCL065W	0	0	0	0	0	0	0	0	0	0	0	0
CHA1_1	CHA1	YCL064C	55.9404	34.6857	33.89	126.516	110.029	87.4041	39.6014	33.9694	39.5472	33.9734	32.6143	30.2195
VAC17_1	VAC17	YCL063W	12.4403	15.0394	13.0159	16.6182	16.3469	14.4968	18.4321	16.5877	17.6047	6.9981	19.6257	15.4376
MRC1_1	MRC1	YCL061C	11.1964	17.2272	11.7586	9.75067	9.84185	9.46311	12.2501	9.69912	11.6269	6.85223	7.02064	8.39768
KRR1_1	KRR1	YCL059C	24.2459	25.9677	22.4432	29.9936	40.5757	34.4713	17.7386	11.3778	21.7181	64.8977	108.631	61.5629
FYV5_1	FYV5	YCL058C	0.985	0	0.43458	0	0	0	0.622924	0	0	1.2929	0	0
ADF1_1	ADF1	YCL058W-A	7.27086	8.13615	9.33203	11.9148	21.6304	19.1709	4.18015	6.85495	3.8142	33.8364	38.8266	29.7718
MIC10_1	MIC10	YCL057C-A	243.742	286.301	211.006	227.824	262.5	250.884	223.68	196.286	192.267	273.507	168.016	226.348
PRD1_1	PRD1	YCL057W	209.571	199.846	218.31	214.673	198.159	194.065	241.811	257.734	245.259	111.946	110.252	114.924
PEX34_1	PEX34	YCL056C	29.1017	23.9876	31.6404	32.2007	22.0618	26.3765	17.7469	22.3868	30.4873	24.5561	46.3991	23.4068
KAR4_1	KAR4	YCL055W	19.9594	22.4289	20.5805	31.5821	26.3804	29.2698	29.7835	20.3953	27.8232	31.2027	43.4719	40.4046
SPB1_1	SPB1	YCL054W	18.1669	23.546	17.5308	15.8292	30.8689	39.7449	13.1302	15.992	15.4923	92.4459	76.2237	49.9539
PBN1_1	PBN1	YCL052C	74.2683	81.1859	75.5794	70.0314	56.2568	56.3403	79.3085	89.6644	85.3301	54.5528	50.7371	51.1598
LRE1_1	LRE1	YCL051W	28.3862	33.1541	23.2262	22.2407	16.5472	15.6707	30.6811	29.2328	34.3735	16.0892	22.1312	15.7744
APA1_1	APA1	YCL050C	250.395	197.674	242.216	240.442	238.225	241.794	316.704	338.46	369.101	165.254	185.022	175.798
YCL049C_1	YCL049C	YCL049C	63.7969	60.7482	70.5269	44.7518	45.1398	35.7846	55.1138	52.8146	62.0508	68.887	68.444	53.4425
YCL048W-A_1	YCL048W-A	YCL048W-A	23.5477	24.6373	14.1293	2.12232	1.66613	1.70741	10.7221	18.7852	8.15285	4.94533	1.10656	6.06069
SPS22_1	SPS22	YCL048W	0.811988	2.49871	2.14948	2.01254	1.43632	1.4719	0.616211	0.647765	2.18659	2.13161	0.953929	1.04495
POF1_1	POF1	YCL047C	40.1492	54.1651	55.7084	64.5709	53.2646	57.4849	46.3657	41.545	48.4064	71.7932	73.8275	75.3492
EMC1_1	EMC1	YCL045C	186.847	173.377	169.416	160.303	155.71	137.669	204.641	197.637	197.602	145.695	181.004	165.494
YCL046W_1	YCL046W	YCL046W	0	0	0	0	0	0	0	0	0	0	0	0
MGR1_1	MGR1	YCL044C	53.5399	64.9043	52.6518	143.18	154.974	136.266	63.6142	66.1526	57.9065	179.83	230.63	203.86
PDI1_1	PDI1	YCL043C	2320.37	2715.17	2310.9	4423.84	5129.51	4652.5	2504.78	2557.49	2392.19	7529.57	5958.06	7016.03
YCL041C_1	YCL041C	YCL041C	1.82673	2.81067	1.6119	2.05801	0.807819	1.65567	0.57762	2.91455	1.75684	1.19887	2.14605	0.734629
YCL042W_1	YCL042W	YCL042W	16.3264	19.3234	14.9604	19.1009	15.5505	12.521	12.7076	17.0319	10.8705	10.7149	10.3279	13.1315
GLK1_1	GLK1	YCL040W	1284.15	1351.94	1441.69	1166.13	1091.86	964.054	1587.88	1793.66	1526.64	510.326	172.632	566.149
GID7_1	GID7	YCL039W	58.5851	86.4112	63.906	30.839	36.092	29.4791	68.2227	67.0425	66.7382	33.4108	22.5465	27.46
ATG22_1	ATG22	YCL038C	75.6374	70.7914	74.2836	68.6845	60.3459	42.6045	85.3982	107.839	85.2102	53.2861	107.769	98.071
SRO9_1	SRO9	YCL037C	15.5902	13.8595	22.4693	33.3716	38.455	22.9224	21.4715	31.0927	20.658	30.6951	103.787	37.6181
GFD2_1	GFD2	YCL036W	6.91064	7.56576	7.73966	6.88724	17.7485	15.1769	5.3789	5.83103	6.51844	27.3868	53.5519	22.2332
GRX1_1	GRX1	YCL035C	304.125	413.624	297.112	207.261	165.712	169.818	258.446	255.614	321.217	140.786	105.273	140.87
LSB5_1	LSB5	YCL034W	97.8521	117.9	91.7759	67.9142	67.7715	66.9496	99.8713	94.6562	92.4755	64.3589	62.5906	62.8263
MXR2_1	MXR2	YCL033C	147.138	214.043	171.145	106.493	108.841	127.702	108.842	91.7695	118.353	157.431	85.9055	104
STE50_1	STE50	YCL032W	21.4983	32.7439	28.3592	14.1896	14.0204	11.0219	15.9303	17.3235	22.1377	11.1163	14.2864	11.1782
RRP7_1	RRP7	YCL031C	44.7564	39.2952	44.1784	40.4522	50.7666	48.1282	46.0545	47.606	55.2035	62.3974	91.4952	62.234
HIS4_1	HIS4	YCL030C	109.073	126.085	131.319	123.943	117.712	96.2977	115.322	152.836	137.149	662.056	753.676	554.25
BIK1_1	BIK1	YCL029C	11.4481	15.2484	9.49868	14.0525	13.7522	9.91148	11.238	11.3137	11.8318	17.4937	29.5082	16.2168
RNQ1_1	RNQ1	YCL028W	167.038	191.33	149.358	128.803	131.485	126.499	154.698	158.129	163.86	146.167	154.591	144.8
FUS1_1	FUS1	YCL027W	15.7168	17.8543	13.6092	22.0092	21.8253	22.8986	13.3765	17.694	15.8219	14.46	20.7075	26.9364
HBN1_1	HBN1	YCL026C-B	51.6592	96.816	69.2326	38.0705	39.1626	44.3574	141.978	114.028	149.422	87.6903	53.3886	75.6025
FRM2_1	FRM2	YCL026C-A	0.77683	1.79289	2.05641	2.62555	3.09178	3.52043	2.45637	1.85915	1.49422	3.05896	8.66994	6.87295
AGP1_1	AGP1	YCL025C	178.041	215.971	226.425	112.878	130.872	98.0278	215.268	269.084	199.12	415.283	616.461	352.361
YCL023C_1	YCL023C	YCL023C	0.649591	0	0.573196	0.731834	0.574527	0	0	0	0	0	0	0
KCC4_1	KCC4	YCL024W	10.0906	13.8503	7.94302	11.1227	10.016	12.3697	11.4773	9.55547	14.0332	11.7201	10.3193	7.35691
YCL022C_1	YCL022C	YCL022C	0	0	0	0	0	0	0	0	0	1.15008	0	0
YCL021W-A_1	YCL021W-A	YCL021W-A	28.1077	26.6846	33.2454	19.5388	20.6282	36.8583	24.205	26.7167	20.7056	29.829	26.6979	32.7085
YCL020W_1	YCL020W	YCL020W	0.343292	0	0	0	3.64347	0	0.217101	0	0	0	0	2.20891
YCL019W_1	YCL019W	YCL019W	6.08436	9.2307	6.60777	26.8915	25.4764	25.6063	4.25143	4.78593	4.82859	22.5625	39.5886	30.389
SUP53_1	SUP53	tL(CAA)C	0	0	0	0	0	0	0	0	0	0	0	0
LEU2_1	LEU2	YCL018W	0.206445	0	0.728666	0.465166	0	0	2.35004	0.329384	0.397095	0	0	0
NFS1_1	NFS1	YCL017C	118.779	129.443	114.556	134.328	132.755	112.456	129.373	137.728	133.589	175.37	200.691	176.709
DCC1_1	DCC1	YCL016C	14.4376	16.7368	19.3713	11.5864	14.1686	13.9819	12.2574	11.5176	15.407	14.0182	18.5878	12.0896
BUD3_1	BUD3	YCL014W	17.0314	19.3352	18.3185	14.9353	17.5875	16.5213	18.5724	18.7278	17.5309	8.45871	14.3846	13.3283
YCL012C_1	YCL012C	YCL012C	110.517	197.528	106.385	89.9234	74.0501	90.0499	104.485	105.531	113.804	78.3926	35.4098	69.1368
GBP2_1	GBP2	YCL011C	134.86	158.741	150.381	112.463	116.94	127.657	176.586	165.029	194.889	126.175	169.19	117.249
SGF29_1	SGF29	YCL010C	20.8669	29.8769	28.1307	20.8967	26.9144	16.286	24.1934	23.1202	30.6603	22.0638	39.4956	28.4386
ILV6_1	ILV6	YCL009C	480.068	487.697	542.65	560.018	580.027	512.442	526.65	554.005	561.056	980.77	1127.69	1149.58
STP22_1	STP22	YCL008C	70.277	89.5082	73.7255	63.1197	53.8686	46.0027	56.5424	63.0715	64.209	55.8591	51.3718	49.9301
YCL007C_1	YCL007C	YCL007C	0	0.885039	0	0.648036	1.01748	1.04269	0	0.458875	0.553204	0	0.67576	0.925297
VMA9_1	VMA9	YCL005W-A	571.254	502.93	470.826	612.604	565.583	631.279	552.525	541.013	488.681	481.167	250.022	443.905
LDB16_1	LDB16	YCL005W	41.6345	38.7971	50.9676	47.5664	47.7148	49.9599	36.3429	42.3361	37.5038	49.6457	59.246	51.4098
PGS1_1	PGS1	YCL004W	21.0756	23.5434	24.8385	22.6055	16.5974	21.9804	20.0839	20.9588	23.7401	16.4844	17.1283	15.5581
YCL002C_1	YCL002C	YCL002C	51.0913	40.8426	53.1422	41.8032	41.6532	30.5264	42.9605	48.2722	40.078	41.2111	75.7824	52.8015
RER1_1	RER1	YCL001W	157.483	151.52	148.461	209.761	234.139	224.041	164.897	168.57	177.148	174.787	203.747	209.719
YCL001W-A_1	YCL001W-A	YCL001W-A	0.978604	0.752858	0.431758	0	0	1.77393	0	0.390342	1.88233	0	1.72451	2.36131
YCL001W-B_1	YCL001W-B	YCL001W-B	0	1.364	0	0.998738	0.78406	0	0	0	0	0	0	0
YCR001W_1	YCR001W	YCR001W	0	0	0	0	0	0	0	0.572501	0	0	0	0
CDC10_1	CDC10	YCR002C	160.736	166.193	174.358	157.17	148.765	138.284	173.796	179.593	182.633	160.761	188.286	172.627
MRPL32_1	MRPL32	YCR003W	13.9238	18.2732	14.8159	13.8412	11.5905	19.3011	19.683	15.6815	17.3297	12.9009	14.4334	13.8342
YCP4_1	YCP4	YCR004C	397.728	404.388	384.735	265.974	255.294	251.705	431.573	447.451	436.864	215.361	120.65	237.051
CIT2_1	CIT2	YCR005C	171.464	242.695	235.097	157.816	138.639	110.222	200.745	234.713	204.204	271.832	459.522	189.314
YCR006C_1	YCR006C	YCR006C	4.76915	9.53938	4.6291	3.76107	2.10902	1.72902	6.63532	3.42414	3.66935	0.625991	6.72339	3.06871
YCR007C_1	YCR007C	YCR007C	7.22128	18.8403	12.7441	9.19671	8.88601	6.82963	13.899	9.7683	10.5685	8.24221	16.9672	6.56575
SAT4_1	SAT4	YCR008W	102.674	150.3	108.102	89.5309	94.1196	107.646	108.404	120.723	119.503	113.317	97.6116	94.322
RVS161_1	RVS161	YCR009C	169.402	186.55	209.221	156.7	131.787	106.809	187.39	170.846	203.787	87.3798	137.446	102.075
ADY2_1	ADY2	YCR010C	1.32663	2.0412	1.40473	0.597836	1.64266	1.44288	2.34912	4.02162	7.40008	1.39305	0.623413	1.70724
ADP1_1	ADP1	YCR011C	142.811	159.887	131.588	110.765	109.108	105.762	148.679	155.949	144.042	105.124	102.014	114.287
PGK1_1	PGK1	YCR012W	8944.36	8352.7	9012.28	8391.35	8554.86	7667.52	9723.86	9196.36	8718.09	11067.6	7777.64	10400
YCR013C_1	YCR013C	YCR013C	5.58167	6.44112	3.07827	5.89533	3.70251	3.79424	6.61856	3.33959	4.36161	5.49481	2.04918	5.05058
POL4_1	POL4	YCR014C	14.993	26.0517	19.0462	13.2508	11.0885	11.246	12.7512	14.6415	14.7923	13.0631	17.3101	11.8511
YCR015C_1	YCR015C	YCR015C	12.3218	10.2086	11.0818	10.1444	10.8979	10.7384	8.99126	10.2078	10.9388	7.15362	13.3622	12.96
YCR016W_1	YCR016W	YCR016W	23.5638	33.0688	28.7898	26.5472	30.2308	25.3471	18.996	17.5587	22.1643	64.2383	62.3627	47.0693
CWH43_1	CWH43	YCR017C	158.999	155.073	150.963	163.111	153.549	136.593	191.614	222.177	183.149	149.086	180.854	191.604
SRD1_1	SRD1	YCR018C	8.14622	14.1008	19.7675	19.8848	17.4118	16.6126	17.6018	15.9759	12.4047	21.8307	21.9318	18.0183
YCR018C-A_1	YCR018C-A	YCR018C-A	7.9785	17.732	10.9514	13.9823	9.40872	14.4627	1.12126	7.77928	11.9362	12.7997	10.4147	15.6865
MAK32_1	MAK32	YCR019W	22.9784	28.985	23.016	21.2232	20.14	19.8885	20.1612	19.4871	22.4975	15.4881	20.672	14.3192
PET18_1	PET18	YCR020C	15.0007	25.7645	16.6227	13.3627	19.7467	8.85322	34.8578	38.9619	40.932	15.1107	35.6557	22.447
MAK31_1	MAK31	YCR020C-A	69.4259	70.3457	76.9499	64.8619	62.1522	55.2509	53.5434	47.2796	60.2558	85.5708	82.5567	76.2694
HTL1_1	HTL1	YCR020W-B	1.90766	2.93519	7.57489	6.44755	4.21804	5.18706	4.82569	6.08735	1.83468	2.50396	8.96452	1.53435
HSP30_1	HSP30	YCR021C	102.959	248.941	132.582	109.111	98.8669	61.9384	96.4521	126.724	93.3619	29.7017	22.8622	19.6563
YCR022C_1	YCR022C	YCR022C	0.655239	2.01635	0	0.738198	0	1.18776	0.828759	0	0	0.860057	0	0
YCR023C_1	YCR023C	YCR023C	60.8238	53.234	50.7372	73.2408	59.2401	43.5221	62.4481	66.1042	62.4045	58.9884	89.1032	101.408
SLM5_1	SLM5	YCR024C	20.3284	18.1083	22.6581	26.346	24.7384	20.7798	26.8716	28.0444	22.0496	23.6734	23.5228	14.5063
YCR024C-B_1	YCR024C-B	YCR024C-B	790.778	776.408	827.772	1198.04	990.691	761.235	903.813	1098.91	941.293	697.902	1132.92	1145.4
PMP1_1	PMP1	YCR024C-A	0	0	0	0	0	0	0	0	0	0	0	0
YCR025C_1	YCR025C	YCR025C	2.20007	2.53884	1.456	3.09827	2.4323	1.99405	3.47837	1.31633	2.11591	2.88778	3.23083	3.53909
NPP1_1	NPP1	YCR026C	43.4063	44.7844	41.7916	29.364	24.8462	24.4506	37.8407	40.3717	41.0629	28.6203	39.5561	26.7551
RHB1_1	RHB1	YCR027C	18.6587	20.4276	23.1134	26.6806	26.0233	19.5132	29.046	29.1975	30.3683	26.3751	47.2131	33.4781
FEN2_1	FEN2	YCR028C	36.2808	38.4207	40.4388	36.9027	39.3635	24.7624	43.6593	42.653	40.4022	40.6809	104.228	59.5437
RIM1_1	RIM1	YCR028C-A	277.585	277.063	314.853	318.348	310.684	281.22	358.804	345.647	340.501	385.445	298.771	406.423
SYP1_1	SYP1	YCR030C	97.7593	89.1847	109.698	81.0916	68.3284	63.67	100.778	114.842	112.158	59.8436	41.569	58.8674
RPS14A_1	RPS14A	YCR031C	2362.14	1639.97	2465.46	4156.05	3967.31	4278.91	2930.35	2614.03	2755.43	2387.37	2612.12	3100.62
BPH1_1	BPH1	YCR032W	14.3545	20.0542	15.8253	10.1809	8.73026	8.37952	14.5071	15.6936	15.5436	9.80853	17.4763	10.9025
SNT1_1	SNT1	YCR033W	32.6712	47.7178	32.1887	29.6121	25.8542	33.1741	37.9831	37.1846	38.2725	36.3544	32.1777	26.9693
ELO2_1	ELO2	YCR034W	225.408	159.584	186.098	316.64	291.668	242.962	215.811	212.64	205.956	158.023	236.574	253.226
RRP43_1	RRP43	YCR035C	33.5748	41.6798	40.5678	47.0671	47.917	50.4874	29.4367	35.0023	42.381	59.5943	114.298	72.1146
RBK1_1	RBK1	YCR036W	133.108	176.687	142.338	97.0929	101.165	102.649	108.148	119.145	133.657	72.8473	71.0317	71.4944
PHO87_1	PHO87	YCR037C	39.9597	38.2703	40.8011	33.0751	34.0438	26.6089	35.0698	41.7665	39.3721	33.29	50.1065	38.8304
BUD5_1	BUD5	YCR038C	12.422	13.884	14.1668	7.26143	6.52977	8.70963	11.1167	12.7143	13.5247	7.99866	9.49953	5.8439
YCR038W-A_1	YCR038W-A	YCR038W-A	0	0	0	0	0	0	0	0	0	0	0	0
MATALPHA2_1	MATALPHA2	YCR039C	49.6398	70.8828	54.8312	45.8662	38.85	49.1992	46.9761	47.5773	62.166	51.0939	52.0239	45.9579
MATALPHA1_1	MATALPHA1	YCR040W	27.4009	17.1275	36.6455	44.8581	48.0905	30.2677	42.78	47.1337	44.0583	32.0322	53.8189	51.6536
YCR041W_1	YCR041W	YCR041W	80.1045	54.3143	60.5006	123.897	94.8642	114.442	93.5901	99.6461	71.8169	87.3229	130.793	117.938
TAF2_1	TAF2	YCR042C	22.4238	31.7024	24.934	18.9923	19.0753	18.4322	24.0976	26.897	26.8673	21.987	31.3106	22.8998
YCR043C_1	YCR043C	YCR043C	81.2394	77.8973	83.6329	101.473	107.778	109.914	87.1168	84.0637	80.9623	97.3611	98.8986	107.009
PER1_1	PER1	YCR044C	38.3077	28.8231	48.2894	77.5417	64.7835	45.0221	62.2958	58.7693	62.7531	56.6364	113.994	82.9536
RRT12_1	RRT12	YCR045C	0.459467	0.942603	0.675719	1.38037	1.89641	1.66576	2.13085	1.34398	1.62026	1.20618	2.33907	1.23185
YCR045W-A_1	YCR045W-A	YCR045W-A	5.15231	5.94565	11.3659	8.70695	7.40501	2.33491	12.2189	10.7894	7.4328	5.07213	12.1059	8.28813
IMG1_1	IMG1	YCR046C	81.558	89.3421	99.7361	118.35	94.8713	90.7939	100.353	82.7432	99.3262	70.3982	76.027	70.5893
BUD23_1	BUD23	YCR047C	29.7588	48.3084	29.3908	32.6037	46.8447	44.0461	24.8628	22.2155	29.9332	112.882	112.259	58.411
YCR047W-A_1	YCR047W-A	YCR047W-A	0	0	0	0	0	0	0	0	0	0	0	0
YCR049C_1	YCR049C	YCR049C	0	0	0.446247	0	0	0	0.639646	0	0	1.3276	0	0
ARE1_1	ARE1	YCR048W	44.5209	48.1977	46.5762	57.5214	60.2096	45.3818	60.0545	58.0465	54.9157	79.967	107.36	96.0188
YCR050C_1	YCR050C	YCR050C	0	0	0	0	0	0	0	0	0	0	0	0
YCR051W_1	YCR051W	YCR051W	43.9275	57.7101	51.2843	42.256	47.8171	47.7768	43.1661	35.5823	52.9712	73.6255	78.6003	53.8124
RSC6_1	RSC6	YCR052W	33.6284	41.4414	42.4497	31.7471	33.0472	32.1726	34.4603	38.3777	47.0155	27.7919	46.0913	29.3017
THR4_1	THR4	YCR053W	425.925	402.076	417.665	505.235	487.609	490.937	513.919	526.306	516.013	743.815	859.462	783.3
CTR86_1	CTR86	YCR054C	22.1782	29.1906	24.1677	13.0952	18.7882	18.8905	15.3776	21.5297	21.9722	16.8352	34.217	23.8559
PWP2_1	PWP2	YCR057C	21.3662	21.5819	23.4589	27.1951	33.6111	28.6785	19.4947	20.4929	24.0782	58.6588	102.033	56.1467
YIH1_1	YIH1	YCR059C	85.5353	101.168	83.4343	76.6984	81.0548	67.5052	66.6047	58.4879	58.4795	107.69	124.071	100.154
TAH1_1	TAH1	YCR060W	39.0218	42.4424	47.4934	47.7522	44.0334	31.709	38.2931	19.8586	32.3526	55.6349	57.6991	55.1956
YCR061W_1	YCR061W	YCR061W	39.7031	34.8554	53.0243	38.551	24.8865	16.4257	58.3606	78.4698	51.9443	8.29438	21.2907	21.2891
SUP61_1	SUP61	tS(CGA)C	0	0	0	0	0	0	0	0	0	0	0	0
YCR064C_1	YCR064C	YCR064C	1.10004	3.38511	1.94134	0	0.486461	0	1.39135	1.75511	2.64488	0.721945	1.9385	1.76955
BUD31_1	BUD31	YCR063W	2.38457	5.87039	2.10414	2.14918	2.53083	1.72902	6.03211	2.66322	4.12802	3.12995	11.7659	3.83588
HCM1_1	HCM1	YCR065W	57.6147	57.0467	52.7219	48.6818	38.8075	29.0108	73.7156	62.2405	65.2869	19.0811	31.3361	27.2463
RAD18_1	RAD18	YCR066W	9.8823	11.8791	12.3989	7.13238	8.60377	4.19854	9.17919	9.73134	8.3162	9.52583	12.3354	6.7065
SED4_1	SED4	YCR067C	66.3046	72.6529	65.1809	76.3716	72.3343	64.7085	73.4921	74.7178	74.9171	58.4532	67.6806	69.9311
ATG15_1	ATG15	YCR068W	33.6989	53.4081	44.0294	20.0419	24.9439	15.2061	37.318	35.1907	40.7555	24.4893	36.8711	37.923
CPR4_1	CPR4	YCR069W	231.254	274.404	285.139	221.413	231.9	169.135	306.238	295.664	276.703	261.994	236.713	259.527
IMG2_1	IMG2	YCR071C	28.7057	40.2241	42.5179	32.9176	36.7228	34.3804	35.0108	34.3501	40.9183	41.0428	36.1325	35.4571
RSA4_1	RSA4	YCR072C	18.8381	22.469	21.777	23.1974	33.1934	32.2951	15.5151	18.8726	17.5557	56.3537	102.936	54.7342
SSK22_1	SSK22	YCR073C	8.65536	11.4025	8.8854	6.24586	6.45437	5.74263	7.44141	7.6269	8.37864	5.12354	7.77581	6.6431
SOL2_1	SOL2	YCR073W-A	110.406	129.515	120.777	109.877	105.873	103.309	98.625	112.616	122.235	190.927	140.351	141.16
ERS1_1	ERS1	YCR075C	40.9964	31.9835	29.0419	45.2111	41.8766	30.8772	40.1678	35.0081	37.2067	18.9476	18.9938	39.9402
YCR075W-A_1	YCR075W-A	YCR075W-A	48.5825	28.985	27.9961	40.2123	23.6765	21.5672	18.8107	28.4744	14.3032	35.1378	18.6368	30.3035
FUB1_1	FUB1	YCR076C	60.0418	92.8445	73.1133	64.2614	54.6968	64.759	58.0957	68.4948	66.4066	83.1445	59.2515	59.8825
PAT1_1	PAT1	YCR077C	60.2253	51.7876	73.9157	58.1574	51.1754	41.3034	84.1861	87.4159	85.8362	38.4705	74.9738	49.5806
PTC6_1	PTC6	YCR079W	37.5912	50.2495	41.4254	36.0267	27.8315	19.7335	36.1436	40.1655	30.5911	19.6473	18.9838	18.3326
SRB8_1	SRB8	YCR081W	12.1894	20.0541	11.9665	10.5224	10.1741	9.5653	10.6119	12.3761	13.0425	17.2463	22.8751	14.2605
YCR081C-A_1	YCR081C-A	YCR081C-A	0	0	0	0	0	0	0	0.760919	0	0	0	0
AHC2_1	AHC2	YCR082W	116.241	163.574	133.497	119.771	115.208	104.827	115.255	99.2557	146.063	98.9065	100.877	87.3867
TRX3_1	TRX3	YCR083W	166.011	242.75	194.278	90.1985	84.8684	113.116	134.77	131.496	131.351	150.678	139.703	100.38
TUP1_1	TUP1	YCR084C	159.359	148.904	149.371	191.781	197.228	172.367	195.287	177.812	175.998	171.77	166.883	171.974
YCR085W_1	YCR085W	YCR085W	0	0	0	1.43886	0.564789	0	0	0.509429	0	1.67638	0	0
CSM1_1	CSM1	YCR086W	15.7806	16.3894	14.2729	21.3343	21.9824	12.1574	16.4667	10.7007	14.7975	24.3383	18.5392	18.4042
YCR087W_1	YCR087W	YCR087W	0.876192	0.674071	1.15972	0	0	0.794143	0.554112	1.04848	0.842672	2.30015	2.05871	3.52366
YCR087C-A_1	YCR087C-A	YCR087C-A	10.2753	12.7986	8.2034	16.5375	15.5794	23.0611	3.09439	5.07444	12.7057	31.4703	77.6028	24.4002
ABP1_1	ABP1	YCR088W	236.604	304.612	218.758	174.08	164.084	173.447	245.742	258.393	287.435	150.278	99.1237	131.025
FIG2_1	FIG2	YCR089W	11.1391	10.8019	12.9678	12.813	11.756	10.4353	13.7929	16.7643	14.494	17.5083	49.5958	31.3199
YCR090C_1	YCR090C	YCR090C	38.7057	34.2119	43.9638	46.3895	43.7017	44.038	34.8939	36.7902	43.5611	55.1282	59.5002	60.9381
KIN82_1	KIN82	YCR091W	20.3797	25.7287	21.2106	14.0114	10.2602	8.71464	23.5294	24.7621	27.239	6.0359	3.68341	5.54793
MSH3_1	MSH3	YCR092C	14.8635	17.1805	14.4857	15.8289	13.4075	13.0024	12.7201	11.9753	16.3573	10.7739	18.0698	12.3712
CDC39_1	CDC39	YCR093W	42.2674	47.2776	44.8631	38.7633	36.53	35.8806	47.4955	52.0463	48.863	41.3635	37.4414	29.5994
CDC50_1	CDC50	YCR094W	53.8232	55.3082	54.9566	55.8733	54.7442	51.5706	58.1083	53.2119	61.9321	48.1917	65.0385	59.0608
OCA4_1	OCA4	YCR095C	19.3052	24.5934	20.6982	22.6848	22.0314	20.6958	22.8422	20.2031	23.9569	20.4352	41.4578	24.3763
YCR095W-A_1	YCR095W-A	YCR095W-A	0	0	1.25454	0	0	0	0	0	0	0	0	0
HMRA2_1	HMRA2	YCR096C	0	0	0	0	0	0	0	0	0	0	0	0
HMRA1_1	HMRA1	YCR097W	0	0	0	0	0	0	0	0	0	0	0	0
YCR097W-A_1	YCR097W-A	YCR097W-A	0	0	0	0	0	0	0	0	0	0	0	0
GIT1_1	GIT1	YCR098C	3.19413	3.35087	3.20283	4.74352	6.67735	2.63184	12.3036	9.61338	10.3329	5.90771	12.2809	14.0132
YCR099C_1	YCR099C	YCR099C	8.21149	5.20244	8.95068	6.53021	5.55376	1.75119	9.77511	12.3308	8.3619	3.8041	9.64691	6.2161
YCR100C_1	YCR100C	YCR100C	6.89345	10.2408	11.746	7.49841	5.46616	6.03248	13.2288	18.5837	13.2595	8.73622	11.4496	13.0009
YCR101C_1	YCR101C	YCR101C	6.5882	5.70198	7.99342	4.17505	3.27763	0.746407	8.33288	9.85452	9.10822	5.40473	12.5773	5.29897
YCR102C_1	YCR102C	YCR102C	2.24628	2.19941	3.24345	6.44172	7.58562	2.22102	9.55656	7.98243	9.62336	2.68039	7.91684	6.24136
YCR102W-A_1	YCR102W-A	YCR102W-A	0	0	0	0	1.00977	2.06958	1.44405	0.910797	0	0	0	0
PAU3_1	PAU3	YCR104W	0	0.927521	0	1.35828	1.06632	1.09274	2.28738	2.4045	2.89879	2.37376	2.83279	0.969711
ADH7_1	ADH7	YCR105W	3.12234	7.04609	3.48984	4.22119	4.97077	5.65991	3.9492	4.98171	4.40424	4.64478	5.37995	3.0136
RDS1_1	RDS1	YCR106W	7.86995	11.5523	9.01975	7.43958	10.0808	6.06713	8.00902	10.6803	10.3528	14.367	36.4513	20.5176
AAD3_1	AAD3	YCR107W	14.6979	17.8369	16.988	15.1594	15.1965	11.2576	14.4008	19.8173	17.122	29.3459	55.9359	43.9567
YCR108C_1	YCR108C	YCR108C	0	0	0	0	0	0	0	0	0	0	0	0
COS7_1	COS7	YDL248W	56.9068	57.0643	54.7163	33.8244	34.1903	31.3025	46.1645	52.442	41.1417	41.7262	40.8043	39.142
YDL247W-A_1	YDL247W-A	YDL247W-A	0	0	0	0	0	0	0	0	0	0	0	0
MPH2_1	MPH2	YDL247W	1.48234	0	0	0	0	0	0	1.18254	0	0	0	0
SOR2_1	SOR2	YDL246C	2.10482	12.9542	9.47214	11.8565	10.7973	6.48624	19.4342	22.3323	13.9676	0	7.17099	11.5119
HXT15_1	HXT15	YDL245C	0	0.20412	0	0	0	0	0	0.211664	0	0	0.46756	0
THI13_1	THI13	YDL244W	5.3034	10.2	6.2396	4.48114	9.57657	1.60226	14.2542	18.1572	15.089	18.5631	15.3166	15.285
AAD4_1	AAD4	YDL243C	7.99193	7.72934	12.6937	11.5763	9.49188	7.4505	14.4405	15.4835	14.7136	12.8878	24.1431	8.81555
YDL242W_1	YDL242W	YDL242W	0.638581	0	1.12696	1.43886	0	0	0	0	0.614151	0.838191	0	1.02724
YDL241W_1	YDL241W	YDL241W	2.43073	1.87	2.68108	6.84619	4.83714	5.50776	10.7605	14.5434	18.7019	15.155	19.9894	15.6405
YDL240C-A_1	YDL240C-A	YDL240C-A	0	0	0	0	0	0	0	0	0	0	0	0
LRG1_1	LRG1	YDL240W	13.5457	16.0585	15.2184	14.1766	15.3847	15.0279	18.3499	16.0025	17.9395	22.9292	22.3486	18.2178
ADY3_1	ADY3	YDL239C	11.7173	12.1657	18.9133	10.625	8.08841	6.04392	17.1095	21.8108	18.5984	4.12632	6.60297	8.27503
GUD1_1	GUD1	YDL238C	15.0705	20.5853	18.5903	12.8205	8.70467	5.29644	14.7824	21.3461	19.6704	6.4592	5.23921	8.41076
AIM6_1	AIM6	YDL237W	172.482	138.476	156.279	178.253	165.846	165.937	163.558	173.419	159.582	174.541	143.541	192.826
PHO13_1	PHO13	YDL236W	150.705	125.941	160.385	200.434	204.407	200.743	167.168	187.252	171.103	195.285	244.645	241.653
YPD1_1	YPD1	YDL235C	38.5733	59.3503	47.4934	60.1323	84.8932	75.6137	54.4613	42.2219	72.9011	111.859	121.721	102.455
GYP7_1	GYP7	YDL234C	69.9053	102.903	75.3918	41.8213	32.5642	34.011	71.321	67.5965	72.5668	24.2301	32.3524	18.6608
MFG1_1	MFG1	YDL233W	23.64	33.5949	25.4954	20.8995	23.2314	16.3673	21.1794	26.0619	27.788	16.1612	19.0935	16.9013
OST4_1	OST4	YDL232W	0	0	0	0	0	0	0	0	0	0	0	0
BRE4_1	BRE4	YDL231C	27.9059	36.862	38.0875	30.7604	25.8649	20.6223	36.3116	45.0578	37.7152	29.7774	64.1528	38.1081
PTP1_1	PTP1	YDL230W	40.5917	50.7238	49.868	36.8879	30.9424	33.7416	43.1152	40.7907	50.47	30.0252	22.3946	24.1706
SSB1_1	SSB1	YDL229W	1041.56	667.317	969.53	1566.09	1758.82	1664.47	1243.65	1050.6	1121.27	2530.81	2892.91	2665.92
YDL228C_1	YDL228C	YDL228C	0.352115	0	0	0	1.55713	0	0	0	0	0	0.413666	0.56642
HO_1	HO	YDL227C	21.6943	11.8508	18.6899	24.5856	27.8161	30.9486	28.576	18.1259	29.383	16.5125	15.9857	27.4641
GCS1_1	GCS1	YDL226C	96.9123	98.2043	97.1932	96.6767	98.5517	95.1891	104.217	89.9135	132.006	92.7424	106.079	94.7734
SHS1_1	SHS1	YDL225W	53.3747	64.0611	46.0135	40.7547	36.2202	36.3752	47.3083	51.0739	58.1596	43.182	47.9508	38.2087
WHI4_1	WHI4	YDL224C	98.0742	97.2114	99.6338	92.2066	83.5627	62.2021	114.662	114.121	106.809	55.2355	81.3065	81.866
HBT1_1	HBT1	YDL223C	127.891	141.52	126.948	25.2165	10.5028	8.61042	87.5698	117.182	86.3131	7.08499	14.4582	12.5034
FMP45_1	FMP45	YDL222C	251.823	276.76	224.567	62.4372	21.0684	17.6248	216.747	272.834	205.954	42.4341	22.8451	48.4855
YDL221W_1	YDL221W	YDL221W	1.22857	0.63011	0	0.461374	1.0866	0	1.03595	1.63349	0.787715	0	1.44334	1.97631
CDC13_1	CDC13	YDL220C	13.1969	19.0518	15.4546	12.9404	11.6719	8.71239	14.0127	11.5026	11.9085	9.73026	14.1639	9.56607
DTD1_1	DTD1	YDL219W	44.4131	50.6758	52.8403	66.34	46.784	49.7522	42.2887	38.6154	48.9531	32.0955	41.0379	49.7699
YDL218W_1	YDL218W	YDL218W	4.02828	8.02102	5.22726	3.2035	3.56279	2.57722	4.79534	3.59163	4.10206	2.79924	8.35138	6.86116
TIM22_1	TIM22	YDL217C	32.9667	42.3628	29.729	22.8557	31.7205	34.1481	38.4895	29.4783	40.7642	60.8656	73.6286	43.7069
RRI1_1	RRI1	YDL216C	11.4481	18.4032	13.8711	8.66252	8.0095	6.19467	16.4248	11.7226	14.4611	7.62545	10.4383	7.97098
GDH2_1	GDH2	YDL215C	51.8436	66.9334	62.1716	37.9027	38.6578	33.9919	55.9811	68.0323	64.0492	106.508	164.009	100.697
PRR2_1	PRR2	YDL214C	4.19821	8.44707	4.2744	2.78933	2.09456	2.34159	12.7984	12.7095	16.668	1.13036	1.26464	1.90479
NOP6_1	NOP6	YDL213C	47.3454	53.866	34.7164	30.8018	47.1824	55.604	37.5325	22.8747	35.9142	133.918	100.667	84.2061
SHR3_1	SHR3	YDL212W	241.414	182.977	223.421	362.906	374.602	362.52	296.763	312.813	276.141	672.658	603.73	708.326
YDL211C_1	YDL211C	YDL211C	10.5049	9.63578	9.26949	14.1109	10.1844	10.6198	8.43201	8.05799	9.71445	18.2964	15.9012	13.9737
UGA4_1	UGA4	YDL210W	5.26941	4.66193	4.99843	8.01435	5.94213	4.77596	7.33133	9.143	9.88224	12.2769	19.1907	13.1386
CWC2_1	CWC2	YDL209C	16.6219	16.709	18.3827	11.4855	11.5649	14.8645	12.0536	14.1441	15.3465	15.4178	21.0897	13.9039
NHP2_1	NHP2	YDL208W	154.065	146.956	126.629	174.111	208.001	221.854	135.373	114.099	127.399	318.139	421.761	321.178
GLE1_1	GLE1	YDL207W	35.789	54.8511	34.4173	27.5626	25.5947	32.4376	31.1208	32.5656	31.4618	53.215	56.6623	39.1303
YDL206W_1	YDL206W	YDL206W	37.1331	46.1937	38.8661	37.9403	29.523	22.7356	40.5962	42.0709	38.277	25.6664	25.7568	29.39
HEM3_1	HEM3	YDL205C	34.9195	26.8642	47.03	50.7286	48.1551	28.7344	49.6877	50.7658	40.8747	37.693	78.5386	40.2814
RTN2_1	RTN2	YDL204W	347.693	286.319	296.677	93.5113	43.4715	43.6819	216.014	321.77	221.272	17.3212	11.9081	21.5355
ACK1_1	ACK1	YDL203C	25.1175	30.8431	23.6554	20.543	20.8266	21.452	24.7432	23.9872	26.2471	24.4096	37.0271	28.3609
MRPL11_1	MRPL11	YDL202W	35.265	31.9995	33.5113	36.3341	30.6567	34.4213	34.3106	33.1822	36.5248	34.4195	35.7639	31.0307
TRM8_1	TRM8	YDL201W	28.0931	34.7417	32.2028	45.848	47.1392	46.6413	28.2269	22.6208	28.7859	65.1336	101.788	55.7499
MGT1_1	MGT1	YDL200C	41.0651	47.8483	39.0501	38.6284	39.846	35.4129	41.8545	40.7112	55.5985	44.4818	46.8384	50.0248
YDL199C_1	YDL199C	YDL199C	35.3763	39.9387	34.2118	17.1513	12.7866	18.0667	27.8441	34.4249	30.3362	26.4517	33.0681	16.5612
GGC1_1	GGC1	YDL198C	93.6274	60.859	99.6256	166.965	117.57	107.096	127.287	137.8	141.087	554.008	821.72	725.672
ASF2_1	ASF2	YDL197C	15.4716	20.7193	15.2954	11.4589	14.8241	12.205	13.9518	14.171	19.8396	9.77783	10.4345	6.68289
YDL196W_1	YDL196W	YDL196W	0	0	0	0	0	0	0.86643	0	0	0	0	0
SEC31_1	SEC31	YDL195W	142.839	132.958	153.284	169.386	165.41	133.162	183.807	204.449	179.695	161.48	190.251	188.766
SNF3_1	SNF3	YDL194W	17.5397	22.795	17.4303	14.3886	11.2205	11.8843	23.2614	21.1243	22.1094	10.2818	7.70214	7.94396
NUS1_1	NUS1	YDL193W	38.2775	52.4198	47.0387	79.6998	74.444	78.8313	46.3863	44.445	50.3048	71.0233	107.595	81.8838
ARF1_1	ARF1	YDL192W	621.865	583.523	586.361	699.199	788.756	922.375	632.065	567.106	669.35	1021.67	807.909	903.776
RPL35A_1	RPL35A	YDL191W	769.094	698.516	872.073	1211.65	1170.97	1564.61	765.609	624.972	932.524	1005.41	959.87	971.714
UFD2_1	UFD2	YDL190C	78.564	84.3639	81.3509	55.242	55.0065	52.5356	80.5456	90.1064	79.7017	39.5832	56.7772	45.6127
RBS1_1	RBS1	YDL189W	30.1081	34.9339	30.487	27.4326	25.7559	20.8766	32.8789	35.4376	31.6462	22.2432	30.5391	23.5547
PPH22_1	PPH22	YDL188C	82.3296	83.1211	107.476	101.737	99.615	60.3464	127.833	128.018	115.415	59.1346	95.3162	95.8808
YDL187C_1	YDL187C	YDL187C	0.685023	0	2.41784	0.771752	0	0	1.73286	2.18591	0.658816	0.89915	1.60954	0
YDL186W_1	YDL186W	YDL186W	0	0.417051	0.478351	0.30537	0.239731	0	0	0.648697	0.260683	0	0	0.436021
YDL185C-A_1	YDL185C-A	YDL185C-A	0	0	0	0	0	0	0	0	0	0	0	0
VMA1_1	VMA1	YDL185W	774.472	752.097	718.683	616.581	599.246	597.72	893.595	970.045	883.293	819.024	648.162	845.331
RPL41A_1	RPL41A	YDL184C	0	0	0	0	0	0	0	0	0	0	0	0
YDL183C_1	YDL183C	YDL183C	11.7372	16.6145	10.9782	7.66944	9.34277	4.25522	8.31341	10.4869	13.9973	12.0167	17.374	10.5732
LYS20_1	LYS20	YDL182W	85.1887	101.346	85.8645	53.2311	50.6441	42.3469	95.9738	90.0988	113.519	237.468	416.004	191.851
INH1_1	INH1	YDL181W	76.2287	94.3699	119.838	111.545	106.942	61.9431	91.9826	76.1892	83.4245	23.0015	32.9394	57.788
YDL180W_1	YDL180W	YDL180W	34.9262	43.3718	39.0694	41.362	33.9306	34.1481	39.8273	35.8701	37.5573	23.6437	34.0852	29.4187
PCL9_1	PCL9	YDL179W	28.4116	32.6913	35.9704	42.5855	39.55	44.7844	26.2486	33.5054	32.552	26.9155	46.4391	43.3191
DLD2_1	DLD2	YDL178W	66.4124	70.5248	59.9794	62.8302	67.7747	67.9104	69.2818	68.3767	72.4698	106.357	101.862	79.4396
YDL177C_1	YDL177C	YDL177C	8.81316	13.5603	13.998	11.4183	15.9792	7.98787	10.5897	6.67918	13.1378	8.67601	20.1898	11.3416
YDL176W_1	YDL176W	YDL176W	14.4541	19.7867	19.5064	13.6499	12.8778	9.05479	17.7441	16.4483	20.2384	6.13806	23.2237	11.1127
AIR2_1	AIR2	YDL175C	19.4388	18.8193	17.1527	13.7797	14.8744	15.045	18.7852	19.6891	20.3756	17.7745	29.7648	17.5672
DLD1_1	DLD1	YDL174C	88.8083	110.814	105.39	82.1496	72.6522	72.9423	94.1727	96.6095	104.884	114.718	109.301	90.9104
PAR32_1	PAR32	YDL173W	150.96	227.18	153.198	97.2251	92.3125	99.2142	121.066	116.976	130.005	174.757	101.385	99.51
YDL172C_1	YDL172C	YDL172C	0	2.17388	0.415567	2.6529	0	0.853703	0.595671	0.375704	0.452936	0	0	0
GLT1_1	GLT1	YDL171C	46.8056	54.8366	52.2693	34.4951	31.7698	26.1601	61.2436	63.2779	63.3182	94.8968	108.944	82.3531
UGA3_1	UGA3	YDL170W	25.3549	32.6561	35.3193	24.2321	23.3069	16.009	29.5471	35.2267	30.8236	39.4504	113.626	54.5348
UGX2_1	UGX2	YDL169C	23.8841	29.5026	32.6517	8.71666	10.4133	8.53703	27.2307	25.2258	26.2056	15.8957	9.87998	9.19927
SFA1_1	SFA1	YDL168W	184.39	218.998	170.093	168.469	163.427	181.77	186.428	192.298	233.139	338.889	275.181	258.088
NRP1_1	NRP1	YDL167C	11.8262	16.2638	16.5303	19.4546	23.696	22.1963	11.6487	17.1989	14.192	34.3425	70.3279	38.3844
FAP7_1	FAP7	YDL166C	22.4535	25.7645	29.8872	39.4451	44.0935	42.7714	15.8846	18.5195	36.2349	48.9537	56.7809	45.3022
CDC36_1	CDC36	YDL165W	62.4013	76.0857	70.3001	72.0704	67.6864	72.5648	49.6392	71.0706	68.6953	87.0583	81.6086	65.6575
CDC9_1	CDC9	YDL164C	33.8887	40.9471	31.2225	33.5753	32.1765	35.0515	31.1388	28.0685	31.5378	25.5116	31.1476	21.6453
YDL163W_1	YDL163W	YDL163W	0.746065	0	0	0	0	0	0	0	0	0	0	0
YDL162C_1	YDL162C	YDL162C	0	0	0	0.713384	0	0	0	0.505148	0	0	0.743904	0
ENT1_1	ENT1	YDL161W	51.5047	89.1847	52.9003	38.0618	41.4518	33.6228	47.5489	50.9966	54.3125	27.8243	29.5731	26.9068
MHF2_1	MHF2	YDL160C-A	21.3964	8.58816	13.9548	11.5286	20.5695	15.1769	12.943	7.42131	12.5256	18.316	25.1366	14.9647
DHH1_1	DHH1	YDL160C	38.6423	31.1003	52.0647	69.823	53.5001	30.7131	61.0944	88.8054	56.6036	15.0213	109.652	45.1862
YDL159W-A_1	YDL159W-A	YDL159W-A	0	0	0	0	0	0	0	0	0	0	0	0
STE7_1	STE7	YDL159W	20.8826	20.4468	21.3904	13.1617	14.2073	17.4711	18.8398	18.4066	21.2072	18.4012	25.9055	19.4976
YDL159C-B_1	YDL159C-B	YDL159C-B	0	0	0	0	0	0	0	0	0	0	0	0
YDL158C_1	YDL158C	YDL158C	0	1.12563	0.645541	0	1.29408	3.97842	0.925314	1.16723	1.40718	1.92052	0	1.17683
YDL157C_1	YDL157C	YDL157C	69.6536	84.763	64.8145	94.8801	108.088	114.784	72.8821	61.628	84.0406	110.543	81.8295	70.2837
CMR1_1	CMR1	YDL156W	8.64465	10.4191	9.40787	7.95362	6.62628	6.52928	7.28928	8.73529	9.00676	5.4843	7.44758	5.09886
CLB3_1	CLB3	YDL155W	27.8171	33.861	36.6631	33.3224	28.4954	43.4032	32.9567	30.4777	38.2667	35.1257	42.6076	33.9852
MSH5_1	MSH5	YDL154W	4.42759	6.2983	4.4966	5.2705	4.65481	3.78582	5.91708	4.7317	5.46335	1.09652	3.43499	2.15014
SAS10_1	SAS10	YDL153C	19.1156	23.7193	20.7852	20.0075	28.6868	29.5093	15.2866	12.5931	16.8424	61.0274	70.1242	37.8917
YDL152W_1	YDL152W	YDL152W	0	0	0	0	0	0	0	0	0	0	0	0
BUD30_1	BUD30	YDL151C	0	0	0	0	0	0.704085	0	0	0	0	0	0
RPC53_1	RPC53	YDL150W	18.7045	29.0536	19.177	26.4913	27.7294	26.156	22.9819	18.9007	24.4992	38.3467	54.4123	28.3692
ATG9_1	ATG9	YDL149W	22.8021	31.1342	23.5183	15.7366	9.54935	11.9074	19.8636	23.6716	23.8903	9.01853	4.96731	8.62343
NOP14_1	NOP14	YDL148C	16.9102	19.0136	12.2159	17.3763	24.3242	21.7268	12.3394	10.6735	11.4379	48.0508	61.2359	33.1806
RPN5_1	RPN5	YDL147W	173.345	204.065	174.874	161.22	153.015	162.012	180.785	179.394	220.009	127.514	136.36	124.475
LDB17_1	LDB17	YDL146W	31.8563	25.4503	37.1645	48.4855	41.9918	32.4824	35.0622	46.6728	38.4443	34.5771	48.0408	48.0421
COP1_1	COP1	YDL145C	208.191	210.371	202.847	206.229	200.656	198.98	246.197	264.806	248.399	253.849	225.878	232.747
YDL144C_1	YDL144C	YDL144C	76.4079	102.625	80.4594	85.3683	77.0992	92.2095	78.2214	71.731	75.7177	72.0328	57.5286	64.8511
CCT4_1	CCT4	YDL143W	190.874	184.978	177.979	192.734	185.699	195.981	196.56	186.36	225.492	147.331	158.307	135.879
CRD1_1	CRD1	YDL142C	41.9215	50.2135	48.9316	39.1583	34.7305	35.591	55.3722	56.726	53.842	34.478	35.8462	37.986
BPL1_1	BPL1	YDL141W	82.2226	84.8997	76.1131	68.1845	66.6451	61.8719	107.445	117.18	104.667	62.5501	86.9873	71.3951
RPO21_1	RPO21	YDL140C	100.166	88.0584	100.503	99.3353	100.813	90.1164	111.961	130.625	110.878	103.127	119.513	105.485
SCM3_1	SCM3	YDL139C	7.40069	7.24626	5.93667	3.41087	3.8678	3.04894	5.10575	7.51408	5.49994	4.85702	5.13759	6.4936
RGT2_1	RGT2	YDL138W	24.46	26.557	30.7215	22.1121	23.4654	19.4877	29.9395	36.9016	31.587	25.6328	36.8466	26.1784
ARF2_1	ARF2	YDL137W	622.693	550.397	531.561	668.88	782.531	785.032	520.001	522.848	601.26	696.693	599.244	707.969
RPL35B_1	RPL35B	YDL136W	379.254	378.482	443.455	624.418	636.709	745.05	364.688	279.201	373.728	495.35	489.446	500.884
RDI1_1	RDI1	YDL135C	96.8818	138.214	81.8851	83.22	61.7206	80.7443	87.3259	75.5109	102.1	57.4925	54.9463	50.7546
PPH21_1	PPH21	YDL134C	172.7	211.199	192.464	136.287	122.483	106.321	189.327	177.088	190.576	133.925	134.94	133.335
RPL41B_1	RPL41B	YDL133C-A	0	0	0	0	0	0	0	0	0	0	0	0
SRF1_1	SRF1	YDL133W	44.0417	58.7642	38.7104	29.4605	32.7139	23.701	32.8571	33.8991	39.8749	25.517	33.3483	21.586
CDC53_1	CDC53	YDL132W	68.3344	91.0755	67.876	63.4615	58.2328	55.5744	76.5028	74.2567	81.6173	49.5745	51.7478	52.734
LYS21_1	LYS21	YDL131W	201.282	242.922	196.758	160.16	175.756	164.159	199.691	188.653	254.219	337.987	476.146	297.95
STF1_1	STF1	YDL130W-A	148.973	223.884	197.944	109.287	111.841	98.9118	140.222	159.609	153.269	61.3903	45.7886	62.6968
RPP1B_1	RPP1B	YDL130W	1468.32	789.91	1348.46	2549.16	2320.74	2513.56	1615.77	1555.06	1364.06	1901.41	1626.54	1922.43
YDL129W_1	YDL129W	YDL129W	3.35474	5.16172	7.28666	2.32583	3.42355	2.33891	6.85429	3.49971	3.97095	5.08081	16.371	8.30232
VCX1_1	VCX1	YDL128W	203.562	173.347	205.928	223.359	197.185	141.566	201.95	237.97	177.481	151.961	206.486	218.303
PCL2_1	PCL2	YDL127W	48.0403	65.2867	64.1237	32.1438	25.8816	15.9137	43.1813	43.1877	52.0657	19.2052	24.0649	20.3984
CDC48_1	CDC48	YDL126C	812.924	881.339	795.662	596.28	587.29	658.945	800.764	906.435	938.726	561.732	418.162	526.468
HNT1_1	HNT1	YDL125C	314.206	323.757	384.308	351.851	299.274	282.635	374.036	331.564	342.294	279.924	365.234	340.009
YDL124W_1	YDL124W	YDL124W	1279.31	1558.71	1287.12	1555.73	1505.37	1546.59	1069.09	1338.8	1245.65	1217.85	1036.28	1131.59
SNA4_1	SNA4	YDL123W	28.8584	36.1799	38.6684	27.0934	30.7229	14.5311	32.445	43.0594	32.8941	51.2069	62.7834	51.5804
UBP1_1	UBP1	YDL122W	45.3045	60.2603	50.5658	42.5512	45.8288	40.9778	53.7721	53.5076	50.4604	58.4892	73.7705	50.431
YDL121C_1	YDL121C	YDL121C	39.6857	44.8302	47.4301	67.3482	76.4197	50.9945	34.3106	18.4345	35.2686	106.819	140.459	86.4659
YFH1_1	YFH1	YDL120W	89.5619	91.4271	87.7678	99.4458	93.3031	92.8829	88.7719	79.0051	99.8012	71.7779	76.3841	76.1916
YDL119C_1	YDL119C	YDL119C	25.933	28.985	25.9055	26.1844	22.9363	23.0611	26.3023	23.2253	28.7056	13.1661	15.5206	20.4647
YDL118W_1	YDL118W	YDL118W	0.593327	0	0	0	0	0	0	0	0	0	0	0
CYK3_1	CYK3	YDL117W	23.3031	28.1345	26.041	24.8163	23.1678	26.5168	22.8049	27.2067	28.0554	17.3031	27.5765	19.1534
NUP84_1	NUP84	YDL116W	38.039	50.8733	44.9064	42.7383	41.1605	41.5226	48.2436	51.0998	56.9192	40.134	62.4665	38.8485
IWR1_1	IWR1	YDL115C	22.9889	36.3541	35.6871	22.3023	22.0268	19.2927	25.846	25.8111	32.55	22.0724	28.5079	20.5447
YDL114W-A_1	YDL114W-A	YDL114W-A	0	0	0	0	0	0	0	0	0	0	0	0
YDL114W_1	YDL114W	YDL114W	1.2193	2.62648	1.0759	2.4726	5.392	4.42047	0.616876	0.194539	0.23453	2.56069	11.4595	7.061
ATG20_1	ATG20	YDL113C	28.8009	40.6966	29.563	18.0116	13.7241	15.5558	26.6147	27.4774	31.4299	9.72092	12.015	13.4262
TRM3_1	TRM3	YDL112W	24.0163	25.7376	23.598	26.0527	30.0065	24.5239	23.7439	20.8323	23.854	38.2686	74.2941	42.5134
RRP42_1	RRP42	YDL111C	59.4888	68.4308	84.2383	105.956	98.7149	86.269	67.0018	76.1577	75.7391	102.625	160.076	124.404
TMA17_1	TMA17	YDL110C	174.159	342.446	188.023	105.132	117.401	128.451	196.295	169.191	219.329	150.652	76.2132	111.581
YDL109C_1	YDL109C	YDL109C	7.55851	9.30384	12.8261	9.17051	5.96515	4.6374	7.64812	9.74047	11.0718	5.34217	16.2568	7.48234
KIN28_1	KIN28	YDL108W	33.3809	43.4304	38.7682	35.395	29.0894	22.2463	26.6985	26.8255	36.3529	20.2968	30.5655	26.059
MSS2_1	MSS2	YDL107W	7.27837	12.8456	12.2781	8.44104	8.33064	8.14899	8.93506	9.22182	10.294	5.3387	8.55067	3.44358
PHO2_1	PHO2	YDL106C	31.7557	32.9187	30.0396	29.7125	19.3985	15.6106	27.2307	32.2032	37.2702	12.5399	18.9696	15.5846
NSE4_1	NSE4	YDL105W	6.91822	6.90463	8.41446	6.10891	8.26862	4.06727	10.1693	6.26484	11.8685	1.71798	9.22589	6.61713
QRI7_1	QRI7	YDL104C	8.865	11.6508	10.9188	13.9407	9.80075	11.7175	9.11026	7.51408	9.76921	22.3025	19.7445	16.3401
QRI1_1	QRI1	YDL103C	62.2683	65.7318	60.3702	63.5807	60.371	57.4374	60.8132	58.6035	68.0731	42.2112	43.8919	37.7842
POL3_1	POL3	YDL102W	20.6567	28.4043	19.378	16.9322	20.819	18.5358	18.315	18.3404	21.7145	19.6372	28.702	19.8711
DUN1_1	DUN1	YDL101C	19.9376	29.549	23.5434	17.0116	14.6515	14.8817	18.5423	16.49	23.1226	7.11973	9.47248	3.77319
GET3_1	GET3	YDL100C	249.194	232.207	203.967	329.766	352.562	400.543	234.912	218.268	274.569	413.736	364.322	363.3
BUG1_1	BUG1	YDL099W	46.2691	62.7162	42.7718	53.3682	55.5376	65.1011	46.5389	47.2815	48.5251	64.4917	68.0759	53.5184
SNU23_1	SNU23	YDL098C	11.9791	19.0261	19.0948	14.8018	11.6202	7.00474	10.2639	10.4812	14.494	9.63705	15.889	8.70253
RPN6_1	RPN6	YDL097C	181.019	211.624	183.423	175.64	157.191	151.665	195.654	185.313	207.247	71.622	99.7174	98.9217
OPI6_1	OPI6	YDL096C	0.691308	1.06367	0.610007	0	0	0	0.874379	0.551492	0.66486	0.907399	0	2.22411
PMT1_1	PMT1	YDL095W	273.59	290.984	244.423	699.172	709.061	705.338	301.884	302.915	290.145	1034.65	829.404	960.524
YDL094C_1	YDL094C	YDL094C	0.44325	0	2.73785	0	1.56812	0	0.560631	0.353604	0.426293	0	1.04147	0
PMT5_1	PMT5	YDL093W	40.9172	36.4651	40.8418	69.4888	75.6028	65.1752	50.0876	48.6395	48.1184	123.899	170.624	139.135
SRP14_1	SRP14	YDL092W	99.4448	100.955	95.8914	95.8653	101.101	89.2033	83.637	96.5073	92.1894	124.474	143.928	130.284
UBX3_1	UBX3	YDL091C	39.8245	52.3765	40.9735	29.0422	26.8919	20.6686	40.7564	42.3161	36.8706	19.0872	23.1018	17.8099
RAM1_1	RAM1	YDL090C	29.3038	23.0807	24.1645	24.9569	25.4547	22.133	25.1505	23.5163	24.8276	24.4977	22.541	23.0082
NUR1_1	NUR1	YDL089W	41.172	43.7465	43.3218	47.6099	49.1937	43.9349	47.5554	47.8422	47.068	48.7395	45.6312	44.9866
ASM4_1	ASM4	YDL088C	41.7359	44.272	43.3635	43.8104	36.1572	32.7925	44.3206	46.7037	48.7698	27.1105	49.0316	36.662
LUC7_1	LUC7	YDL087C	6.61492	12.3906	10.405	7.1284	4.3243	4.17076	9.82175	11.9307	9.95768	9.06014	16.5561	7.40237
YDL086W_1	YDL086W	YDL086W	322.036	386.749	304.304	272.338	271.445	313.565	278.617	302.976	273.745	478.289	285.282	327.366
YDL086C-A_1	YDL086C-A	YDL086C-A	1.55902	2.39876	1.83423	2.92734	2.75773	0	2.62917	0.829139	1.49937	4.09268	3.05257	3.34383
YDL085C-A_1	YDL085C-A	YDL085C-A	4.36826	3.36058	7.70907	7.38198	4.82935	5.93881	8.28759	5.22718	3.15086	0	8.98076	5.27017
NDE2_1	NDE2	YDL085W	54.0992	76.2317	61.6196	18.1913	18.6753	16.7614	60.0471	82.3521	66.3642	35.3238	15.7269	28.1944
SUB2_1	SUB2	YDL084W	676.824	617.31	619.241	712.567	717.59	755.995	757.768	743.003	787.764	678.848	650.963	696.37
RPS16B_1	RPS16B	YDL083C	1294.07	709.328	1143.27	2027.4	2020.18	2140.9	1141.7	899.184	1071.95	1298.83	1337.71	1282
RPL13A_1	RPL13A	YDL082W	483.763	369.849	441.498	702.912	686.444	745.112	454.139	385.021	508.013	459.421	578.951	484.249
RPP1A_1	RPP1A	YDL081C	424.65	301.228	557.404	701.357	823.409	836.15	586.986	608.429	557.408	781.084	828.988	761.268
THI3_1	THI3	YDL080C	25.0763	25.2788	26.2693	24.4936	21.9601	16.7942	25.9361	24.045	30.7699	23.5106	33.3781	22.2557
MRK1_1	MRK1	YDL079C	7.50523	7.62156	5.43052	6.76436	3.45174	4.62564	10.8217	13.8906	9.5279	3.1524	1.05806	1.44877
MDH3_1	MDH3	YDL078C	267.896	304.68	265.963	192.243	188.699	199.33	261.541	280.467	280.188	278.606	198.923	213.534
VAM6_1	VAM6	YDL077C	25.0457	30.807	25.2032	21.587	16.4391	16.3911	20.2415	20.3238	23.3284	12.2456	15.1756	10.967
RXT3_1	RXT3	YDL076C	37.5485	42.4459	39.669	36.8348	30.0468	22.6882	45.2306	39.5317	42.4992	26.8221	43.5121	26.2972
RPL31A_1	RPL31A	YDL075W	1239.35	1085.16	1377.64	2185.62	2172.98	2792.96	1245.68	981.312	1330.52	1419.4	1452.89	1403.53
BRE1_1	BRE1	YDL074C	23.6484	26.4628	27.6966	24.5838	23.3876	26.5001	25.8322	27.0121	29.9804	27.0899	40.2844	29.9144
YDL073W_1	YDL073W	YDL073W	25.0155	32.8399	27.1363	22.1497	23.2074	18.8595	22.9318	25.6928	26.4128	17.8735	40.4427	21.7816
YET3_1	YET3	YDL072C	490.899	518.889	467.391	426.544	415.878	364.247	451.308	463.221	391.124	183.268	197.445	267.978
YDL071C_1	YDL071C	YDL071C	0	0	2.1277	2.03743	0.533161	0	0.762458	0	0	2.37376	2.12459	0
BDF2_1	BDF2	YDL070W	84.6684	109.59	80.1219	73.2017	74.6759	85.0764	93.3683	94.8255	91.9765	147.508	130.363	89.7248
CBS1_1	CBS1	YDL069C	9.50097	7.56132	13.2981	11.8112	11.8802	10.6898	8.28759	8.10213	10.0827	10.7507	17.32	12.6484
YDL068W_1	YDL068W	YDL068W	0	0	0	0	0	0	0	0	0	0.89915	0	0
COX9_1	COX9	YDL067C	18.8381	21.2557	9.97361	15.5637	22.215	13.6593	19.0615	15.0282	15.7018	9.89065	17.7049	12.1214
IDP1_1	IDP1	YDL066W	131.735	133.777	190.793	192.938	160.476	117.17	207.721	237.788	216.227	115.276	449.845	229.996
PEX19_1	PEX19	YDL065C	46.3539	62.1953	43.6164	40.5901	39.0544	44.9999	40.0124	36.9789	41.8339	32.5844	26.5832	24.0307
UBC9_1	UBC9	YDL064W	109.69	129.149	123.723	125.727	152.271	147.831	122.452	125.932	136.225	77.6228	62.1913	75.9505
SYO1_1	SYO1	YDL063C	14.0755	14.3758	17.9878	19.9587	31.2298	27.4945	13.6592	13.2616	11.3198	53.1961	117.748	56.8007
YDL062W_1	YDL062W	YDL062W	0	0	0.468245	1.19567	0	0	0.671178	0.846656	0	0	0	0.853619
RPS29B_1	RPS29B	YDL061C	93.8602	42.7148	74.6563	105.744	142.644	155.763	100.323	60.1126	50.856	100.642	99.3961	93.5686
TSR1_1	TSR1	YDL060W	19.5783	25.7155	17.95	22.9178	26.7763	30.6424	15.9449	14.2472	15.1553	60.422	92.0028	49.9297
RAD59_1	RAD59	YDL059C	13.5571	13.0978	11.1282	8.52479	9.20204	13.7164	9.57061	10.8152	13.3417	14.4842	7.40792	11.6649
USO1_1	USO1	YDL058W	19.9005	28.2244	21.7552	18.4859	17.3776	18.7615	18.838	19.3998	21.0814	20.1568	17.4973	15.2279
YDL057W_1	YDL057W	YDL057W	28.6294	41.5834	26.8792	13.9338	11.3438	9.54902	25.7822	21.3774	20.7056	6.91444	13.7227	9.57921
MBP1_1	MBP1	YDL056W	22.3166	30.8618	23.7581	16.5917	16.941	15.5591	27.5408	26.4524	27.893	17.0774	21.0166	17.0048
PSA1_1	PSA1	YDL055C	2206.45	2118.31	1921.25	2443.83	2505.27	2590.73	2178.9	1842.24	1934.46	2939.33	2525.4	2710.23
tK(UUU)D_1	tK(UUU)D	tK(UUU)D	0	0	0	0	0	0	0	0	0	0	0	0
MCH1_1	MCH1	YDL054C	43.4786	41.9003	43.5535	48.809	46.1179	32.5354	46.1859	45.6708	40.3271	58.694	111.61	76.6609
PBP4_1	PBP4	YDL053C	51.8555	65.4501	67.9206	48.3797	50.5213	41.1246	70.7119	62.0517	68.1839	58.4931	69.963	56.0451
SLC1_1	SLC1	YDL052C	164.586	127.763	141.293	252.165	222.735	219.716	187.793	162.146	176.168	278.5	240.822	295.459
LHP1_1	LHP1	YDL051W	62.2477	63.8511	59.9862	81.8169	108.66	92.5464	56.6319	38.5505	58.0283	148.001	232.217	134.828
YDL050C_1	YDL050C	YDL050C	0	0.935001	0	0	0	0	0	0	0	0	0	0
KNH1_1	KNH1	YDL049C	22.9699	34.0493	35.0992	17.9884	19.8201	9.6478	18.0694	22.5702	18.0501	12.1335	19.7453	9.9134
STP4_1	STP4	YDL048C	65.0702	76.2702	214.775	53.2525	33.7976	28.932	83.8549	250.122	93.2808	22.1583	42.1889	20.9841
SIT4_1	SIT4	YDL047W	98.0549	119.285	111.457	84.0765	80.5295	82.7435	93.4745	110.399	101.04	84.9582	87.106	63.715
NPC2_1	NPC2	YDL046W	339.519	323.167	355.764	328.349	335.141	301.446	386.159	407.66	358.6	334.804	260.486	332.293
MRP10_1	MRP10	YDL045W-A	28.2572	44.6853	49.868	40.6778	45.8185	48.3765	56.5887	50.0938	54.3523	67.9982	57.1721	55.5564
FAD1_1	FAD1	YDL045C	45.1624	64.579	50.8968	40.9255	38.207	40.0434	54.0178	46.2103	49.1	29.6397	31.7189	35.1402
MTF2_1	MTF2	YDL044C	11.9607	14.9855	9.95099	14.0525	11.9387	10.2212	9.07689	10.3595	11.5031	15.0266	18.0662	12.9185
PRP11_1	PRP11	YDL043C	20.0376	19.5405	18.4281	15.5796	18.4709	11.2548	18.9187	17.1107	23.6137	15.9288	23.8718	15.8895
SIR2_1	SIR2	YDL042C	27.8389	30.0662	27.1632	21.7132	22.9647	13.3439	22.007	21.1408	26.1303	15.6353	24.3718	21.3147
YDL041W_1	YDL041W	YDL041W	0.638581	1.96509	0.563481	0	0.564789	0	0	0.509429	0.614151	0.838191	0	0
NAT1_1	NAT1	YDL040C	73.5899	78.6495	75.5895	78.7368	73.9722	69.4944	82.9341	86.1965	99.8472	72.7628	95.2546	75.989
PRM7_1	PRM7	YDL039C	5.60562	6.63463	24.9221	5.4652	4.29046	5.47152	26.1788	115.065	25.5044	31.5539	74.2138	29.4798
BSC1_1	BSC1	YDL037C	0.45807	1.05721	6.87138	1.29016	0.810275	0.83035	6.66282	43.8511	8.81091	6.61381	25.8309	11.4214
PUS9_1	PUS9	YDL036C	14.1591	16.2767	17.3766	18.3354	23.7504	26.5515	18.1146	14.6711	18	37.8109	39.3868	27.4891
GPR1_1	GPR1	YDL035C	45.5092	63.8756	47.76	32.8275	29.5816	29.9595	50.3286	54.6762	54.0887	35.3678	43.6182	30.8705
YDL034W_1	YDL034W	YDL034W	0	0	0	0	0	0	0	0.522718	0	0	0	0
SLM3_1	SLM3	YDL033C	11.7175	11.3721	11.1348	12.9979	9.88516	9.14974	11.1724	10.9296	13.6964	7.80841	17.3661	6.95965
YDL032W_1	YDL032W	YDL032W	0.724543	0	0	0	0	0	0.916416	0	0	0.951024	0	0
DBP10_1	DBP10	YDL031W	33.8935	52.1498	30.5751	27.9566	33.0549	37.5767	23.8268	23.2363	30.2685	101.886	85.0583	52.9398
PRP9_1	PRP9	YDL030W	12.3459	17.9041	15.4018	15.9873	14.559	13.1191	11.8461	13.5848	13.3748	13.7836	31.1753	15.9792
ARP2_1	ARP2	YDL029W	407.903	403.72	408.613	322.896	293.102	304.546	423.291	416.648	443.138	150.883	139.562	193.88
MPS1_1	MPS1	YDL028C	18.124	26.2191	18.2524	13.3165	12.1094	16.0697	17.3173	16.03	16.8622	9.05027	14.2334	12.0422
YDL027C_1	YDL027C	YDL027C	84.6597	105.475	85.6009	80.2549	78.8343	72.0274	87.3839	94.2383	87.79	102.665	88.5246	77.1623
YDL026W_1	YDL026W	YDL026W	0.724543	2.22962	0	0	0	0	1.83283	0.578006	0.696825	0	0	1.16552
RTK1_1	RTK1	YDL025C	52.5405	71.1324	54.4988	38.5503	31.5518	31.6736	53.2555	55.1758	59.8663	53.3554	41.34	40.2094
YDL025W-A_1	YDL025W-A	YDL025W-A	0	0	0	0	0	0	0	0	0	0	0	0
DIA3_1	DIA3	YDL024C	12.2106	16.3157	13.7518	23.712	26.5728	17.1833	15.241	16.7905	12.9797	43.8647	55.8705	48.072
YDL022C-A_1	YDL022C-A	YDL022C-A	1.81572	0	0	0	0.802953	0	0	0	2.61939	1.19164	0	1.46041
YDL023C_1	YDL023C	YDL023C	0	0	0.621409	0	0	0	0	2.2472	0.677287	0	0	0
GPD1_1	GPD1	YDL022W	1114.91	1168.87	1170.88	721.588	628.198	629.301	1055.67	1159.62	1058.95	346.677	82.8789	402.912
GPM2_1	GPM2	YDL021W	49.269	73.2058	56.6876	35.372	23.2831	28.019	62.0108	65.122	64.8047	26.3117	16.4565	13.2092
RPN4_1	RPN4	YDL020C	100.281	147.105	77.7392	61.4355	47.7289	49.0398	85.6333	64.9713	84.321	45.5491	48.5887	33.7212
OSH2_1	OSH2	YDL019C	41.9603	49.5725	44.12	34.5786	28.9626	37.8714	45.5753	47.8466	48.2003	29.8106	19.0976	23.6952
ERP3_1	ERP3	YDL018C	28.3405	38.9887	34.4222	45.4514	41.2846	40.4942	29.0982	20.2149	28.2183	21.4443	23.1104	23.0628
CDC7_1	CDC7	YDL017W	16.1682	20.7688	18.4551	9.85959	9.57695	10.2176	13.5081	11.5965	15.8349	10.319	12.8953	9.06718
YDL016C_1	YDL016C	YDL016C	0	0	0	0	0	0	0	0	0	0	0	0
TSC13_1	TSC13	YDL015C	456.234	374.662	404.076	452.306	429.014	375.08	482.972	502.936	436.683	415.98	459.133	514.087
NOP1_1	NOP1	YDL014W	317.721	243.899	329.413	445.428	532.145	436.846	346.942	287.184	340.475	725.817	1116.81	746.5
SLX5_1	SLX5	YDL013W	20.5396	34.221	25.3094	13.0078	16.3388	11.4561	16.9094	25.2085	25.0138	16.2717	28.8419	17.5956
YDL012C_1	YDL012C	YDL012C	93.4929	145.999	111.434	117.907	98.7335	94.8559	95.3073	87.3859	102.665	61.3587	59.8361	85.2986
YDL011C_1	YDL011C	YDL011C	0	0	0	0.786044	0	1.26475	0	0	0	0	0	0
GRX6_1	GRX6	YDL010W	64.6343	101.448	71.6495	51.9602	38.4933	44.1571	66.5508	59.8535	66.5347	17.4792	23.6574	15.6742
YDL009C_1	YDL009C	YDL009C	0	0	0	0	0	0	0	0	0	0	0.819672	0
APC11_1	APC11	YDL008W	46.3009	48.8904	50.4689	39.8894	37.3373	38.6738	39.6157	31.8669	43.2199	51.2407	61.3273	52.5747
YDL007C-A_1	YDL007C-A	YDL007C-A	0	2.69628	0	0	0	0	0	0	0	1.15008	0	0
RPT2_1	RPT2	YDL007W	178.059	228.174	201.597	159.513	157.483	171.52	213.245	186.514	242.559	103.649	92.7689	93.5395
PTC1_1	PTC1	YDL006W	34.4698	37.0022	34.4243	38.8339	34.9769	37.2965	27.7135	37.9434	40.6036	42.4386	36.7283	36.9659
MED2_1	MED2	YDL005C	36.6297	40.7938	32.9375	37.3371	29.3115	30.3539	27.1361	32.1435	39.0867	31.1372	37.7049	30.5841
ATP16_1	ATP16	YDL004W	355.233	390.308	350.625	279.461	333.225	344.451	285.33	299.07	300.682	263.546	158.355	207.795
MCD1_1	MCD1	YDL003W	19.5358	26.9914	22.6326	24.7042	21.5098	19.0314	20.1709	17.281	24.54	11.8618	12.8025	13.682
NHP10_1	NHP10	YDL002C	24.0094	32.9634	35.201	18.7263	18.9481	21.4263	24.294	23.5736	23.0909	34.4233	34.7155	21.3907
RMD1_1	RMD1	YDL001W	18.3573	31.4733	17.8954	18.121	17.7823	14.5783	16.8059	15.6209	20.5135	16.7521	19.1016	19.4055
NTH1_1	NTH1	YDR001C	332.072	496.6	344.302	187.396	168.119	177.28	303.285	348.285	360.036	156.909	103.828	127.339
YRB1_1	YRB1	YDR002W	207.779	289.276	225.805	197.523	210.163	231.261	196.276	177.66	221.714	183.614	186.691	165.019
RCR2_1	RCR2	YDR003W	66.4245	65.9375	79.0956	55.1199	46.4305	36.8994	64.5922	60.3975	65.2571	27.1876	38.5984	40.7876
YDR003W-A_1	YDR003W-A	YDR003W-A	0	0	0	0	0	0	0	0	0	0	0	0
RAD57_1	RAD57	YDR004W	18.1434	25.6527	22.6443	21.3613	17.0588	14.2222	18.1932	20.9938	23.1086	13.9456	23.0433	15.2503
MAF1_1	MAF1	YDR005C	41.4819	48.3084	50.7076	40.517	34.164	25.8698	53.6705	58.7464	59.6594	27.9736	47.1684	35.201
SOK1_1	SOK1	YDR006C	46.0302	52.8286	60.6673	33.9759	29.9238	38.7668	41.7366	55.5142	54.3925	47.5892	69.6812	36.2835
TRP1_1	TRP1	YDR007W	106.163	113.364	102.543	106.399	96.5613	93.49	85.9884	82.0203	91.1509	103.302	101.508	103.975
YDR008C_1	YDR008C	YDR008C	0	0	0.568297	0	0	0	0	0	0	0	0	0
GAL3_1	GAL3	YDR009W	11.2812	12.6844	10.3373	11.08	10.2334	9.43825	14.2687	16.8454	14.327	9.11231	11.3842	7.67765
YDR010C_1	YDR010C	YDR010C	2.03655	1.04451	2.39606	0.764799	0	1.23056	0.858624	0.541555	1.30576	0	1.59504	1.09202
SNQ2_1	SNQ2	YDR011W	149.3	140.718	130.325	109.309	108.398	88.6669	158.507	178.257	157.388	170.749	149.643	173.831
RPL4B_1	RPL4B	YDR012W	639.977	447.152	686.521	1240.88	1199.24	974.586	776.111	778.483	697.147	917.133	1589.05	1237.85
PSF1_1	PSF1	YDR013W	12.2583	23.299	25.7691	23.9649	24.8723	20.2601	22.3448	17.8324	20.458	12.7774	24.1431	15.0792
RAD61_1	RAD61	YDR014W	8.13993	11.272	10.1583	7.07439	7.40501	9.06401	5.29485	6.67918	7.49302	7.47904	14.8907	7.48234
HED1_1	HED1	YDR014W-A	4.16057	10.6693	6.5267	4.16651	4.08866	0	2.33883	1.84394	2.223	4.85431	3.80167	3.71822
YDR015C_1	YDR015C	YDR015C	0	0	0	0	0	0	0	0	0	0	0	0
DAD1_1	DAD1	YDR016C	12.691	10.9838	14.698	15.1913	17.5382	8.6269	19.0615	16.4519	13.7311	8.32897	11.1821	8.93155
KCS1_1	KCS1	YDR017C	28.1765	41.0369	29.4811	25.9282	26.3156	29.3719	30.3786	29.8561	34.5455	32.0905	48.179	28.487
YDR018C_1	YDR018C	YDR018C	20.8785	25.1155	23.1126	11.3333	15.2763	12.0422	22.3264	24.681	19.3496	12.4567	8.02742	7.93844
GCV1_1	GCV1	YDR019C	64.4537	75.7514	69.3095	136.972	114.842	100.826	72.0152	67.7578	85.8432	229.631	217.007	165.347
DAS2_1	DAS2	YDR020C	4.85102	6.96636	8.56104	8.37997	9.15297	4.10364	8.99897	9.28778	6.53161	5.0939	20.8964	10.9249
FAL1_1	FAL1	YDR021W	5.27468	4.63761	8.31134	6.57919	7.8308	9.22	1.90615	4.80901	4.34819	18.7922	34.9672	18.1821
ATG31_1	ATG31	YDR022C	23.715	35.9003	31.0515	24.9938	22.3278	18.7208	21.2869	23.1906	23.1756	13.0537	16.1771	23.3814
SES1_1	SES1	YDR023W	304.991	285.719	302.439	318.852	325.597	402.402	306.918	297.058	366.105	362.728	380.101	326.204
FYV1_1	FYV1	YDR024W	0	0	0	0	0	0	0	0.371065	0	0	0.546448	0
RPS11A_1	RPS11A	YDR025W	1051.1	787.212	958.822	1725.43	1644.48	1860.09	993.139	805.203	1125.36	1488.64	1530.29	1287.03
NSI1_1	NSI1	YDR026C	16.0998	19.4926	16.0696	19.3276	22.643	16.5059	16.5244	14.8439	18.1492	41.7451	51.7815	29.5074
VPS54_1	VPS54	YDR027C	28.1937	38.9507	29.8088	28.9017	28.2306	31.1554	35.5528	33.636	39.0848	38.7847	38.2944	31.8697
REG1_1	REG1	YDR028C	73.3481	95.6078	73.0415	51.8557	45.6995	48.8503	75.9641	76.8731	81.8944	29.8181	42.2999	29.9751
YDR029W_1	YDR029W	YDR029W	0	0	0	0	0	0	0	0	0	0	0	0
RAD28_1	RAD28	YDR030C	13.6734	21.0385	16.7866	7.36742	9.07004	10.2377	9.77511	8.8924	11.1492	8.5836	13.0954	11.4759
MIX14_1	MIX14	YDR031W	27.794	36.1125	28.8853	22.2669	27.3136	21.2726	32.0295	26.1145	38.0169	37.2926	22.494	24.8389
PST2_1	PST2	YDR032C	1757.34	1768.82	1530.62	1021.7	922.649	785.922	1777.31	1673.49	1703.59	619.781	442.623	766.267
MRH1_1	MRH1	YDR033W	1404.23	936.19	1228.52	1870.02	1880.8	1506.35	1598.25	1973.04	1603.82	1708.53	2039.93	2266.81
LYS14_1	LYS14	YDR034C	27.6261	39.2819	29.4207	24.1477	24.6022	18.8225	29.8814	29.4103	29.4093	33.6357	53.6072	34.1728
YDR034C-D_1	YDR034C-D	YDR034C-D	6.85023	8.6415	9.64885	56.7549	52.7215	62.6274	5.48918	7.9426	6.8746	65.0069	104.32	72.961
YDR034C-C_1	YDR034C-C	YDR034C-C	0.343292	1.0564	0	1.35364	0	3.11145	0	0.410792	0.165079	2.7036	4.83961	0
YDR034C-A_1	YDR034C-A	YDR034C-A	0	0	0	0	0	0	0	2.03772	0	0	0	0
YDR034W-B_1	YDR034W-B	YDR034W-B	4.34726	2.22962	2.55734	0	0	0	0	0	1.39365	0	0	0
ARO3_1	ARO3	YDR035W	174.672	177.192	190.153	140.267	131.853	114.134	193.954	223.113	227.567	419.62	541.408	397.294
EHD3_1	EHD3	YDR036C	62.2674	77.9877	65.0309	57.7813	51.8794	59.4355	57.4507	63.5922	64.8033	28.6256	43.9973	44.0338
KRS1_1	KRS1	YDR037W	336.668	333.916	353.681	348.462	377.355	418.776	335.99	352.755	422.087	580.073	856.835	525.806
ENA5_1	ENA5	YDR038C	35.3301	38.222	35.2547	36.9268	37.2285	21.0142	36.3075	40.0751	34.6421	41.3922	74.5001	51.0608
ENA2_1	ENA2	YDR039C	25.1175	7.75058	25.0254	9.48435	8.97146	13.7593	20.9467	17.5604	19.312	5.07213	22.2122	13.0982
ENA1_1	ENA1	YDR040C	97.6409	128.575	106.251	99.4302	108.085	84.5573	151.252	166.08	142.816	205.059	244.497	198.36
RSM10_1	RSM10	YDR041W	49.4963	52.8551	58.3424	61.5888	50.3105	42.183	58.3991	62.1753	72.825	40.2414	52.0733	33.8686
YDR042C_1	YDR042C	YDR042C	2.24933	1.73045	4.3004	2.53411	2.98411	2.71826	6.16415	6.57949	5.40819	2.46036	2.64253	2.41222
NRG1_1	NRG1	YDR043C	28.2572	44.477	42.7031	12.0753	9.19243	7.65389	39.4375	39.3841	38.7338	10.658	27.8547	7.8371
HEM13_1	HEM13	YDR044W	69.8557	60.6131	73.7663	133.919	131.67	102.963	159.908	138.314	149.565	174.965	198.306	169.478
RPC11_1	RPC11	YDR045C	21.0444	18.8011	25.1587	25.2384	28.2191	17.2279	20.607	23.8284	28.0739	31.1867	48.6487	43.6807
BAP3_1	BAP3	YDR046C	135.635	147.369	168.15	134.846	119.741	112.435	138.786	187.79	142.783	163.972	177.635	182.923
HEM12_1	HEM12	YDR047W	96.7335	112.427	132.432	129.327	130.169	130.196	113.424	135.626	113.795	149.858	173.391	149.597
YDR048C_1	YDR048C	YDR048C	0.717643	3.31258	1.26649	0.808502	0.634715	1.30088	0.907689	1.145	0	0	0	0
VMS1_1	VMS1	YDR049W	19.5226	24.9097	18.8023	15.0205	14.9504	15.7524	19.8745	19.7526	18.7757	22.0313	24.7533	20.681
TPI1_1	TPI1	YDR050C	6007.93	5049.68	5753.72	6793.8	7290.55	6778.61	6233.25	5887.66	5577.26	6362.99	5684.06	6785.54
DET1_1	DET1	YDR051C	35.0895	51.9135	50.0169	37.7583	32.0294	38.7352	45.5199	34.9909	37.4247	36.9054	44.3944	43.7817
DBF4_1	DBF4	YDR052C	23.6211	31.9041	23.3896	20.4706	15.5978	17.6311	22.9819	22.5955	28.7823	16.274	21.2208	12.8951
YDR053W_1	YDR053W	YDR053W	0	0	0.503718	0	0	0	0	0	0	0	0	0
CDC34_1	CDC34	YDR054C	87.5718	127.299	98.8376	70.8395	65.2942	62.7587	101.103	96.4645	105.767	88.5481	109.459	73.3016
PST1_1	PST1	YDR055W	1971.87	2674.96	2033.87	861.9	756.01	614.206	1303.03	1696.53	1379.86	232.264	266.966	426.019
YDR056C_1	YDR056C	YDR056C	81.9367	92.8647	98.1222	113.328	129.084	96.1452	86.5168	86.0836	112.574	111.87	129.349	137.69
YOS9_1	YOS9	YDR057W	22.0645	30.9601	24.2452	28.7666	21.3559	18.1117	18.9561	19.484	23.0889	20.4006	34.073	22.323
TGL2_1	TGL2	YDR058C	59.222	78.3571	58.764	32.711	28.3293	32.164	45.4677	50.1857	46.9835	21.4751	21.3867	23.3531
UBC5_1	UBC5	YDR059C	291.296	420.964	322.636	139.589	145.367	123.758	255.859	291.284	235.405	258.883	211.508	218.022
MAK21_1	MAK21	YDR060W	21.7391	23.9564	19.0529	28.0494	30.1397	27.2919	17.3708	15.3504	19.071	73.6497	98.3607	56.472
YDR061W_1	YDR061W	YDR061W	33.7691	48.7378	38.9094	31.9134	30.3605	32.6304	38.6524	40.1864	46.5685	34.4341	33.6066	28.2832
LCB2_1	LCB2	YDR062W	267.488	300.165	260.284	237.76	232.902	235.27	263.028	275.855	275.824	245.506	226.982	239.624
AIM7_1	AIM7	YDR063W	61.7891	81.931	80.6754	76.9694	69.3109	73.76	74.3397	69.7306	77.3011	57.3658	67.2787	69.4959
RPS13_1	RPS13	YDR064W	2356.25	1511.8	2195.07	3982.7	3834.72	4594.72	2328.13	2404.11	2148.82	2909.28	3054.1	2978.51
RRG1_1	RRG1	YDR065W	9.8823	12.3543	10.1734	10.4376	10.7433	5.59805	7.03087	9.03331	8.91022	9.18804	18.8659	10.2667
RTR2_1	RTR2	YDR066C	9.945	8.82793	14.8507	8.61855	4.7362	6.93363	8.22449	8.84906	9.9324	8.03302	16.6265	11.0754
OCA6_1	OCA6	YDR067C	22.1034	26.2798	27.1873	20.7516	24.5846	17.6053	15.2492	23.7779	21.5799	22.8584	38.5574	34.4786
DOS2_1	DOS2	YDR068W	24.7137	29.451	27.1522	25.9319	22.9293	30.3051	22.6776	22.808	27.9626	16.2194	21.9177	17.539
DOA4_1	DOA4	YDR069C	26.4994	33.3938	26.1086	28.4807	28.1822	25.9334	26.7313	31.3208	27.2055	30.0881	32.9461	33.2129
FMP16_1	FMP16	YDR070C	315.839	468.694	300.623	67.7336	83.6609	52.312	176.42	191.209	190.426	184.134	71.5731	81.2391
PAA1_1	PAA1	YDR071C	155.022	160.625	158.262	165.364	135.026	140.861	175.723	163.118	187.214	148.875	136.475	170.457
IPT1_1	IPT1	YDR072C	137.433	145.804	166.731	105.473	98.5792	81.7486	120.759	154.152	104.724	56.7589	77.962	69.3307
SNF11_1	SNF11	YDR073W	26.1518	25.234	35.9832	36.9533	21.1696	21.6941	16.8189	22.6306	26.4301	8.72705	18.7464	16.3995
TPS2_1	TPS2	YDR074W	327.284	321.711	348.539	146.788	94.2839	90.7571	343.404	373.945	353.462	42.1207	23.3894	28.7832
PPH3_1	PPH3	YDR075W	8.53507	13.8828	15.9233	20.3303	20.4896	25.1967	16.3472	18.2867	18.2933	29.1278	53.5732	30.99
RAD55_1	RAD55	YDR076W	4.25825	3.98811	3.75746	4.79738	6.05865	2.34926	5.62009	4.5786	5.69787	7.53342	20.8805	7.74339
SED1_1	SED1	YDR077W	13750.8	12602.3	12521.8	7065.63	7331.75	5624.47	7756.44	10461.7	9338.55	3236.78	2520.47	3593.15
SHU2_1	SHU2	YDR078C	4.03674	3.62313	3.85884	6.44275	4.76036	6.70767	4.68027	3.75704	5.82346	8.83094	18.5744	5.95247
PET100_1	PET100	YDR079W	45.7497	46.5831	37.401	39.4145	48.1987	36.5873	40.846	39.7173	42.0583	53.8687	52.9567	50.8665
TFB5_1	TFB5	YDR079C-A	4.12891	6.35289	3.64333	3.48874	6.39063	7.48452	5.22232	1.64692	0.992736	8.1293	6.06333	3.32093
VPS41_1	VPS41	YDR080W	30.4294	48.5711	26.8507	20.0904	16.5774	20.7709	19.1958	23.1854	24.5945	23.8053	21.4848	18.4323
PDC2_1	PDC2	YDR081C	23.0289	27.2948	23.0492	17.5103	14.6821	14.1608	22.952	22.7207	24.3392	20.0804	36.5188	20.0278
STN1_1	STN1	YDR082W	6.39355	12.8822	12.7608	9.43253	10.367	6.89861	10.0121	8.74365	13.1763	8.19226	25.2161	10.2848
RRP8_1	RRP8	YDR083W	14.7637	23.306	16.4112	17.929	27.1329	34.0612	10.9131	9.1775	11.2485	70.4678	78.6135	37.3203
TVP23_1	TVP23	YDR084C	118.68	110.143	108.047	165.116	152.284	130.446	131.524	131.647	117.401	190.89	137.213	182.427
AFR1_1	AFR1	YDR085C	39.0717	55.0762	38.2241	25.7002	19.854	19.796	39.1359	41.3335	47.8464	11.1489	5.84462	13.0778
SSS1_1	SSS1	YDR086C	93.9581	90.1757	81.2664	121.575	118.48	145.024	84.7176	63.0811	82.3113	169.728	121.312	121.214
RRP1_1	RRP1	YDR087C	12.6938	14.1289	10.2477	23.7335	30.3367	31.3331	15.7137	7.97192	16.1044	60.6201	107.879	68.21
SLU7_1	SLU7	YDR088C	17.3134	25.7308	16.6661	12.8558	10.0925	16.4054	16.6726	12.3992	16.8402	21.9505	18.2596	12.9759
YDR089W_1	YDR089W	YDR089W	21.4798	21.3223	20.7115	23.0284	16.9294	19.1544	28.3731	28.1216	29.1545	18.6444	21.0628	19.9237
YDR090C_1	YDR090C	YDR090C	40.2203	45.8541	48.5318	39.3072	37.7156	40.846	59.4521	67.2643	58.4885	79.8249	112.15	79.8998
RLI1_1	RLI1	YDR091C	100.965	85.8605	94.1133	142.603	150.581	124.032	105.01	114.007	111.501	212.917	315.723	243.821
UBC13_1	UBC13	YDR092W	188.381	259.736	192.996	183.015	163.583	182.715	204.849	174.092	219.762	178.546	119.566	139.317
DNF2_1	DNF2	YDR093W	41.2033	39.9645	48.1058	49.9988	48.3001	38.1917	52.6465	55.2305	50.7693	34.3996	53.2355	42.609
YDR094W_1	YDR094W	YDR094W	15.4742	7.24626	17.2163	14.4014	23.2068	18.2936	25.5287	11.8078	20.7056	19.4281	26.0831	28.1389
YDR095C_1	YDR095C	YDR095C	0	0	0	0	0	0	0	0	0	0	0	0
GIS1_1	GIS1	YDR096W	51.105	48.7078	53.4155	34.8108	21.669	21.519	53.5638	59.3738	63.4009	21.5495	16.2213	14.8978
MSH6_1	MSH6	YDR097C	12.4274	16.976	12.8916	16.4595	13.0288	13.0768	9.50773	8.60824	14.2841	10.5033	17.9471	10.4343
GRX3_1	GRX3	YDR098C	137.795	145.939	137.631	157.912	173.137	181.487	115.302	97.5253	137.084	262.829	287.55	239.885
YDR098C-B_1	YDR098C-B	YDR098C-B	2.53178	2.57498	3.36997	3.09404	2.50488	2.64473	2.27956	2.67015	1.89841	8.16711	11.242	4.1417
YDR098C-A_1	YDR098C-A	YDR098C-A	0	0	0	0	0	0	0	0	0	0	0	0
BMH2_1	BMH2	YDR099W	797.252	918.212	728.243	490.767	473.569	504.495	748.197	883.699	798.754	449.772	321.467	448.137
TVP15_1	TVP15	YDR100W	172.683	109.499	150.066	196.904	136.067	147.027	152.227	203.715	162.554	76.9273	85.4508	134.682
ARX1_1	ARX1	YDR101C	42.6236	40.013	46.5659	48.163	70.1232	56.1087	38.0267	31.5743	40.871	174.668	257.079	139.988
YDR102C_1	YDR102C	YDR102C	0	0	0.599016	0.764799	0	2.46113	0.858624	0	0	0	0.797519	1.09202
STE5_1	STE5	YDR103W	30.8633	38.2678	35.4907	27.0029	24.1752	22.0215	33.6379	42.9563	41.9977	30.4908	43.298	30.2374
SPO71_1	SPO71	YDR104C	16.0865	23.9138	16.9695	9.53851	7.22078	6.46786	12.8504	15.197	16.518	12.7801	13.9963	9.14455
TMS1_1	TMS1	YDR105C	71.5372	65.5527	70.8393	84.8927	69.8789	59.6512	85.4549	77.6137	76.7507	60.9298	88.5246	92.8283
ARP10_1	ARP10	YDR106W	1.58637	3.66127	3.03291	3.57443	1.40305	2.87563	2.00647	3.37474	2.03424	2.42928	0.310613	0.425312
TMN2_1	TMN2	YDR107C	28.6631	20.156	29.1453	34.6887	29.312	18.4694	28.6064	38.3184	31.9815	8.37693	29.9905	27.7369
TRS85_1	TRS85	YDR108W	19.1885	27.8654	23.1148	19.7962	20.4988	16.8054	17.9979	19.0056	19.8022	13.5837	26.722	22.0231
YDR109C_1	YDR109C	YDR109C	24.9421	35.6241	28.8808	17.192	16.8474	15.071	21.8302	22.1644	28.745	16.8528	26.3348	19.4687
FOB1_1	FOB1	YDR110W	12.2265	15.336	12.6649	13.475	12.8118	13.0088	9.24498	10.6019	9.33032	19.886	39.6565	20.7368
ALT2_1	ALT2	YDR111C	38.8629	34.6908	35.7322	24.3983	24.5327	20.704	35.0836	30.5296	37.3761	19.8592	20.2143	14.7938
IRC2_1	IRC2	YDR112W	0	0	0	0	0	0	0	0	0	0	0	0
PDS1_1	PDS1	YDR113C	12.8945	14.88	14.756	12.2572	6.94962	10.5914	15.7996	9.64373	17.0517	2.64456	10.8881	6.48202
YDR114C_1	YDR114C	YDR114C	0	1.14792	0	0	0	0	0	0	0.717522	0.979273	0	0
YDR115W_1	YDR115W	YDR115W	53.3155	56.8763	49.5544	59.2647	43.3822	57.9874	60.2414	60.6797	62.8983	40.1225	41.7569	48.0281
MRPL1_1	MRPL1	YDR116C	32.6703	45.4031	41.8473	44.821	43.5756	36.2973	33.3242	40.1451	47.1307	36.3118	27.8574	24.5818
TMA64_1	TMA64	YDR117C	44.8654	52.8491	43.1132	49.3458	51.8089	54.0578	37.2136	36.9597	48.2705	80.9076	87.4298	77.0972
APC4_1	APC4	YDR118W	10.7317	14.7367	15.0699	10.2703	10.0019	9.20378	13.5736	12.7037	14.9823	7.42178	15.7257	9.83819
YDR118W-A_1	YDR118W-A	YDR118W-A	0	0	0	0	0	0	0	0	0	0	0	0
VBA4_1	VBA4	YDR119W	54.0892	41.9133	55.5963	84.12	72.2783	53.4647	75.6014	76.6846	70.208	52.0899	120.067	95.3633
COX26_1	COX26	YDR119W-A	6.74799	1.73045	5.95439	7.60233	5.96822	6.11608	24.1825	17.9441	18.3878	14.7622	0	16.2825
TRM1_1	TRM1	YDR120C	38.9299	49.7467	37.2628	37.3171	51.472	52.8668	31.2127	26.9507	38.4559	116.228	151.003	94.0416
DPB4_1	DPB4	YDR121W	8.7975	15.8903	12.4881	15.5134	14.8852	13.1739	10.1597	8.84906	15.0825	15.0619	22.4682	12.306
KIN1_1	KIN1	YDR122W	79.8807	100.373	76.8545	51.653	46.1822	43.9918	78.5726	84.1012	82.4046	41.5129	24.9365	33.8033
INO2_1	INO2	YDR123C	20.5058	31.5509	28.7763	24.772	27.0951	25.975	20.3114	25.6218	28.5127	22.6999	49.0513	31.7938
YDR124W_1	YDR124W	YDR124W	8.57859	8.91847	8.59265	8.61988	6.76704	4.20285	10.8504	10.9127	10.4802	10.0428	15.2535	13.0538
ECM18_1	ECM18	YDR125C	10.2904	9.70424	12.4487	7.47954	6.16541	3.61038	9.23683	7.9444	10.5353	5.88211	7.21456	4.80584
SWF1_1	SWF1	YDR126W	20.1238	21.6743	24.0708	13.3511	14.041	14.1862	13.0093	15.3403	14.1929	7.63077	17.3372	11.1502
ARO1_1	ARO1	YDR127W	95.3643	96.0209	107.959	118.337	105.147	83.4684	119.959	139.216	132.078	212.689	265.462	234.418
MTC5_1	MTC5	YDR128W	34.9546	53.7825	36.8621	23.9384	22.331	23.3004	32.6815	34.7387	36.5818	25.5659	34.7473	25.8463
SAC6_1	SAC6	YDR129C	428.912	441.041	460.161	337.591	301.406	296.127	512.555	542.042	548.2	138.285	118.262	186.628
FIN1_1	FIN1	YDR130C	15.2253	14.691	12.9794	11.6291	9.81418	9.82343	15.667	14.4106	18.862	10.8391	15.1583	9.96278
YDR131C_1	YDR131C	YDR131C	20.4277	29.1412	21.129	18.2893	16.9903	13.2424	18.1375	18.7784	20.2967	12.0748	23.3629	12.6219
YDR132C_1	YDR132C	YDR132C	9.26714	14.4925	12.467	14.5481	14.1083	14.871	13.0663	13.4526	15.0492	27.3189	32.8398	19.3062
YDR133C_1	YDR133C	YDR133C	293.337	95.2366	248.153	454.025	360.003	247.574	473.984	439.037	351.349	158.957	217.36	230.523
YCF1_1	YCF1	YDR135C	87.8284	99.6504	84.8239	75.4291	80.6247	74.8736	101.72	96.8701	108.37	109.998	120.232	109.22
VPS61_1	VPS61	YDR136C	0.394516	0	0.348119	0.888929	0	0	0.498991	0.314726	0.379423	0.517835	0.46348	0
RGP1_1	RGP1	YDR137W	19.746	30.5565	23.3318	16.8763	14.4532	17.0741	20.6691	18.4683	22.0465	13.7039	20.5313	14.0564
HPR1_1	HPR1	YDR138W	15.6109	18.0146	20.5742	12.8523	13.4529	13.6048	21.0106	22.5123	23.1942	16.8128	27.2745	19.156
RUB1_1	RUB1	YDR139C	37.6763	49.0516	29.8356	52.2417	45.2845	36.7749	34.2129	33.9097	39.9513	40.577	26.1034	41.9586
MTQ2_1	MTQ2	YDR140W	36.3186	55.3588	44.0276	34.7984	52.5355	42.4544	36.0622	34.6595	40.1522	69.5019	87.7271	49.6868
DOP1_1	DOP1	YDR141C	37.5654	46.2669	40.9746	33.1277	31.067	25.7267	48.9158	53.6732	50.716	31.9016	43.4547	36.2429
PEX7_1	PEX7	YDR142C	25.2511	36.0771	30.5928	21.449	21.6242	20.3436	33.9659	33.5735	30.0672	34.7225	49.2065	25.4678
SAN1_1	SAN1	YDR143C	26.5152	31.3095	24.9204	31.1227	29.6685	26.6031	36.6567	38.6649	37.7175	31.404	43.9001	29.1627
MKC7_1	MKC7	YDR144C	42.2832	30.2959	30.7394	68.6821	76.0223	70.0122	35.2813	33.7315	37.995	54.8376	71.1756	90.9612
TAF12_1	TAF12	YDR145W	38.374	51.9584	43.9578	30.4985	31.3479	27.8244	40.4174	36.2902	50.0578	30.7709	44.918	38.8333
SWI5_1	SWI5	YDR146C	23.5609	23.3513	29.7804	31.0875	26.658	21.3546	33.2904	33.4429	35.7245	7.66177	16.2087	16.5602
EKI1_1	EKI1	YDR147W	25.3522	38.7912	32.0647	27.9273	22.6718	24.5101	32.9567	31.9102	36.3026	16.8234	30.7768	24.4693
KGD2_1	KGD2	YDR148C	273.315	342.573	267.539	164.48	173.363	159.849	243.198	287.867	289.567	88.2485	66.9658	90.3879
YDR149C_1	YDR149C	YDR149C	0	0	0	0	0	0	0	0	0	0	0	0
NUM1_1	NUM1	YDR150W	31.7966	39.9823	30.5001	22.3581	23.3464	22.3099	31.0295	33.3473	33.8227	23.6023	24.6349	28.0437
CTH1_1	CTH1	YDR151C	37.6763	42.6774	44.0552	37.2382	31.6871	24.3017	38.006	38.9072	39.5694	27.3055	44.8054	26.0275
GIR2_1	GIR2	YDR152W	39.0927	40.0996	43.7439	51.3824	55.3705	47.2425	32.9634	36.6099	37.8695	55.0307	80.5374	73.822
ENT5_1	ENT5	YDR153C	41.6999	47.8394	43.2513	28.641	24.5875	23.2075	45.5717	43.1877	47.4923	33.609	44.0474	25.5961
YDR154C_1	YDR154C	YDR154C	6806.2	6901.91	6893.44	5716.84	6192.3	5541.92	6552.58	6261.99	5913.41	5779.69	4387.64	5914.61
CPR1_1	CPR1	YDR155C	7434.47	7906.69	7473.88	6157.07	6287.13	5381.58	7245.69	7268.09	6673	6529.04	4948.69	6517.29
RPA14_1	RPA14	YDR156W	82.997	99.1372	117.563	94.7354	117.836	100.96	101.523	72.745	80.3469	182.045	174.483	141.416
YDR157W_1	YDR157W	YDR157W	1.12466	0.865225	0.992399	1.90058	1.49205	2.03869	0.711249	0.897203	2.16328	1.47622	1.32126	0.904581
HOM2_1	HOM2	YDR158W	752.702	763.748	825.866	770.761	769.878	751.259	937.189	1146.74	1031.41	2397	2231.26	2346.12
SAC3_1	SAC3	YDR159W	26.7959	38.1124	26.4022	23.1466	19.9628	21.8212	22.5458	27.1938	30.5019	28.0311	23.593	20.7609
SSY1_1	SSY1	YDR160W	28.3566	36.6985	32.3489	31.2501	31.2521	16.4936	36.0894	40.3804	35.5977	36.4087	68.5988	44.0519
YDR161W_1	YDR161W	YDR161W	25.4412	39.7424	29.1325	25.3803	32.979	31.6838	20.6335	15.4929	28.0167	37.7272	69.1313	46.5486
NBP2_1	NBP2	YDR162C	22.256	32.2871	31.7023	28.2976	29.2451	16.7139	25.737	23.5885	32.4126	25.8743	46.3167	32.7329
CWC15_1	CWC15	YDR163W	15.413	25.0325	20.0228	18.3291	15.1466	15.5219	12.9965	12.9789	16.0586	15.1732	20.6222	14.463
SEC1_1	SEC1	YDR164C	33.7787	47.9752	36.5011	29.6246	22.6134	24.8693	27.8692	28.6053	34.3857	21.4184	32.7236	23.7412
TRM82_1	TRM82	YDR165W	30.3103	30.4831	32.2742	46.9295	52.4175	56.7857	23.1308	25.8011	27.8479	62.4556	153.376	74.0903
SEC5_1	SEC5	YDR166C	28.9937	37.8118	32.2193	25.0661	21.6665	22.3438	28.0431	35.0657	33.5508	23.4038	33.0601	28.0588
TAF10_1	TAF10	YDR167W	23.2974	33.0457	31.1575	34.4492	34.1274	34.973	26.244	22.6511	28.3577	37.2691	39.7719	28.1076
CDC37_1	CDC37	YDR168W	58.1121	73.8633	85.3757	69.3207	71.2458	58.7321	82.3365	78.016	92.9099	71.9852	90.6199	78.4184
STB3_1	STB3	YDR169C	56.0013	75.3386	62.0925	52.356	48.3631	44.645	55.0706	58.0075	59.9215	52.5321	60.6239	40.0902
YDR169C-A_1	YDR169C-A	YDR169C-A	0	0	0	0	0	0	0	0	0	0	0	0
SEC7_1	SEC7	YDR170C	59.1948	69.3911	59.4447	45.7407	45.5242	47.5695	63.0166	70.58	70.7752	33.7069	39.9462	41.3092
YDR170W-A_1	YDR170W-A	YDR170W-A	3.92995	4.99515	5.57859	4.04251	4.6848	3.7168	3.89009	3.54405	3.7796	6.72833	20.0736	9.07043
HSP42_1	HSP42	YDR171W	382.775	577.234	375.602	190.106	178.843	178.733	440.289	400.964	476.065	212.281	78.6362	117.668
SUP35_1	SUP35	YDR172W	125.551	146.193	117.28	115.707	125.227	136.194	123.094	122.153	137.228	176.042	201.439	144.891
ARG82_1	ARG82	YDR173C	13.5465	17.2608	13.6343	16.9309	15.1636	13.429	16.3307	16.0413	15.2675	9.1683	16.1632	6.46928
HMO1_1	HMO1	YDR174W	233.074	199.962	252.503	210.685	195.618	221.755	233.059	275.252	268.754	215.032	219.699	193.844
RSM24_1	RSM24	YDR175C	32.7313	44.2022	37.1933	34.2224	38.3209	29.8796	36.0381	38.3218	49.823	24.7266	33.4734	29.9247
NGG1_1	NGG1	YDR176W	26.5824	34.1389	26.3882	19.5628	17.3486	18.2641	21.4204	25.3961	24.4315	14.2099	15.2368	16.5527
UBC1_1	UBC1	YDR177W	131.518	151.366	124.67	97.0764	107.064	110.033	120.899	117.164	133.197	122.259	102.869	97.0833
SDH4_1	SDH4	YDR178W	268.288	302.591	328.435	279.866	267.679	225.903	343.002	389.411	310.585	315.197	201.856	296.375
CSN9_1	CSN9	YDR179C	9.70799	16.3597	8.15837	10.4163	10.6305	13.4079	2.92354	4.05668	7.1136	10.3154	14.1205	8.18008
YDR179W-A_1	YDR179W-A	YDR179W-A	11.5302	15.2421	15.7629	14.2708	17.3794	11.1865	12.3242	10.3642	14.8376	18.7581	37.0124	20.6377
SCC2_1	SCC2	YDR180W	8.92731	11.8734	10.6812	10.6258	10.706	10.2399	12.1845	11.3063	11.5447	12.7109	16.1169	10.7908
SAS4_1	SAS4	YDR181C	12.663	14.4324	17.5193	11.9766	13.8268	7.93484	14.039	14.4669	17.5912	9.43921	13.5909	7.54443
CDC1_1	CDC1	YDR182W	76.5778	77.2934	70.1396	80.4065	76.8044	69.6844	74.5799	83.8155	89.8507	59.5047	70.7117	64.0561
YDR182W-A_1	YDR182W-A	YDR182W-A	0	0	0	0	0	0	0	0.884009	0	0	0	0
PLP1_1	PLP1	YDR183W	13.0481	20.5781	15.5433	14.3325	14.1368	14.1914	14.0279	9.3682	15.3724	17.1267	22.9934	16.7915
YDR183C-A_1	YDR183C-A	YDR183C-A	7.00954	2.69628	7.73148	11.8455	13.174	7.94143	5.54112	3.49492	5.05603	10.3507	30.8807	11.2757
ATC1_1	ATC1	YDR184C	13.5379	11.0045	16.679	18.4174	19.4287	12.9647	7.75381	11.4112	9.58075	25.481	50.414	23.0101
UPS3_1	UPS3	YDR185C	12.1401	12.8822	11.0818	10.8474	8.88601	0.758847	10.0602	12.3565	10.8705	12.6381	12.2951	8.75433
YDR186C_1	YDR186C	YDR186C	47.1168	70.911	60.4323	42.5431	34.6888	28.7809	57.0975	58.7433	59.5936	57.4514	104.354	52.0474
YDR187C_1	YDR187C	YDR187C	0.871127	0.670174	0.384339	0	0.385232	0	0	0	0	0.571714	0	0
CCT6_1	CCT6	YDR188W	200.71	204.326	199.351	205.481	214.312	212.255	194.448	204.625	229.333	249.888	282.243	228.245
SLY1_1	SLY1	YDR189W	69.139	86.564	70.1791	71.147	75.5378	70.0369	75.1599	68.8546	77.685	74.1428	97.1515	81.9602
RVB1_1	RVB1	YDR190C	77.7885	97.6996	77.6681	85.9905	86.7535	77.1277	101.059	87.4483	101.52	82.4932	117.524	91.4329
HST4_1	HST4	YDR191W	10.1553	13.7503	12.0078	11.8987	11.6764	11.0452	11.3033	12.4762	13.2829	13.0631	15.7483	10.1284
NUP42_1	NUP42	YDR192C	28.8473	41.9644	29.62	27.5754	28.1425	22.1844	29.4104	31.6602	31.6109	27.3083	32.2468	25.5927
YDR193W_1	YDR193W	YDR193W	0	0	0	0	0	0	0	0	0.544885	0	0	0
MSS116_1	MSS116	YDR194C	45.7781	50.2117	47.7933	55.4037	56.1222	52.7884	57.3277	64.542	69.4184	64.4008	74.8133	50.4906
YDR194W-A_1	YDR194W-A	YDR194W-A	0	0	0	0	0	0	0	0	0	0	0	0
REF2_1	REF2	YDR195W	17.4976	26.4882	19.9223	15.4206	16.3493	14.3243	18.5617	19.0244	22.5281	30.0053	30.3371	19.0673
CAB5_1	CAB5	YDR196C	62.8976	72.3428	76.6567	49.1115	52.3247	41.768	70.1021	56.635	72.4698	42.5053	36.9462	43.5769
CBS2_1	CBS2	YDR197W	29.5614	39.8359	30.5175	24.1618	20.6771	21.3645	30.5472	32.6766	34.9341	18.7669	21.1097	20.2023
RKM2_1	RKM2	YDR198C	19.1521	29.2266	21.0554	18.0397	21.5208	15.9358	15.4874	19.0357	22.3448	17.7208	39.4672	28.5358
YDR199W_1	YDR199W	YDR199W	0	0	0	0	0	0	0	0	0	0	0	0
VPS64_1	VPS64	YDR200C	29.3937	37.3691	26.4864	17.8205	15.2017	15.1268	22.8422	21.9585	26.5922	16.0212	15.3638	13.624
SPC19_1	SPC19	YDR201W	17.7033	25.8421	16.0219	20.4561	21.2783	23.0397	21.8173	17.7441	22.7014	20.8538	19.7314	18.9853
RAV2_1	RAV2	YDR202C	42.1717	52.3707	44.3901	30.1466	28.5892	25.2231	36.2818	36.8873	40.1466	21.6358	21.8797	30.9922
YDR203W_1	YDR203W	YDR203W	0	0	0	0.800875	0	0	0	0	0	0	0	0
COQ4_1	COQ4	YDR204W	94.6392	124.567	97.3614	80.0922	74.7774	65.4506	91.0525	103.229	97.9204	72.4137	56.1183	70.3473
MSC2_1	MSC2	YDR205W	46.6666	48.9347	40.2613	42.3878	34.9312	30.8982	46.0104	51.4066	44.2815	49.9307	54.0916	56.3435
EBS1_1	EBS1	YDR206W	30.9924	41.9219	39.8193	34.6286	31.4776	26.5468	35.5383	41.1618	42.7449	26.8221	67.9189	36.7066
UME6_1	UME6	YDR207C	23.9472	31.3052	20.972	19.2708	16.6414	18.604	20.4962	23.1258	20.3469	17.0162	18.1914	13.613
MSS4_1	MSS4	YDR208W	40.0914	58.2674	46.7992	44.0789	39.1326	41.8533	45.4543	49.4773	54.8169	50.3409	63.2157	43.5127
YDR209C_1	YDR209C	YDR209C	0	0	0.963634	1.84549	1.93174	0	0	0.435599	1.57543	2.15014	0	0
YDR210W_1	YDR210W	YDR210W	9.91481	9.15317	11.3734	30.1593	32.4456	30.5536	12.5404	18.192	19.071	22.1238	32.6143	35.0882
YDR210W-A_1	YDR210W-A	YDR210W-A	0	0	0	0.580133	2.88441	3.73374	0	0	0	5.85779	10.2842	5.79839
YDR210W-B_1	YDR210W-B	YDR210W-B	2.97836	3.60063	3.79196	34.7049	33.5672	40.569	3.39038	3.90342	3.0281	64.6718	81.1267	68.5806
YDR210C-D_1	YDR210C-D	YDR210C-D	5.32102	6.27239	6.55062	2.6106	5.08567	3.57816	6.45875	5.78532	7.55237	14.4192	19.9634	10.9065
YDR210C-C_1	YDR210C-C	YDR210C-C	1.70867	0.525806	0.603091	0.962503	0.604491	0	0.864465	1.09048	0.821653	2.0185	2.81031	0.549723
tI(UAU)D_1	tI(UAU)D	tI(UAU)D	0	0	0	0	0	0	0	0	0	0	0	0
GCD6_1	GCD6	YDR211W	68.166	79.841	68.4491	60.8418	64.7757	62.8364	62.0233	63.1477	76.637	60.7588	96.2224	62.732
TCP1_1	TCP1	YDR212W	183.403	177.223	195.554	245.128	249.205	239.525	220.058	234.224	230.48	267.224	263.203	279.008
UPC2_1	UPC2	YDR213W	10.3878	18.0126	14.6221	7.24467	5.76035	4.78223	16.684	15.7187	18.6328	8.4406	16.1746	4.50905
AHA1_1	AHA1	YDR214W	332.753	430.399	401.218	329.413	362.656	330.39	414.628	382.94	480.861	263.751	201.766	244.154
YDR215C_1	YDR215C	YDR215C	0.546033	0	0.481817	0.615165	1.44881	0	0.690633	0.435599	1.05029	0.716714	0.641483	0
ADR1_1	ADR1	YDR216W	66.4172	76.3594	72.4669	79.1221	91.8132	85.1124	83.5739	96.2074	81.5558	51.0967	43.46	46.3249
RAD9_1	RAD9	YDR217C	12.3095	21.772	14.6686	11.6646	12.2098	12.8251	11.1313	9.86581	11.4513	17.3653	20.3404	14.7122
SPR28_1	SPR28	YDR218C	0.355436	3.55477	1.41136	0.800875	0.785909	1.61076	1.12391	1.55953	0.854596	0	0	1.14353
MFB1_1	MFB1	YDR219C	18.919	28.6118	18.4062	14.9382	16.5898	16.1214	18.6115	19.3495	23.4827	11.8858	18.2368	15.6069
YDR220C_1	YDR220C	YDR220C	0	0	0	0	0	0	0	0	0	0	0	0
GTB1_1	GTB1	YDR221W	24.653	36.4478	30.9281	23.427	18.9602	12.4352	26.1654	27.6193	28.7611	15.6168	31.7329	26.8981
YDR222W_1	YDR222W	YDR222W	30.7931	43.4776	64.5727	30.2022	20.8266	21.3426	43.7589	56.7891	43.0289	8.32146	19.152	11.9466
CRF1_1	CRF1	YDR223W	6.92342	19.0756	9.51897	1.81395	1.99366	1.45932	9.57146	9.76188	8.9813	2.32473	2.83733	2.33104
HTB1_1	HTB1	YDR224C	566.286	607.808	666.418	692.647	641.711	741.946	641.88	627.539	715.364	604.679	542.549	668.513
HTA1_1	HTA1	YDR225W	258.351	233.624	300.958	302.55	358.28	340.968	327.485	299.659	351.451	236.483	235.622	274.326
ADK1_1	ADK1	YDR226W	610.592	667.566	651.49	649.829	629.094	661.524	740.234	634.282	804.642	836.935	749.482	788.705
SIR4_1	SIR4	YDR227W	18.9629	28.3239	15.5585	14.2425	14.9571	16.182	15.1482	14.3757	16.1044	21.397	16.5454	15.5197
PCF11_1	PCF11	YDR228C	26.5597	41.6053	28.1021	29.2453	27.6359	24.1815	30.5531	27.995	35.0213	32.9688	39.9561	27.4519
IVY1_1	IVY1	YDR229W	20.7468	26.3036	25.7761	19.6338	16.8815	17.751	17.424	21.0527	21.8686	10.4571	13.2592	13.3495
YDR230W_1	YDR230W	YDR230W	0	0	0.573196	0.731834	0	1.17752	0	0.518212	0	0	0	1.04495
COX20_1	COX20	YDR231C	49.3815	59.6585	59.067	57.6941	44.9693	45.7519	49.9669	46.9812	41.5118	46.5725	47.2704	34.1282
HEM1_1	HEM1	YDR232W	79.8819	88.9086	121.234	104.686	110.832	75.8847	122.216	152.636	117.747	106.833	265.896	158.969
RTN1_1	RTN1	YDR233C	761.671	628.27	775.201	957.624	914.569	779.869	756.985	856.401	827.037	997.085	1320.09	1172.83
LYS4_1	LYS4	YDR234W	45.9281	54.4618	50.9698	59.2047	63.4761	45.0716	43.2591	33.7809	43.2312	110.023	166.334	102.525
PRP42_1	PRP42	YDR235W	28.4819	35.1012	39.2844	23.6765	21.1552	17.7946	28.6796	30.5526	35.5035	18.6924	34.4353	18.2377
FMN1_1	FMN1	YDR236C	93.9326	100.587	98.9771	95.7466	89.4688	75.4689	109.233	113.638	84.3826	152.199	137.84	180.991
MRPL7_1	MRPL7	YDR237W	38.5764	41.9442	38.1244	50.7038	44.1268	46.6186	40.6601	37.3396	47.4887	41.5205	48.6432	34.7507
SEC26_1	SEC26	YDR238C	185.441	196.527	176.603	199.594	194.598	217.23	196.388	202.803	221.204	248.485	244.579	229.734
YDR239C_1	YDR239C	YDR239C	10.9013	19.4214	14.2601	14.0051	13.3628	10.4004	13.1834	10.8325	14.6227	15.4385	24.378	19.8434
SNU56_1	SNU56	YDR240C	14.2146	23.5173	15.9146	14.8089	12.9775	13.022	13.1458	14.0222	15.8757	13.0404	19.5724	14.7522
BUD26_1	BUD26	YDR241W	0	0	0	0	0	0	0	0	0	0	0	0
SUP2_1	SUP2	tY(GUA)D	0	0	0	0	0	0	0	0	0	0	0	0
AMD2_1	AMD2	YDR242W	9.59032	18.5504	15.716	11.4219	9.93618	5.9604	14.2095	14.3177	15.8116	13.3074	31.8689	14.1049
PRP28_1	PRP28	YDR243C	8.57151	14.3695	11.7403	6.1976	7.80732	5.10193	8.41423	8.67499	9.84309	9.06783	18.1859	9.46662
PEX5_1	PEX5	YDR244W	24.2161	35.3684	27.3339	17.3109	14.1335	17.8261	25.4982	22.6525	24.7083	19.0391	19.64	16.0168
MNN10_1	MNN10	YDR245W	43.4138	46.4938	54.8464	69.5948	74.0877	63.4427	65.0702	54.3149	66.5839	55.7291	83.5816	66.7599
TRS23_1	TRS23	YDR246W	40.0738	51.1191	47.7524	45.5334	35.4431	37.8734	35.9568	43.9915	44.4701	17.983	26.5574	26.4467
YDR246W-A_1	YDR246W-A	YDR246W-A	0	0	0	0	0	0	0	0	0	0	0	0
VHS1_1	VHS1	YDR247W	38.9811	54.9586	52.9623	31.9726	19.33	19.5132	50.1292	69.2206	49.7249	21.6224	24.3347	14.6926
YDR248C_1	YDR248C	YDR248C	45.0561	49.6033	50.7249	42.0088	39.8496	35.9083	46.6711	38.1126	44.4531	44.355	30.5729	33.7399
YDR249C_1	YDR249C	YDR249C	15.3123	17.98	23.4673	20.4287	19.0669	15.7045	17.3286	20.5733	16.6642	26.7101	60.5944	39.8645
YDR250C_1	YDR250C	YDR250C	0	0	1.44545	0	0	0	0	0	0	0	0	0
PAM1_1	PAM1	YDR251W	77.3474	98.7793	86.974	65.2785	53.6529	52.2701	92.7841	93.0986	97.1496	32.4928	35.5803	42.0091
BTT1_1	BTT1	YDR252W	6.0282	6.95641	9.3087	7.92332	8.44171	7.28493	10.8015	10.0188	10.6289	2.63751	7.08197	9.69711
MET32_1	MET32	YDR253C	5.49445	11.4732	4.84828	2.21075	4.16532	0.711419	6.94949	3.13086	2.64213	2.57569	5.53279	3.15661
CHL4_1	CHL4	YDR254W	11.1633	15.4082	13.3271	12.3917	10.0185	8.63003	14.1196	13.6203	18.4727	7.54189	8.67888	7.92247
RMD5_1	RMD5	YDR255C	19.106	22.2539	21.7434	17.3004	15.7927	7.44462	25.5207	28.2045	27.305	4.21876	7.55186	8.32986
CTA1_1	CTA1	YDR256C	2.62858	3.81973	3.9946	3.29042	3.22893	2.11771	5.35642	5.82486	5.47737	2.10847	4.46054	2.81893
RKM4_1	RKM4	YDR257C	14.9183	14.2876	19.0741	18.6936	19.9262	17.1086	17.1361	16.1515	25.035	13.5872	27.7198	19.1004
HSP78_1	HSP78	YDR258C	202.951	264.721	215.767	144.694	141.99	152.405	238.034	250.222	274.171	167.605	85.9081	95.2395
YAP6_1	YAP6	YDR259C	5.29822	5.73662	5.02144	3.5372	3.64465	4.26852	10.4242	10.6449	10.3798	4.63624	4.14959	8.83851
SWM1_1	SWM1	YDR260C	13.2197	18.3063	25.6631	29.2905	21.0458	13.5794	17.8353	16.1706	22.4614	23.136	32.6143	17.7213
EXG2_1	EXG2	YDR261C	100.648	110.38	97.315	107.812	118.375	122.521	105.295	109.548	115.462	83.4469	78.6187	100.114
YDR261W-A_1	YDR261W-A	YDR261W-A	0	0	0.15146	0	0.759056	0.933434	0	0	0.165079	1.5771	2.21816	1.10445
YDR261W-B_1	YDR261W-B	YDR261W-B	7.02042	10.4745	7.02076	51.7218	57.463	58.6168	5.43537	7.53529	8.79785	54.3958	87.7748	62.01
YDR261C-D_1	YDR261C-D	YDR261C-D	64.4604	68.1194	50.8312	42.7373	40.1947	45.3606	51.1275	58.9515	49.6226	50.1619	59.7334	39.1207
YDR261C-C_1	YDR261C-C	YDR261C-C	0	0	0	0	0	0	0	0	0	0	0	0
YDR262W_1	YDR262W	YDR262W	130.004	168.602	157.824	86.7585	89.8366	79.5539	123.934	130.354	129.278	143.831	178.671	113.222
DIN7_1	DIN7	YDR263C	14.511	15.8712	12.4959	12.6059	10.6694	8.23992	12.3833	11.5762	14.2922	9.63822	12.9398	12.0933
AKR1_1	AKR1	YDR264C	95.151	113.212	107.602	87.8889	90.0798	77.1346	117.733	114.803	123.246	87.9169	143.375	124.7
PEX10_1	PEX10	YDR265W	24.523	29.1566	27.934	16.5767	10.2531	14.5483	21.712	23.4759	25.9433	10.2418	17.8097	12.5517
HEL2_1	HEL2	YDR266C	39.2069	46.7384	35.3232	39.3955	34.6763	34.3616	39.6121	45.2723	47.6715	38.1717	54.498	41.4779
CIA1_1	CIA1	YDR267C	29.5946	30.824	40.3765	28.4686	32.2152	33.8386	31.0972	27.7862	36.3444	40.6383	53.4892	39.9163
MSW1_1	MSW1	YDR268W	22.2092	22.2727	24.4966	22.3402	21.2212	23.3645	21.5695	18.192	26.8901	18.2196	25.3926	14.3543
YDR269C_1	YDR269C	YDR269C	0	0	0	0	0	0	0	0	0.671016	0	0	0
CCC2_1	CCC2	YDR270W	20.8438	26.995	22.3621	16.1338	14.8542	15.9018	26.2688	30.6245	31.5117	14.7622	12.6841	13.5084
YDR271C_1	YDR271C	YDR271C	0	0.935001	0	0	0	0	2.30582	0.969558	1.16887	0	0	0
GLO2_1	GLO2	YDR272W	148.513	200.26	132.498	79.9535	86.2751	88.4126	140.708	136.838	149.156	127.679	107.195	113.28
DON1_1	DON1	YDR273W	13.3823	12.3543	14.5335	4.407	9.10452	5.59805	12.4993	13.6321	11.6823	4.59402	4.83741	6.62371
YDR274C_1	YDR274C	YDR274C	0	0	0	0	0	0	0	0	0.584434	0	0	0
BSC2_1	BSC2	YDR275W	40.5499	57.4788	47.6141	17.9857	23.1563	13.312	47.2498	34.8959	36.2349	18.8593	31.8839	19.0039
PMP3_1	PMP3	YDR276C	25.566	12.4222	22.5594	19.7072	16.6613	14.6349	18.7211	15.0282	18.1174	14.1295	14.2272	10.8227
MTH1_1	MTH1	YDR277C	28.127	36.3315	26.3512	24.0595	10.5956	10.7008	24.3758	29.5023	26.8839	5.24159	4.07948	4.46871
YDR278C_1	YDR278C	YDR278C	0.710873	1.09378	0	0	0	1.28861	0	0	0	0	0	1.14353
RNH202_1	RNH202	YDR279W	22.756	20.8098	19.5115	27.572	22.215	19.0685	20.6363	15.2422	25.1889	13.5257	26.2295	23.483
RRP45_1	RRP45	YDR280W	28.565	29.1745	30.4206	33.2913	34.6293	33.0322	37.6869	34.5746	42.1556	46.5442	65.0916	45.9504
PHM6_1	PHM6	YDR281C	0.717643	0	1.89974	0.808502	0	0	1.81538	5.15251	3.45094	0.941967	0	1.15442
YDR282C_1	YDR282C	YDR282C	14.7074	18.4387	13.6186	13.9101	12.8472	8.88674	16.9946	15.9335	14.6686	11.6781	18.5582	14.0199
GCN2_1	GCN2	YDR283C	32.0929	41.4172	28.4789	26.6952	23.928	26.3311	29.0515	29.5493	33.0043	29.6124	33.65	28.1859
DPP1_1	DPP1	YDR284C	186.562	142.726	160.266	152.514	149.607	148.839	190.943	188.422	182.674	148.36	136.755	214.005
ZIP1_1	ZIP1	YDR285W	2.49455	3.04409	4.25055	3.29492	3.27139	2.02706	3.69914	3.91144	2.31639	0.790349	1.61689	2.21395
YDR286C_1	YDR286C	YDR286C	21.6229	19.1553	25.4399	28.0515	19.1242	26.1307	22.3765	21.9542	22.056	25.8017	24.6329	24.2428
INM2_1	INM2	YDR287W	40.891	62.1249	55.3711	39.4041	35.7109	31.2345	46.1899	43.9048	48.7254	43.5459	34.1409	34.337
NSE3_1	NSE3	YDR288W	17.5988	26.3154	23.1843	22.0609	15.5651	16.6247	22.2593	20.3671	26.2226	18.2196	19.2192	17.1454
RTT103_1	RTT103	YDR289C	20.4003	25.7331	20.5959	20.9126	16.0924	15.325	23.9431	16.8609	20.1501	9.64942	20.2959	10.9388
YDR290W_1	YDR290W	YDR290W	0	0	0	0	0	0	0	0	0	0	0	0
HRQ1_1	HRQ1	YDR291W	14.2597	17.5308	16.9619	13.545	12.3646	11.6572	16.5329	16.4501	17.6805	9.81725	18.9696	13.1559
SRP101_1	SRP101	YDR292C	67.1146	68.9676	59.1147	63.8743	58.9306	54.9005	69.5651	69.3904	78.0623	49.6123	71.5882	62.7506
SSD1_1	SSD1	YDR293C	131.25	156.533	141.698	95.2753	82.8935	76.4307	151.913	162.03	157.105	82.8569	71.4	71.895
DPL1_1	DPL1	YDR294C	142.403	159.565	140.532	137.123	123.35	122.47	159.599	173.206	170.365	97.9007	106.98	102.518
HDA2_1	HDA2	YDR295C	20.7638	36.4138	21.9666	19.6197	16.7847	19.4265	21.8854	20.839	25.2302	30.9174	26.623	22.8062
MHR1_1	MHR1	YDR296W	30.2074	27.0697	36.3209	40.0155	32.295	36.7055	35.6878	34.9553	44.3758	34.4212	33.9279	18.6894
SUR2_1	SUR2	YDR297W	144.031	105.34	133.551	170.756	170.04	142.837	226.287	251.958	178.897	227.768	290.614	237.579
ATP5_1	ATP5	YDR298C	314.499	346.732	367.416	344.752	405.19	289.858	372.28	382.689	348.059	279.074	282.614	324.375
BFR2_1	BFR2	YDR299W	13.5212	13.2193	16.9023	18.5653	27.4055	20.9357	11.4012	16.1798	14.0876	38.4534	67.6758	46.8996
PRO1_1	PRO1	YDR300C	41.1014	55.1324	39.0575	52.8353	49.0906	45.5308	39.7669	32.7887	52.3674	45.4186	90.3818	50.859
CFT1_1	CFT1	YDR301W	20.6415	23.3076	24.0894	16.1284	16.3914	20.1167	21.967	28.4185	26.3623	28.1862	25.6839	20.7974
GPI11_1	GPI11	YDR302W	63.3646	34.255	47.7524	81.034	78.4595	58.9831	66.2819	50.8225	53.0347	65.1884	84.9032	101.93
RSC3_1	RSC3	YDR303C	38.6968	49.4643	43.6017	37.2723	34.2252	33.9169	52.064	55.7025	54.9658	35.2759	47.5595	48.294
CPR5_1	CPR5	YDR304C	384.098	374.497	376.29	461.276	479.786	439.393	379.542	375.571	331.245	521.666	435.572	492.364
HNT2_1	HNT2	YDR305C	30.4175	41.4832	46.9705	42.0569	29.654	33.2083	41.533	37.7772	50.1969	22.2313	25.5828	26.6893
YDR306C_1	YDR306C	YDR306C	46.879	61.4798	51.7767	42.3577	31.8616	30.5123	45.7634	41.9157	47.8089	49.5565	46.7573	38.7176
PMT7_1	PMT7	YDR307W	53.9856	49.139	50.9461	56.9793	50.2603	40.1743	54.7694	56.6672	50.9365	17.4541	22.1645	26.327
SRB7_1	SRB7	YDR308C	16.5669	19.7345	19.8057	20.4706	17.9611	13.5624	16.8985	18.7585	21.0728	22.4469	28.2525	30.0885
GIC2_1	GIC2	YDR309C	191.521	246.675	209.342	148.341	158.629	161.136	189.374	172.354	207.407	137.284	155.379	122.792
SUM1_1	SUM1	YDR310C	38.6332	54.4253	41.7835	33.8613	38.5576	43.0466	36.9394	40.4898	40.9049	42.3353	36.3093	37.6299
TFB1_1	TFB1	YDR311W	13.008	19.113	18.1996	13.2026	11.9194	12.7458	15.8598	15.8929	16.0042	14.9206	18.4484	14.5155
SSF2_1	SSF2	YDR312W	12.6141	19.4085	9.5196	11.9673	15.2667	11.4329	7.34748	7.81199	10.5353	23.0927	28.2733	20.5583
PIB1_1	PIB1	YDR313C	34.1318	43.6291	39.8481	30.7625	28.0978	24.2725	46.8235	41.8903	43.6839	24.8128	47.1926	33.7878
RAD34_1	RAD34	YDR314C	3.26201	5.68826	4.31758	4.16501	2.88507	2.75944	4.95103	5.63827	4.91498	2.28356	6.38706	2.09894
IPK1_1	IPK1	YDR315C	21.1094	21.379	26.8792	16.5571	21.7424	17.4373	15.5466	19.398	19.2739	12.6264	17.5794	14.6144
OMS1_1	OMS1	YDR316W	15.8049	20.1421	16.4818	15.4677	13.6961	16.2059	15.1442	19.1036	18.4245	14.8779	16.1295	9.75874
tF(GAA)D_1	tF(GAA)D	tF(GAA)D	0	0	0	0	0	0	0	0	0	0	0	0
YDR316W-A_1	YDR316W-A	YDR316W-A	0	0	0	0	0	0	0	0	0	0	0	0
YDR316W-B_1	YDR316W-B	YDR316W-B	0	0	0	0	0	0	0	0	0	0	0.100825	0
HIM1_1	HIM1	YDR317W	3.99459	8.93996	5.60765	4.29578	3.21181	1.64569	6.20072	4.05579	6.81041	5.7199	8.31918	8.17828
MCM21_1	MCM21	YDR318W	16.745	20.4231	15.8569	13.5736	13.7264	13.3261	12.1394	11.5664	15.7116	4.55667	10.3159	4.92739
YFT2_1	YFT2	YDR319C	81.6547	102.027	93.8124	71.0012	64.9487	44.703	85.9499	88.7481	78.5309	46.7558	74.6826	62.5904
SWA2_1	SWA2	YDR320C	31.7629	37.6069	27.6299	46.1898	42.9358	42.8766	25.6432	30.8201	30.9811	43.7613	70.6609	52.3629
DAD4_1	DAD4	YDR320C-A	26.8379	73.0582	61.9366	60.4715	73.0357	52.3917	48.3064	38.7026	56.586	75.8735	103.077	56.4558
YDR320W-B_1	YDR320W-B	YDR320W-B	0	0	0	0	0	0	0	0	0	0	0	0
ASP1_1	ASP1	YDR321W	108.295	82.8578	98.8658	206.454	236.398	202.386	111.275	88.91	109.084	224.482	353.403	333.814
MRPL35_1	MRPL35	YDR322W	38.9048	40.327	44.4476	47.5215	39.6611	44.9122	40.402	42.1442	49.4291	28.2206	36.0834	30.3035
TIM11_1	TIM11	YDR322C-A	187.993	228.295	171.368	196.041	181.385	253.471	158.19	177.859	182.295	242.678	143.282	172.449
PEP7_1	PEP7	YDR323C	6.27938	11.0098	10.1798	7.56796	6.97449	5.82371	9.60461	9.55278	14.7468	3.83359	10.4651	7.75205
UTP4_1	UTP4	YDR324C	19.1048	19.398	18.6551	23.1625	33.7943	34.1042	13.2473	17.5619	15.3893	57.2818	88.5246	47.4247
YCG1_1	YCG1	YDR325W	11.7102	15.5557	12.6435	15.9788	15.5677	15.426	11.9594	12.301	13.5706	17.0891	23.9256	14.0402
YSP2_1	YSP2	YDR326C	25.9204	31.9863	28.001	29.9101	32.0952	21.7371	34.1093	37.4294	36.9148	42.2707	58.4422	45.4868
YDR327W_1	YDR327W	YDR327W	0	0	0	0	0	0	0	0.551492	0	0	0	0
SKP1_1	SKP1	YDR328C	75.3525	86.2119	69.5595	67.9142	68.0122	62.3422	89.931	83.8494	108.147	65.4305	70.3657	80.1876
PEX3_1	PEX3	YDR329C	50.6328	49.3139	42.873	38.413	34.9811	28.431	38.8129	40.9364	46.2364	25.9574	29.2412	35.6511
UBX5_1	UBX5	YDR330W	35.9466	61.3256	44.1944	18.3002	20.0866	18.5395	42.6124	48.954	53.0866	15.9909	11.6619	12.823
GPI8_1	GPI8	YDR331W	27.4342	23.9197	37.1186	46.1553	43.6752	21.5498	43.2584	44.3549	40.6323	21.3657	73.484	37.9529
IRC3_1	IRC3	YDR332W	11.7943	18.9873	13.2018	12.1803	10.0451	11.6797	10.3595	10.1059	11.133	10.7507	22.5802	12.1214
RQC1_1	RQC1	YDR333C	41.1108	52.5254	46.1027	40.2185	38.8456	34.7141	47.3904	51.6437	51.2493	46.1746	72.7516	48.3851
SWR1_1	SWR1	YDR334W	20.8401	29.4633	20.803	16.1941	16.6283	16.5895	22.144	22.0214	23.2477	14.1015	12.7966	12.3214
MSN5_1	MSN5	YDR335W	67.4174	101.743	75.1752	59.7368	55.5466	56.9786	74.1452	86.8075	85.0706	41.6618	44.9488	42.4496
YDR336W_1	YDR336W	YDR336W	13.396	11.778	15.409	13.475	16.0795	14.7433	14.2205	14.6942	15.4142	11.9316	16.8618	13.4682
MRPS28_1	MRPS28	YDR337W	27.0429	37.9734	37.5314	41.7069	37.1541	37.1227	30.2194	42.3092	37.3712	24.4682	33.9293	25.7632
YDR338C_1	YDR338C	YDR338C	32.263	38.4801	28.8509	28.2976	28.0561	25.9055	26.5655	30.7473	29.8834	29.4162	33.1967	33.7866
FCF1_1	FCF1	YDR339C	39.6592	39.6637	51.7928	50.9356	45.2485	54.637	45.6472	30.0563	50.3474	83.8103	121.139	66.3486
YDR340W_1	YDR340W	YDR340W	0	0	0	0	0	0	0	0	0	0	0	0
YDR341C_1	YDR341C	YDR341C	189.992	182.682	166.774	187.099	199.935	231.174	168.669	167.88	213.714	333.484	391.663	291.073
HXT7_1	HXT7	YDR342C	807.499	329.546	585.724	1063.61	734.73	760.229	1223.81	1732.21	1046.31	255.841	74.7266	355.999
HXT6_1	HXT6	YDR343C	57.2732	28.0206	64.2783	80.2838	58.1248	80.3767	152.392	226.659	162.708	35.1629	30.6968	44.7918
YDR344C_1	YDR344C	YDR344C	1.01828	0.783379	0.449262	1.1472	0.450305	0	0	0.812332	0.979321	0	0	0.819013
HXT3_1	HXT3	YDR345C	964.459	893.637	952.527	713.069	656.83	540.599	819.173	1100.12	819.368	411.298	355.501	487.203
SVF1_1	SVF1	YDR346C	58.3122	67.8322	70.3533	78.7283	97.8936	91.534	65.2519	66.5978	80.1377	157.389	172.09	136.051
MRP1_1	MRP1	YDR347W	58.9715	70.2122	74.131	81.2017	69.7497	67.4479	85.2438	80.0879	81.0221	63.8899	76.9779	59.1012
PAL1_1	PAL1	YDR348C	54.8566	64.4627	59.0438	47.3701	50.7836	51.0856	57.9468	53.9811	62.1791	52.2226	68.164	55.5159
YPS7_1	YPS7	YDR349C	99.9652	130.311	97.0074	101.814	111.187	77.7914	109.516	102.705	94.8055	125.58	190.543	165.07
ATP22_1	ATP22	YDR350C	35.2012	43.8372	39.7974	26.2734	26.3662	22.134	36.5924	46.5982	42.7413	32.3432	39.933	29.1975
SBE2_1	SBE2	YDR351W	28.4859	39.9424	30.9778	19.334	21.9582	20.5284	33.2749	33.2878	35.9416	25.8415	31.1115	21.3
YPQ2_1	YPQ2	YDR352W	48.8133	54.6888	53.1089	61.1334	62.8727	51.9739	53.6478	56.1429	46.2621	58.162	101.608	83.0963
TRR1_1	TRR1	YDR353W	493.088	555.064	563.717	399.792	389.041	386.728	580.183	597.933	643.169	324.228	287.152	313.641
TRP4_1	TRP4	YDR354W	71.7926	69.6858	74.8675	111.408	102.154	96.7978	98.3091	102.081	106.517	210.793	324.823	270.106
YDR354C-A_1	YDR354C-A	YDR354C-A	0	0	0	0	0	0	0	0	0	0	0	0
YDR355C_1	YDR355C	YDR355C	0	0	0	0	0	0	0	0	0	0	0	0
SPC110_1	SPC110	YDR356W	13.7947	19.262	13.0167	12.8462	13.9637	16.7669	15.0273	13.422	15.0308	14.2342	10.1171	12.1855
CNL1_1	CNL1	YDR357C	60.037	92.3751	73.5182	95.2455	83.4418	64.4095	75.9359	50.8269	74.2373	67.5459	54.6981	66.0271
GGA1_1	GGA1	YDR358W	52.3957	72.099	51.715	31.4925	19.1097	23.4998	50.8989	48.4779	54.4173	9.39435	5.23533	8.25471
EAF1_1	EAF1	YDR359C	16.1743	26.4197	23.4713	19.1721	16.2036	11.5332	17.6459	21.7702	19.9052	5.9364	19.452	10.3581
OPI7_1	OPI7	YDR360W	0	0.799587	0	0	0	0	2.62917	1.65828	2.99875	1.36423	0	2.50787
BCP1_1	BCP1	YDR361C	29.7165	37.5581	26.9241	30.4896	42.0052	44.7292	23.8268	20.5314	21.9451	81.1451	105.668	59.3265
TFC6_1	TFC6	YDR362C	19.146	24.2906	24.1066	26.2373	26.5392	21.1079	21.384	20.2757	23.0439	29.2458	48.0111	30.6187
ESC2_1	ESC2	YDR363W	12.2015	19.5348	15.7133	9.10228	12.5415	6.87446	11.6788	13.1537	18.0778	12.5527	19.1771	14.0576
SEM1_1	SEM1	YDR363W-A	109.68	136.552	104.169	106.588	149.581	150.252	105.897	99.5198	132.861	174.735	99.3443	118.52
CDC40_1	CDC40	YDR364C	16.3594	18.0521	21.2887	15.2658	18.5612	15.2768	21.3187	22.1467	19.8656	18.4365	45.4271	26.582
ESF1_1	ESF1	YDR365C	39.5331	48.846	52.4315	44.5383	48.6329	51.6837	42.7292	42.8147	44.2423	83.3394	112.872	65.7137
YDR365W-A_1	YDR365W-A	YDR365W-A	0	0	0	0	0	0	0	0	0	0	0	0
YDR365W-B_1	YDR365W-B	YDR365W-B	82.862	104.122	75.1997	55.3543	52.4508	59.4286	66.5414	75.7912	90.3396	52.1005	59.8398	51.7023
YDR366C_1	YDR366C	YDR366C	0.56656	0	1.99972	0.638291	1.50327	0	0	1.8079	2.17954	0	2.66239	0.911382
KEI1_1	KEI1	YDR367W	90.6267	81.4715	82.3646	121.985	122.183	105.828	95.3073	97.4799	93.0355	117.619	124.014	163.257
YPR1_1	YPR1	YDR368W	287.447	290.036	296.34	208.842	193.973	164.522	327.638	337.053	355.634	157.682	140.282	187.049
XRS2_1	XRS2	YDR369C	10.3995	14.1027	12.3649	9.92897	7.24912	7.18908	10.0323	10.8273	13.3073	6.47809	10.1467	7.65561
DXO1_1	DXO1	YDR370C	20.5816	27.7419	27.767	25.487	22.2652	28.6752	30.9803	21.4397	25.1926	22.7731	41.1649	24.6258
CTS2_1	CTS2	YDR371W	18.5438	17.2099	21.8173	16.5806	16.9216	14.9398	21.4069	17.9633	25.9023	14.2951	14.1778	15.3885
YDR371C-A_1	YDR371C-A	YDR371C-A	0	0	0	0	0	0	0	0	0	0	0	0
VPS74_1	VPS74	YDR372C	101.486	137.386	114.918	76.3053	78.9725	78.5604	110.733	108.237	125.461	62.031	80.5932	67.2632
FRQ1_1	FRQ1	YDR373W	101.391	139.614	123.582	110.672	113.052	93.6839	131.235	129.038	121.795	191.599	148.313	151.041
PHO92_1	PHO92	YDR374C	0.736344	0.755311	1.08291	0.829571	1.30251	0.889854	0.620895	2.15387	0.472116	2.2552	1.73012	1.1845
WIP1_1	WIP1	YDR374W-A	41.0253	55.3936	51.715	54.7086	61.4616	34.907	47.6537	44.7505	45.8975	76.9273	72.7869	72.7283
BCS1_1	BCS1	YDR375C	27.8656	36.7863	36.81	41.2389	27.4164	32.579	28.1542	35.7782	39.4857	25.9711	32.3493	20.1581
ARH1_1	ARH1	YDR376W	54.1501	64.0722	56.1268	56.5379	53.5589	47.5585	54.7921	50.6211	56.4795	70.0755	70.9631	58.8893
ATP17_1	ATP17	YDR377W	145.534	161.407	146.671	124.01	135.25	139.271	105.586	107.849	119.362	98.9065	67.6953	81.9976
LSM6_1	LSM6	YDR378C	143.776	169.246	175.78	152.221	150.143	133.452	147.891	138.19	159.1	184.171	178.067	154.652
RGA2_1	RGA2	YDR379W	30.4394	44.195	29.4929	16.9785	14.3188	14.2002	23.5909	24.8783	28.4139	15.3746	17.7049	14.6417
SDH6_1	SDH6	YDR379C-A	108.319	136.23	130.488	113.544	82.4733	80.2481	91.7333	78.1464	93.3048	60.5802	24.3443	62.1221
ARO10_1	ARO10	YDR380W	28.6719	48.673	31.259	59.1313	65.1781	66.5781	29.821	27.5989	33.0444	117.724	106.758	112.828
YRA1_1	YRA1	YDR381W	198.506	175.187	217.34	290.58	252.782	294.246	235.959	238.862	261.785	170.799	179.779	214.661
YDR381C-A_1	YDR381C-A	YDR381C-A	22.2781	37.3025	24.8618	16.9785	17.9652	16.6287	25.6915	22.4769	25.837	13.7609	12.3165	24.2428
RPP2B_1	RPP2B	YDR382W	818.016	484.651	941.053	1479.89	1481.8	1495.13	965.094	932.016	828.506	1970.11	1728.22	1639.12
NKP1_1	NKP1	YDR383C	16.3947	17.4638	25.0384	15.984	11.9905	11.4303	13.5584	12.5759	14.5546	15.7257	20.7422	18.7653
ATO3_1	ATO3	YDR384C	28.9397	27.3047	43.6044	45.5222	64.2304	48.5002	52.8334	64.2508	55.4026	74.5382	214.576	107.599
EFT2_1	EFT2	YDR385W	1177.13	893.688	1087.67	1366.84	1457.1	1334.49	1258.33	1270.14	1242.56	1886.85	2129.32	1926.48
MUS81_1	MUS81	YDR386W	7.9757	15.3854	9.97886	9.1196	8.31748	8.19987	7.37766	9.49646	10.4182	4.84376	7.97141	8.23412
YDR387C_1	YDR387C	YDR387C	51.0933	48.795	57.4021	45.5001	35.7199	21.3733	55.8816	62.5993	51.7455	26.6834	53.9745	40.332
RVS167_1	RVS167	YDR388W	290.177	363.663	274.498	232.181	209.042	202.768	294.999	299.567	289.879	159.93	130.496	159.611
SAC7_1	SAC7	YDR389W	37.6187	53.4564	46.1882	30.4577	27.9808	25.2331	45.1073	47.2641	50.1203	21.8953	38.7886	28.8693
UBA2_1	UBA2	YDR390C	46.9622	67.7076	45.7189	46.1113	38.8153	55.1088	42.4918	43.7869	47.7823	38.3515	44.6097	36.5354
YDR391C_1	YDR391C	YDR391C	112.22	134.351	140.686	58.6598	63.2127	68.0031	128.44	145.509	135.609	133.715	115.12	108.728
SPT3_1	SPT3	YDR392W	23.6313	24.6973	25.3766	19.8418	17.7457	13.7401	18.0464	22.231	21.8696	19.0205	22.7859	17.5724
SHE9_1	SHE9	YDR393W	11.3771	12.1775	13.6764	9.28804	10.6457	10.4611	17.1011	15.1268	15.6991	8.87345	15.3029	11.14
RPT3_1	RPT3	YDR394W	191.104	209.719	224.891	182.846	168.399	158.88	201.945	211.025	222.308	114.353	141.763	126.017
SXM1_1	SXM1	YDR395W	72.8009	63.7978	69.9384	69.621	66.0104	61.7196	74.4305	78.6871	76.3808	62.5885	125.152	80.681
YDR396W_1	YDR396W	YDR396W	0	0	0	0	0	0	0	0	0	0.592255	0	0
NCB2_1	NCB2	YDR397C	82.5289	107.264	96.796	61.7927	63.4715	87.3449	73.9118	66.6555	74.9347	55.1723	51.7899	41.2292
UTP5_1	UTP5	YDR398W	17.317	23.7641	27.4636	24.3869	37.9794	33.2997	15.0953	26.0426	20.3681	55.4429	87.4249	52.7017
HPT1_1	HPT1	YDR399W	51.2533	70.5042	82.6642	55.8304	71.7485	56.6059	54.5226	42.2413	64.6352	168.854	290.696	140.324
URH1_1	URH1	YDR400W	45.0789	52.0201	48.3569	127.961	133.681	117.766	48.9114	47.9491	54.8305	254.953	266.612	252.381
YDR401W_1	YDR401W	YDR401W	1.60325	0.616703	1.06102	1.35467	0.70899	1.45311	0.506954	1.91849	1.54191	4.20879	5.17963	6.44755
DIT2_1	DIT2	YDR402C	2.46049	4.02241	2.57821	2.59876	0.544042	0.55752	2.91757	3.55768	5.02851	0.60555	1.62596	2.72113
DIT1_1	DIT1	YDR403W	3.50803	7.98843	6.31476	4.26835	5.46068	2.28926	9.93894	8.95532	12.0108	5.89387	13.0232	6.99745
RPB7_1	RPB7	YDR404C	63.962	74.1478	97.0301	104.142	103.067	78.6201	106.944	102.052	89.7445	86.8307	103.965	128.966
MRP20_1	MRP20	YDR405W	43.6702	68.5101	42.3123	34.4073	31.8079	37.7699	44.0435	43.946	41.9995	37.0899	28.5022	25.712
PDR15_1	PDR15	YDR406W	54.0273	56.2272	65.7954	32.0151	27.9648	20.1764	65.407	81.4074	57.4074	15.7087	28.4089	27.491
YDR406W-A_1	YDR406W-A	YDR406W-A	0	0	0	1.03528	0	0	0	0	0.883778	0	0	1.47822
TRS120_1	TRS120	YDR407C	28.7391	35.7707	34.9978	33.628	29.2928	25.8361	36.4236	35.089	39.6056	21.5448	40.6939	34.7668
ADE8_1	ADE8	YDR408C	49.4172	57.7005	60.3055	67.9142	58.5857	57.8136	50.535	51.4452	54.2681	119.148	144.522	104.3
SIZ1_1	SIZ1	YDR409W	20.8156	27.6719	20.6452	18.9484	16.5692	15.8478	18.5349	23.7793	22.4216	19.672	22.7914	12.992
STE14_1	STE14	YDR410C	75.0385	55.5547	59.5646	81.0018	77.1972	66.0197	81.4083	74.6398	74.5835	114.979	157.131	130.81
DFM1_1	DFM1	YDR411C	103.555	100.346	92.3482	175.743	203.248	165.748	108.684	111.085	112.095	213.141	287.058	279.643
RRP17_1	RRP17	YDR412W	16.9224	19.1596	15.4957	18.3455	20.05	23.1513	17.3653	11.7169	14.7396	50.2915	57.391	33.8988
YDR413C_1	YDR413C	YDR413C	0	0	0	0	0	0	0	0	0	0	0	0
ERD1_1	ERD1	YDR414C	31.9677	31.9394	35.1687	44.6681	51.2231	45.5308	36.2325	41.5655	39.529	29.6992	42.1894	43.076
YDR415C_1	YDR415C	YDR415C	42.8002	47.6128	45.391	42.1068	38.5653	41.8884	42.1894	42.159	41.9358	32.9688	37.5344	39.1117
SYF1_1	SYF1	YDR416W	15.8591	17.5258	18.169	14.7082	15.4214	18.1065	14.2961	15.5873	17.4433	19.0913	25.631	18.323
YDR417C_1	YDR417C	YDR417C	0.607682	0.935001	0.536216	1.36924	1.07492	0	0.768607	0	1.16887	2.3929	2.14172	0.977531
RPL12B_1	RPL12B	YDR418W	776.676	551.065	839.145	1148.1	1275.49	1337.13	899.104	731.129	837.331	1317.36	1261.74	1180.01
RAD30_1	RAD30	YDR419W	18.2132	20.1476	20.2728	13.8135	13.3711	9.49458	15.6587	13.9598	16.1426	16.25	22.5157	17.0427
HKR1_1	HKR1	YDR420W	26.7056	30.2229	23.9706	22.0825	21.3649	25.6821	23.9986	27.5058	24.3576	32.2008	33.9762	23.8663
ARO80_1	ARO80	YDR421W	13.153	23.7732	17.8287	12.7652	11.2126	9.04872	11.8257	14.7911	14.9359	9.25624	12.3804	7.01027
SIP1_1	SIP1	YDR422C	35.183	41.3463	35.9343	31.7307	27.6871	19.585	33.5211	41.0327	36.9454	29.6962	46.3235	29.7093
CAD1_1	CAD1	YDR423C	35.287	42.4171	36.651	26.296	20.8063	19.656	37.4256	35.1879	36.0581	17.1277	22.6709	20.1038
DYN2_1	DYN2	YDR424C	175.823	200.714	205.907	204.473	178.437	211.498	174.218	129.274	155.07	153.146	86.6209	122.517
SNX41_1	SNX41	YDR425W	29.2503	36.8564	27.4035	16.9514	15.6499	18.1105	29.5361	26.7914	25.9317	13.2718	14.9898	10.2625
YDR426C_1	YDR426C	YDR426C	0	0	0.527704	0	0	0	0	0	0	0	0	0
RPN9_1	RPN9	YDR427W	137.891	155.372	149.351	147.808	140.564	135.899	161.103	169.505	188.532	79.075	103.354	96.9096
BNA7_1	BNA7	YDR428C	27.3225	26.1087	26.647	20.0891	30.0157	23.9819	18.5522	20.6494	24.6176	14.3452	29.0577	23.5951
TIF35_1	TIF35	YDR429C	152.075	138.285	147.972	173.799	177.155	191.23	154.571	142.74	152.582	243.13	227.911	205.843
CYM1_1	CYM1	YDR430C	39.7313	48.2498	42.8496	34.3858	28.2064	28.9742	44.9581	41.7145	46.6295	23.278	20.1192	18.3657
YDR431W_1	YDR431W	YDR431W	0	0	0	0	0	0	0	0	0	0	0	0
NPL3_1	NPL3	YDR432W	221.7	240.82	207.323	201.288	196.081	224.143	244.584	262.178	276.433	200.911	218.432	158.892
YDR433W_1	YDR433W	YDR433W	45.6216	36.2806	45.2318	42.1576	45.3368	76.1945	47.3295	46.209	39.4393	65.2648	39.7457	51.1242
GPI17_1	GPI17	YDR434W	78.3103	83.6503	78.6703	98.6977	110.494	101.104	80.5213	80.7868	92.5175	146.788	168.941	172.645
PPM1_1	PPM1	YDR435C	44.4328	56.7367	60.4277	45.4137	41.9317	35.705	48.9572	48.7844	48.9006	36.0753	21.5257	28.3692
PPZ2_1	PPZ2	YDR436W	48.5393	60.0084	52.6502	44.894	37.4	34.004	50.8038	56.5616	54.0211	32.1342	28.0141	31.5395
GPI19_1	GPI19	YDR437W	2.67208	4.11135	4.24409	4.81661	4.7266	2.90622	8.7872	8.52661	1.54191	7.01465	7.53401	7.73706
THI74_1	THI74	YDR438W	24.1697	30.9382	29.7506	25.628	22.2749	11.7816	32.1116	40.3451	33.2072	17.3286	41.0411	31.0386
LRS4_1	LRS4	YDR439W	6.92897	12.9933	10.3175	11.7093	8.6179	9.02767	11.5026	9.84603	11.2453	5.68428	11.1928	9.05621
DOT1_1	DOT1	YDR440W	16.1562	22.671	14.1421	17.9105	15.2038	17.5719	13.5686	14.0228	16.2839	12.0452	17.6138	15.1777
APT2_1	APT2	YDR441C	31.0519	38.8591	29.592	37.3155	38.8153	35.2739	57.0797	42.9376	47.3841	38.5844	71.9871	67.267
YDR442W_1	YDR442W	YDR442W	0.57521	0	0	0.648036	0	0	0	0	0	0	0	0
SSN2_1	SSN2	YDR443C	18.1885	25.701	19.4185	12.4262	11.9595	15.0915	21.7979	22.336	23.6126	12.6678	14.6399	11.0039
YDR444W_1	YDR444W	YDR444W	19.9334	25.1091	21.0683	14.6835	18.0174	14.6916	21.0563	20.8821	22.8575	18.2575	20.9731	16.9136
YDR445C_1	YDR445C	YDR445C	0	0	0	0	0	0	0	0	0	0	0	0
ECM11_1	ECM11	YDR446W	0	0	0.438883	0.280174	0	1.3524	0.314546	0.595174	0.478348	0	0.584321	0.800092
RPS17B_1	RPS17B	YDR447C	593.47	421.447	491.643	935.059	913.086	1156.55	546.104	455.013	595.627	641.809	588.01	635.267
ADA2_1	ADA2	YDR448W	7.44864	8.52893	12.381	8.78201	5.82187	5.02409	11.6122	11.4698	11.8284	5.45691	19.74	10.0315
UTP6_1	UTP6	YDR449C	7.3473	7.88709	13.4188	14.4375	18.1347	26.0176	5.61902	9.26906	11.9961	31.1746	54.3995	24.7375
RPS18A_1	RPS18A	YDR450W	1456.82	992.984	1439.28	2393.17	2287.24	2686.32	1420.53	1320.43	1507.08	1311.35	1323.65	1431.48
YHP1_1	YHP1	YDR451C	40.4434	49.7822	36.2506	34.7724	34.8287	39.3572	52.2306	39.5656	49.3368	17.0432	15.0042	28.0778
PPN1_1	PPN1	YDR452W	137.979	165.751	130.026	99.1044	101.004	105.834	140.772	146.229	154.387	117.223	83.6722	103.975
TSA2_1	TSA2	YDR453C	279.608	405.496	258.538	68.0866	35.8598	33.9748	191.582	222.447	206.741	76.8157	54.8224	53.531
GUK1_1	GUK1	YDR454C	420.451	378.656	386.566	428.528	498.775	499.871	429.39	439.653	489.942	573.447	530.677	567.384
YDR455C_1	YDR455C	YDR455C	0	2.25127	0	0	0	0	0	0	0	0	0	0
NHX1_1	NHX1	YDR456W	126.459	113.929	114.419	132.427	130.137	107.938	130.484	143.36	138.31	169.264	160.433	173.217
TOM1_1	TOM1	YDR457W	38.5407	44.6524	39.988	34.9024	32.7823	32.2992	45.1318	49.3001	47.5077	38.9696	43.6801	35.4854
HEH2_1	HEH2	YDR458C	30.8673	39.9854	30.7419	27.36	23.7875	28.3882	32.2954	34.6734	32.4149	35.4514	41.1959	32.6766
PFA5_1	PFA5	YDR459C	16.4771	22.5697	22.6955	25.581	26.1249	16.0269	20.3322	29.1746	20.8713	23.2101	50.282	31.354
TFB3_1	TFB3	YDR460W	10.9987	16.5629	12.1831	14.2367	14.2811	13.1502	14.2073	11.0144	13.2786	17.8155	16.7702	15.0576
MFA1_1	MFA1	YDR461W	0	0	0	0	0	0	0	0	0	0	0	0
YDR461C-A_1	YDR461C-A	YDR461C-A	26.0478	42.9408	23.8053	16.7689	18.1011	6.74531	28.2392	25.2324	31.3141	20.7582	20.765	25.4399
MRPL28_1	MRPL28	YDR462W	18.8381	34.4687	26.9557	25.812	32.8722	22.1501	28.3346	20.3083	24.483	28.0681	23.9256	25.3894
STP1_1	STP1	YDR463W	61.1515	78.0366	61.3761	46.691	47.805	51.7476	63.5993	66.4707	72.191	62.5774	78.14	54.7793
SPP41_1	SPP41	YDR464W	29.9101	46.6667	24.7257	21.4597	26.6395	33.4823	23.495	23.819	26.9995	46.2161	30.1452	26.0829
YDR464C-A_1	YDR464C-A	YDR464C-A	0	0	0	0	0	0	0	0	0	0	0	0
RMT2_1	RMT2	YDR465C	17.1505	20.2123	18.3534	23.0218	28.2394	23.8127	12.4615	10.4797	17.0207	59.1523	118.747	48.4268
PKH3_1	PKH3	YDR466W	34.3654	40.2373	34.7616	20.5858	20.6088	20.9675	34.3488	37.1775	40.1445	21.7836	23.7313	23.4607
YDR467C_1	YDR467C	YDR467C	0.691308	1.06367	0.610007	0.778832	1.83427	1.25314	0.874379	1.10298	0	0	0	1.11205
TLG1_1	TLG1	YDR468C	24.1128	35.0397	30.7335	26.4111	32.8782	24.2831	26.686	25.3809	28.9879	23.298	25.5738	27.4751
SDC1_1	SDC1	YDR469W	29.1135	32.2788	27.5785	31.8348	30.2932	34.1481	27.0759	20.1514	23.0586	36.528	49.2921	30.9922
UGO1_1	UGO1	YDR470C	29.8114	29.2732	31.8574	24.9784	27.824	25.7978	30.127	37.5256	30.5439	18.0903	17.4233	20.2425
RPL27B_1	RPL27B	YDR471W	545.618	326.664	458.155	826.62	722.88	822.546	445.927	412.451	439.05	580.444	628.719	711.357
TRS31_1	TRS31	YDR472W	37.9416	35.9251	51.741	50.5172	45.7598	41.3625	34.9013	40.6395	39.8073	41.7915	64.2115	38.4128
PRP3_1	PRP3	YDR473C	17.796	32.3152	20.0887	14.6304	12.7618	12.2061	9.12517	11.5109	14.1856	13.0472	15.6331	9.02656
JIP4_1	JIP4	YDR475C	37.977	47.8567	41.6989	27.4909	20.5939	19.936	38.9054	46.2668	42.2258	18.9467	16.1504	16.5857
YDR476C_1	YDR476C	YDR476C	94.1069	93.2674	96.3377	96.9664	105.447	96.5254	75.8223	81.486	82.4545	177.153	197.902	193.942
SNF1_1	SNF1	YDR477W	71.3115	74.2456	66.3859	61.728	52.8746	45.2436	72.7583	80.403	80.6998	48.6732	54.0363	47.2237
SNM1_1	SNM1	YDR478W	7.57312	13.9827	11.6943	12.3713	14.7356	7.55034	8.62076	12.9892	12.3818	20.3777	25.8011	13.4005
PEX29_1	PEX29	YDR479C	46.1619	52.6431	46.9628	33.3453	27.1384	18.7046	43.6181	47.007	46.8768	20.4941	24.0851	20.0931
DIG2_1	DIG2	YDR480W	15.117	21.1126	14.7757	15.7209	12.5474	9.69638	17.9437	12.6162	12.7493	6.10534	14.7541	6.7341
PHO8_1	PHO8	YDR481C	97.1476	121.87	106.596	84.1441	88.5075	71.3076	154.811	145.882	136.76	132.748	175.176	135.323
CWC21_1	CWC21	YDR482C	8.31094	8.52501	17.1116	13.7326	11.7609	14.061	6.3071	8.39808	14.9202	5.81803	14.3202	11.5866
KRE2_1	KRE2	YDR483W	441.399	437.589	452.977	364.1	351.579	328.069	449.859	447.656	436.618	385.356	411.849	372.945
VPS52_1	VPS52	YDR484W	17.9578	18.4204	18.3316	16.9257	11.2113	13.6167	15.5876	21.442	20.3186	7.85706	11.9963	10.9508
VPS72_1	VPS72	YDR485C	28.8725	39.3264	27.1476	18.8769	17.2473	21.1066	26.3412	24.77	24.7635	25.9692	23.4657	23.2986
VPS60_1	VPS60	YDR486C	57.6611	76.6213	61.5762	40.6009	42.5949	32.0695	48.068	52.0105	48.8383	36.5524	37.7192	24.2428
RIB3_1	RIB3	YDR487C	178.466	240.201	198.2	171.816	177.933	163.388	207.487	199.608	230.239	398.939	394.337	327.683
PAC11_1	PAC11	YDR488C	10.5832	16.9351	9.96116	7.63081	7.98743	7.16215	10.1733	9.23077	11.1283	5.55655	12.2675	7.26375
SLD5_1	SLD5	YDR489W	15.5814	20.4369	18.7076	16.1152	16.7178	15.2798	20.3538	18.1357	22.1094	15.758	45.9128	22.5992
PKH1_1	PKH1	YDR490C	43.5217	58.4991	40.8307	29.3306	24.6769	33.1241	39.7632	36.914	43.9354	23.5983	15.6967	21.3349
YDR491C_1	YDR491C	YDR491C	0	0.706952	0.405431	0	0	0	0	0	0	0	1.61935	0
IZH1_1	IZH1	YDR492W	96.5083	74.9771	102.148	74.1807	83.2538	59.463	97.4119	72.8178	101.503	167.548	233.739	214.132
MZM1_1	MZM1	YDR493W	17.6228	21.505	25.7383	30.1232	26.3356	19.8279	15.3721	17.452	22.2085	31.9053	37.8371	17.5956
RSM28_1	RSM28	YDR494W	30.3908	35.871	31.0413	32.1279	24.3015	24.149	30.2772	32.049	37.0357	22.131	25.677	17.0771
VPS3_1	VPS3	YDR495C	18.6892	24.7461	18.7909	13.6734	13.3685	10.2579	14.9742	16.6913	18.1174	10.4575	9.70972	10.0612
PUF6_1	PUF6	YDR496C	19.4976	28.7645	25.0985	22.8706	29.0114	32.0171	14.9416	17.2012	22.7226	75.2713	105.098	59.7767
ITR1_1	ITR1	YDR497C	3121.14	2399.07	2695.32	2590.61	2824.04	2701.03	3018.55	3225.84	2889.5	1335.66	828.954	1561.48
SEC20_1	SEC20	YDR498C	25.3137	22.0407	32.3796	30.7294	26.0332	20.9869	31.7691	30.3694	33.0266	26.272	30.8914	25.8842
LCD1_1	LCD1	YDR499W	13.096	16.43	13.2448	11.0088	11.0481	12.0523	11.0852	13.0994	13.7576	10.1816	15.2669	9.88509
RPL37B_1	RPL37B	YDR500C	2033.67	1509.83	1877.43	3411.92	3437.09	3542.2	1961.83	1535.91	1929.81	1689.19	2030.1	1939.42
PLM2_1	PLM2	YDR501W	6.92897	7.99587	7.26048	4.391	4.59621	5.75677	7.6684	7.25497	8.32986	2.08424	2.54381	0.696631
SAM2_1	SAM2	YDR502C	1141.64	1093.15	1212.55	922.574	915.375	960.76	1326.13	1384.78	1386.34	476.807	325.817	650.777
LPP1_1	LPP1	YDR503C	29.319	27.404	33.8498	66.6794	63.9793	48.1799	33.2709	32.3515	31.3596	79.4849	85.9494	84.6293
SPG3_1	SPG3	YDR504C	21.1929	22.6446	15.5838	17.2438	10.934	7.4699	21.5931	27.7082	16.9851	22.4085	10.374	15.1517
PSP1_1	PSP1	YDR505C	75.8895	92.8072	86.9433	54.9484	50.1817	46.396	73.3481	92.8104	83.3144	46.7515	43.1058	45.3472
GMC1_1	GMC1	YDR506C	14.1054	19.6089	14.3026	13.6609	13.8981	11.8874	14.8673	14.3125	15.4697	10.0693	20.0598	16.7192
tL(CAA)D_1	tL(CAA)D	tL(CAA)D	0	0	0	0	0	0	0	0	0	0	0	0
GIN4_1	GIN4	YDR507C	23.4694	33.3721	27.6318	18.1966	20.116	20.1961	23.1806	23.9293	25.4881	12.8933	13.4762	16.3315
GNP1_1	GNP1	YDR508C	289.948	223.674	224.807	311.188	315.661	317.413	281.042	295.131	262.921	474.424	476.62	435.384
YDR509W_1	YDR509W	YDR509W	0	0	0	0	0	0	0	0	0	0	0.763143	0
SMT3_1	SMT3	YDR510W	178.039	223.924	174.049	209.735	218.883	210.245	246.678	202.143	250.092	204.601	173.578	190.139
YDR510C-A_1	YDR510C-A	YDR510C-A	0	0	0	0	0	0	0	0	0	0	0	0
SDH7_1	SDH7	YDR511W	38.2386	42.396	52.5971	53.8499	49.7351	29.5611	44.8087	39.4769	34.6124	43.5484	36.3347	29.8512
EMI1_1	EMI1	YDR512C	87.7777	115.94	108.578	90.763	88.2693	91.5461	54.751	80.5765	66.6876	59.9752	40.0244	43.1986
GRX2_1	GRX2	YDR513W	584.505	625.594	639.973	349.593	289.258	308.282	635.382	641.201	600.895	344.112	132.172	292.092
YDR514C_1	YDR514C	YDR514C	13.8561	18.2055	19.5076	13.8565	14.7335	17.2152	14.3749	18.0089	18.5666	17.7787	33.4711	16.0283
SLF1_1	SLF1	YDR515W	12.2784	14.2337	16.3258	14.9699	12.3472	9.14682	15.53	17.7117	19.8968	2.20773	7.31119	4.8702
EMI2_1	EMI2	YDR516C	137.018	111.775	199.738	193.339	172.266	168.491	272.035	288.924	251.691	97.9194	41.3468	79.1156
GRH1_1	GRH1	YDR517W	114.342	148.888	127.812	131.322	139.008	121.578	131.846	119.258	135.808	164.667	116.292	138.762
EUG1_1	EUG1	YDR518W	66.9154	58.6416	57.8906	206.004	223.48	204.625	75.9883	83.2061	83.662	376.723	355.295	396.168
FPR2_1	FPR2	YDR519W	140.732	111.678	125.159	455.05	511.599	442.921	149.969	162.658	136.414	834.16	939.923	933.169
URC2_1	URC2	YDR520C	15.4994	21.5982	18.5796	16.8028	15.0878	15.7267	16.8915	16.0197	17.2502	26.358	26.6834	21.3261
YDR521W_1	YDR521W	YDR521W	0	0	0	0	0	0	0	0.53672	0	0	0	0
SPS2_1	SPS2	YDR522C	0	0.460995	0.132188	0.337546	0	0.814667	0.378955	0.597541	0.144075	0.196633	0.175993	0.240982
SPS1_1	SPS1	YDR523C	1.68814	4.25035	2.57296	1.38318	3.2576	3.8947	3.49395	1.83643	2.36154	1.81295	2.88471	2.71559
AGE1_1	AGE1	YDR524C	29.9538	35.5262	37.0311	33.3947	30.6319	24.3208	31.7691	32.7321	33.9092	17.6107	46.9199	23.5903
YDR524W-C_1	YDR524W-C	YDR524W-C	0	0	0	0	0	0	0	0	0	0	0	0
YDR524C-B_1	YDR524C-B	YDR524C-B	304.784	349.551	380.089	314.23	353.12	348.617	416.792	312.227	393.716	380.864	400.343	331.077
YDR524C-A_1	YDR524C-A	YDR524C-A	0	0	0	0	0	0	0	0	0	0	0	0
API2_1	API2	YDR525W	0.685023	0	0	0	0	0	0	0.546478	0	0	0	0
SNA2_1	SNA2	YDR525W-A	18.8381	17.391	19.9472	13.7951	20.8266	13.6593	11.9134	18.7852	9.96459	17.3086	13.2787	15.1517
YDR526C_1	YDR526C	YDR526C	0	0	0	0	0	0	0	0	0	0	0.563851	0
RBA50_1	RBA50	YDR527W	19.5232	32.674	33.3965	20.6444	24.689	18.6263	22.094	24.045	25.5291	26.3001	48.6885	25.0692
HLR1_1	HLR1	YDR528W	16.5278	18.8676	11.2909	44.4486	56.1139	48.645	22.0286	14.1775	26.4925	71.8472	77.6678	72.614
QCR7_1	QCR7	YDR529C	332.611	498.18	319.467	257.994	291.572	361.757	293.368	277.082	319.32	220.222	116.88	144.888
APA2_1	APA2	YDR530C	65.4134	70.4176	59.964	34.6341	35.1624	38.5476	58.4707	69.7011	68.6907	44.599	41.0037	39.0413
CAB1_1	CAB1	YDR531W	52.4191	68.0518	70.6464	64.3616	60.4877	48.624	63.1929	69.9136	77.7868	59.1289	116.189	77.0762
KRE28_1	KRE28	YDR532C	12.8841	13.216	10.8521	8.57724	8.9781	12.3853	11.111	10.7455	10.8892	8.45574	12.3843	7.22259
HSP31_1	HSP31	YDR533C	877.319	1435.61	847.617	326.73	281.141	236.454	721.612	810.005	866.897	324.979	207.177	276.551
FIT1_1	FIT1	YDR534C	7.69194	7.23256	7.79286	7.06102	4.78736	3.35672	10.9901	14.2043	10.5485	9.90935	14.7262	12.6026
YDR535C_1	YDR535C	YDR535C	0.451213	0.694252	1.99074	1.52502	0	0	2.28281	5.03938	1.7358	0	1.59026	0
STL1_1	STL1	YDR536W	1.45417	1.01702	0.583252	0.595738	0.93537	0.479272	2.17368	2.4256	1.52568	6.42025	8.07593	8.71889
YDR537C_1	YDR537C	YDR537C	0.373032	0	0	0	0.329926	0	0	0	0	0	0	0
PAD1_1	PAD1	YDR538W	17.6753	23.3789	27.0888	28.2976	24.1348	15.7391	27.0626	27.2115	33.6999	32.9688	57.9235	38.4093
FDC1_1	FDC1	YDR539W	52.0291	76.1432	68.2058	68.0489	63.736	59.8947	69.7786	69.8928	74.6266	125.399	155.269	106.062
IRC4_1	IRC4	YDR540C	6.27938	6.44112	8.12664	31.599	26.658	22.7654	13.7666	13.0244	15.2992	66.4872	65.9017	61.9538
YDR541C_1	YDR541C	YDR541C	35.3829	34.278	33.3417	22.6381	25.499	27.7144	33.7029	33.454	41.3813	47.8765	47.7263	41.1073
PAU10_1	PAU10	YDR542W	0.622748	0	0	0	0	0	0	0	1.79677	0	0	0
YDR543C_1	YDR543C	YDR543C	0	0	0	0	0	0	0	0	0	0	0	0
YDR544C_1	YDR544C	YDR544C	0	0	0	0	0	0	0	0	0	0	0	0
YRF1-1_1	YRF1-1	YDR545W	5.24155	9.03262	6.29016	4.11	2.41065	2.28034	5.30369	6.05475	6.93645	0.935677	3.74395	3.30522
YDR545C-A_1	YDR545C-A	YDR545C-A	0	0	0	0	0	0	0	0.375704	0	0	0	0
YEL077C_1	YEL077C	YEL077C	7.48808	11.5214	12.4345	6.64262	4.90191	3.84768	12.6032	15.1457	14.1197	5.34002	10.3902	6.9238
YEL077W-A_1	YEL077W-A	YEL077W-A	0.468028	0	0.825972	0	0.413945	0	0	0	1.35037	0	0	0
YEL076C-A_1	YEL076C-A	YEL076C-A	0	0	0	0	0	0	0	0	0	0	0	0
YEL076C_1	YEL076C	YEL076C	0.347247	1.60286	1.22564	0.391211	0	1.25892	0.439204	0.277017	1.33585	0.45579	1.22384	0
YEL075W-A_1	YEL075W-A	YEL075W-A	1.84688	6.82001	3.91122	0	0	0	0	0.884009	3.55244	0	12.1504	5.34767
YEL075C_1	YEL075C	YEL075C	0.612622	0	0	0	0	0	0	0.977441	0.589185	0	0	0
YEL074W_1	YEL074W	YEL074W	3.33418	4.10408	1.76524	1.50253	0	3.62635	2.53028	4.25576	2.5653	3.50112	6.26723	3.21807
YEL073C_1	YEL073C	YEL073C	114.424	118.087	169.921	116.334	89.4772	82.2085	151.786	185.347	158.36	15.5686	30.3279	33.6705
RMD6_1	RMD6	YEL072W	5.19673	12.9933	10.3175	6.95242	4.88348	7.06513	11.5026	11.6598	12.8072	5.11585	11.8287	8.88205
DLD3_1	DLD3	YEL071W	186.486	192.689	203.352	256.386	234.934	212.172	272.115	282.178	318.313	658.116	888.809	498.513
DSF1_1	DSF1	YEL070W	2.84632	4.14895	2.51158	1.01264	2.7824	2.444	26.5269	31.1916	23.9165	14.9441	19.1833	15.4228
HXT13_1	HXT13	YEL069C	0.266735	0.205204	0.117683	0.150253	0.117956	0.241757	0.506056	0.425576	0.384795	0.175056	0.313361	0.643613
YEL068C_1	YEL068C	YEL068C	18.329	17.7566	28.7527	27.5328	22.215	18.4584	30.9105	23.8284	29.3796	19.6031	34.2933	34.9445
YEL067C_1	YEL067C	YEL067C	0.384452	7.68991	8.14172	3.03188	3.74029	4.8783	2.91757	2.76027	2.58821	7.56938	6.77484	6.18438
HPA3_1	HPA3	YEL066W	48.1419	81.8022	59.8417	58.4817	59.6103	64.502	54.0075	35.7336	69.2489	122.534	112.131	73.4017
SIT1_1	SIT1	YEL065W	17.4904	17.5108	15.7506	14.5762	18.436	17.1555	60.0027	63.1708	54.7268	24.0583	41.6586	48.3699
AVT2_1	AVT2	YEL064C	20.6789	25.3092	14.7911	21.7085	18.0122	13.3469	26.155	22.9953	23.5037	14.3939	24.8458	27.9724
CAN1_1	CAN1	YEL063C	125.97	137.912	137.144	130.715	131.486	111.4	158.2	168.437	149.109	307.096	368.778	306.214
NPR2_1	NPR2	YEL062W	23.1195	25.2208	26.2293	19.9829	13.5238	11.7523	22.1249	27.4215	25.5291	11.2394	33.9153	15.3485
CIN8_1	CIN8	YEL061C	11.8185	18.3002	12.0228	10.4314	11.7178	14.6008	9.71163	11.5901	13.1763	9.28793	10.0817	9.08196
PRB1_1	PRB1	YEL060C	649.856	969.085	670.553	273.499	258.826	227.869	733.986	780.235	740.536	202.167	155.196	186.395
SOM1_1	SOM1	YEL059C-A	6.0282	6.18348	7.97889	4.52761	6.22021	5.4637	1.27076	10.4195	9.66263	1.31875	9.44263	14.5457
HHY1_1	HHY1	YEL059W	0	1.12563	1.29108	0	0	0	0	0.583617	1.40718	2.88077	0	0
PCM1_1	PCM1	YEL058W	205.396	227.517	186.007	189.259	216.179	197.056	184.466	171.073	182.473	222.451	198.784	225.049
YEL057C_1	YEL057C	YEL057C	2.89817	7.92753	1.70489	3.99068	2.84808	2.33491	8.96052	10.2757	10.2201	4.64945	9.83607	5.18008
HAT2_1	HAT2	YEL056W	45.5489	55.9512	51.6047	46.2475	39.125	37.3761	45.0457	46.9536	53.7214	30.7545	43.1613	31.6603
POL5_1	POL5	YEL055C	23.2024	25.9534	26.8433	26.8039	30.2281	30.3094	17.1423	18.2747	22.4564	38.3831	57.8049	35.7836
RPL12A_1	RPL12A	YEL054C	506.133	366.678	486.264	822.334	871.605	934.754	532.802	400.871	461.449	863.943	904.444	743.348
YEL053W-A_1	YEL053W-A	YEL053W-A	0.649591	0	1.14639	0	0.574527	0	0.821615	0.518212	0.624739	0.852642	0	3.13484
MAK10_1	MAK10	YEL053C	26.589	28.7481	26.7231	23.1315	27.1483	23.2617	17.789	25.3882	23.3009	51.8788	68.7453	41.9459
AFG1_1	AFG1	YEL052W	83.7743	72.0648	91.001	101.372	100.621	89.7225	95.6811	105.138	82.5587	87.6583	87.3096	92.2176
VMA8_1	VMA8	YEL051W	149.239	175.489	164.028	115.943	136.921	153.069	171.701	145.72	213.18	163.946	145.359	154.229
YEL050W-A_1	YEL050W-A	YEL050W-A	0	0	0	0	0	0	0	0	0	0	0	0
RML2_1	RML2	YEL050C	60.0525	59.7357	57.3778	65.7165	68.5057	69.683	64.1026	64.9948	60.5141	70.791	61.1134	56.2998
PAU2_1	PAU2	YEL049W	4.98198	10.54	8.24265	2.80637	6.05865	4.51546	11.0273	10.4328	10.7806	4.90446	5.85287	3.0053
TCA17_1	TCA17	YEL048C	10.3425	6.06223	14.3411	11.0971	7.8406	10.7131	8.72093	6.67918	8.99951	9.69672	32.4012	18.2217
FRD1_1	FRD1	YEL047C	196.78	212.68	260.598	229.084	207.576	183.573	316.882	353.656	299.419	236.662	365.375	290.553
GLY1_1	GLY1	YEL046C	301.022	303.895	377.866	279.183	317.938	213.69	348.314	439.845	341.243	334.192	890.95	524.219
YEL045C_1	YEL045C	YEL045C	0	0	0	0	0	0	0	0	0	0	0	0.853619
IES6_1	IES6	YEL044W	41.9628	61.0942	56.537	48.8006	45.4943	41.7139	41.0906	33.1159	42.0932	39.6811	56.1893	35.5657
YEL043W_1	YEL043W	YEL043W	42.8336	43.735	43.0071	42.9343	36.143	33.5415	48.5002	49.183	50.3578	29.2482	44.6786	38.3781
GDA1_1	GDA1	YEL042W	167.692	127.11	148.867	196.284	205.585	168.701	183.086	164.47	178.033	155.125	235.895	204.359
YEF1_1	YEF1	YEL041W	10.4825	16.83	11.6627	11.8097	8.8681	7.16009	12.8742	12.9678	14.9031	9.77101	11.0656	9.77531
UTR2_1	UTR2	YEL040W	187.415	113.215	200.609	361.338	432.481	423.203	366.363	353.483	347.483	344.905	332.724	482.006
CYC7_1	CYC7	YEL039C	18.5076	9.15317	14.5813	6.70206	5.26145	8.38726	25.9169	29.0017	22.8852	16.4844	3.88266	3.18984
UTR4_1	UTR4	YEL038W	76.0135	59.4956	69.9902	87.8714	103.183	93.458	76.4967	86.7414	85.8195	120.163	115.315	125.999
RAD23_1	RAD23	YEL037C	114.634	138.024	110.985	111.275	104.227	108.179	123.971	130.169	139.491	100.89	98.9523	86.2775
ANP1_1	ANP1	YEL036C	44.3692	55.3088	54.2809	58.798	60.2599	46.0761	66.7722	60.2326	65.9605	59.6203	75.0957	59.7601
UTR5_1	UTR5	YEL035C	0	2.08276	1.99074	0	0	0	0.570702	1.79978	0	0	1.59026	0
YEL034C-A_1	YEL034C-A	YEL034C-A	5.24843	4.61453	3.308	2.11176	0.994703	2.71826	4.26749	4.48602	3.96601	2.95243	0.880842	1.80916
HYP2_1	HYP2	YEL034W	1316.76	1247.46	1416.93	1262.11	1481.38	1261.32	1424.18	1269.97	1464.07	964.652	997.863	1227.48
MTC7_1	MTC7	YEL033W	39.8292	26.5006	34.1952	43.0527	42.3672	40.0021	30.6345	34.3501	26.9173	26.8461	32.2483	35.4983
MCM3_1	MCM3	YEL032W	28.451	22.3054	27.0204	29.6076	27.8374	22.9059	35.0048	37.8487	36.6077	27.7793	42.623	30.5529
YEL032C-A_1	YEL032C-A	YEL032C-A	0	0	0	0	0	0	0	0	0	0	0	0
SPF1_1	SPF1	YEL031W	178.466	156.081	182.467	359.817	370.933	324.744	222.201	236.347	227.72	520.154	675.728	649.631
YEL030C-A_1	YEL030C-A	YEL030C-A	0	0	0	0	0	0	0	0	0	0	0.843092	0
ECM10_1	ECM10	YEL030W	9.46287	14.7397	15.3599	7.23891	5.16629	6.14137	11.3778	10.7178	9.77499	7.0538	12.0778	7.51714
BUD16_1	BUD16	YEL029C	32.0188	27.7812	35.4759	36.8863	39.3909	31.857	29.5361	34.5695	36.1191	60.6711	93.0498	69.7077
YEL028W_1	YEL028W	YEL028W	3.42511	5.27001	5.61285	7.71752	8.22245	1.77393	7.42654	5.46478	5.64699	6.4225	14.9457	9.44524
VMA3_1	VMA3	YEL027W	1194.41	908.798	1051.46	1310.3	1134.21	968.874	1365.68	1634.24	1290.95	1083.67	1528.01	1735.39
SNU13_1	SNU13	YEL026W	288.95	207.232	288.476	402.405	422.96	388.267	252.902	227.671	279.037	527.242	855.273	581.254
YEL025C_1	YEL025C	YEL025C	30.6734	35.4939	35.8457	29.5589	24.8308	23.0909	33.9868	37.3113	35.5949	19.8811	32.9827	26.2001
RIP1_1	RIP1	YEL024W	176.869	202.895	213.632	168.213	179.88	152.402	190.615	241.285	212.712	99.3644	91.8033	136.927
YEL023C_1	YEL023C	YEL023C	9.15704	13.2406	12.4609	10.8136	9.85528	8.59953	11.4425	12.4098	12.096	8.25428	12.7019	6.21155
GEA2_1	GEA2	YEL022W	29.0056	34.9409	28.3724	28.317	25.9277	26.5701	29.5714	31.6209	34.5472	20.5942	32.1963	21.1709
URA3_1	URA3	YEL021W	0	0	0	0	0	0	0	0	0	0	0	0
YEL020C-B_1	YEL020C-B	YEL020C-B	0	0	0	0	0	0	0	0	0	0	0	0
TIM9_1	TIM9	YEL020W-A	12.8442	14.4925	18.8894	12.541	12.1173	13.9697	16.2456	16.3943	23.8821	19.1069	18.1073	15.1517
YEL020C_1	YEL020C	YEL020C	38.9523	57.0401	47.8828	25.1198	22.5714	18.9915	44.0011	42.861	44.0502	17.8067	30.455	27.2245
MMS21_1	MMS21	YEL019C	3.93633	9.08486	5.21009	6.01851	4.97351	1.52902	4.26749	4.71032	4.32655	3.69054	15.8552	5.87978
YEL018C-A_1	YEL018C-A	YEL018C-A	0	0	0.373543	0	0	0	0	1.01313	0.407133	0	0	0
EAF5_1	EAF5	YEL018W	11.572	14.0784	13.0607	16.069	16.1852	7.80529	8.84996	9.23158	13.9763	19.4281	20.8665	16.0175
PMP2_1	PMP2	YEL017C-A	0	0	0	0	0	0	0	0	0	0	0	0
GTT3_1	GTT3	YEL017W	55.0653	64.4874	63.7367	110.26	91.6863	71.9333	60.0605	66.1594	56.6036	62.6213	70.9768	83.2
NPP2_1	NPP2	YEL016C	26.8462	30.5106	28.9383	23.5431	20.3713	11.3366	21.994	20.3215	25.3791	4.40474	8.42238	8.34265
EDC3_1	EDC3	YEL015W	48.4604	65.7414	45.7726	47.8291	45.9996	41.8191	54.042	49.4404	52.5143	29.9228	54.8468	35.7932
YEL014C_1	YEL014C	YEL014C	0	0	0	0	0	0	0	0	0	0	0	0
VAC8_1	VAC8	YEL013W	105.546	95.3152	114.493	105.859	96.3419	78.0866	147.652	153.24	156.204	87.2906	102.438	119.33
UBC8_1	UBC8	YEL012W	53.3317	71.47	57.0788	39.5391	31.3445	31.1855	50.9176	47.7607	57.9096	23.4847	18.5942	27.1209
GLC3_1	GLC3	YEL011W	201.795	211.488	183.439	98.7405	72.8842	88.3492	267.942	269.356	258.938	41.8073	6.78061	27.5095
YEL010W_1	YEL010W	YEL010W	0	0	0	0	0	0	0	0	0	0	0	0
YEL009C-A_1	YEL009C-A	YEL009C-A	0	3.41	1.95561	0.624211	0	1.00436	0	0.884009	0	0	2.60367	0.891278
GCN4_1	GCN4	YEL009C	934.157	913.132	1098.75	1270.98	1367.64	998.772	1028.1	1147.04	1065.46	2491.6	2554.97	1981.12
YEL008W_1	YEL008W	YEL008W	1.18665	0	0.523549	0	0	0	0.750451	0	1.14126	0	0.697044	0
YEL008C-A_1	YEL008C-A	YEL008C-A	0	0	0	0	0	0	0	0	0	0	0	0
MIT1_1	MIT1	YEL007W	132.968	140.797	112.645	122.821	104.914	82.1193	120.885	134.825	131.576	52.6414	55.6099	63.0603
YEA6_1	YEA6	YEL006W	53.3747	67.9768	63.1266	62.4063	57.7194	54.8809	69.4949	65.6587	67.2933	55.6349	95.6382	66.0183
VAB2_1	VAB2	YEL005C	19.7035	22.5325	24.1998	17.3985	14.1297	8.68786	21.2168	18.4798	18.4375	9.7858	12.5123	10.7079
YEA4_1	YEA4	YEL004W	25.7033	24.6753	30.4345	23.5126	21.956	17.9203	26.1192	26.4636	22.3959	16.148	19.6148	14.4891
GIM4_1	GIM4	YEL003W	41.0402	57.9701	40.3694	65.9435	53.5541	71.955	51.9084	50.4516	45.9407	58.2842	32.4063	47.6197
WBP1_1	WBP1	YEL002C	279.556	262.278	269.048	377.389	394.613	342.907	295.209	278.666	298.622	552.132	503.625	551.509
IRC22_1	IRC22	YEL001C	393.1	316.014	330.394	382.017	350.624	363.844	396.411	407.223	413.334	500.66	455.941	555.117
MNN1_1	MNN1	YER001W	121.571	134.326	127.84	101.916	93.9844	83.2445	118.666	110.22	125.374	38.4997	59.7512	54.6495
NOP16_1	NOP16	YER002W	30.8556	33.9825	31.8124	33.2984	42.515	33.5594	22.5944	20.4694	32.1741	65.2271	93.4851	59.562
PMI40_1	PMI40	YER003C	367.65	324.093	350.391	651.305	698.999	691.539	384.332	339.147	388.135	471.761	420.595	628.057
FMP52_1	FMP52	YER004W	185.133	207.393	198.326	297.49	301.914	263.765	257.576	253.147	210.537	321.446	338.836	358.939
YND1_1	YND1	YER005W	32.8398	35.8294	42.887	31.8852	29.89	20.1317	42.2917	46.8707	41.5754	27.2737	63.8331	39.5722
NUG1_1	NUG1	YER006W	58.1415	69.208	50.7933	47.0902	60.1213	63.7082	36.7692	31.1524	42.4247	110.487	177.389	87.2461
YER006C-A_1	YER006C-A	YER006C-A	0.710873	0	0	0	0	0	0	0	0.683677	0	0	0
PAC2_1	PAC2	YER007W	8.56609	11.393	11.1458	10.632	6.29212	6.5796	5.32546	6.83361	8.93654	10.2909	16.8862	10.977
TMA20_1	TMA20	YER007C-A	128.762	161.807	133.712	113.346	136.586	148.601	115.73	105.692	138.967	86.9508	89.4974	104.564
SEC3_1	SEC3	YER008C	48.0746	67.4656	48.0404	42.9861	39.4288	43.6238	46.5487	51.7499	51.1679	56.2961	42.7726	48.8663
NTF2_1	NTF2	YER009W	293.636	238.321	276.517	351.698	372.895	341.481	368.37	359.721	365.225	430.165	403.981	475.235
YER010C_1	YER010C	YER010C	106.776	90.2853	103.556	88.8664	66.6451	71.4931	107.88	101.552	107.625	103.957	87.7712	84.076
TIR1_1	TIR1	YER011W	10.3425	11.3667	10.6907	3.99495	5.22707	5.35657	134.925	139.084	108.563	17.842	21.1765	39.9293
PRE1_1	PRE1	YER012W	300.653	323.933	327.108	374.125	352.65	365.162	312.742	317.177	322.29	286.282	267.353	306.385
PRP22_1	PRP22	YER013W	20.9093	30.8567	22.5117	17.7786	17.7953	19.4281	19.627	20.5621	21.058	41.6857	32.5208	29.8275
HEM14_1	HEM14	YER014W	40.188	49.8113	38.2937	31.7562	29.003	31.8716	50.1246	54.6579	49.1184	36.2657	32.9508	30.9769
BUD25_1	BUD25	YER014C-A	0	0	0	0	0.43276	0	0	0	0	0	0	0
FAA2_1	FAA2	YER015W	19.7231	32.8367	19.0101	8.54625	7.51435	5.86706	25.0741	27.5953	25.1942	9.42599	14.3778	12.04
BIM1_1	BIM1	YER016W	20.3124	22.1799	27.5599	29.774	25.3058	10.6898	27.3491	21.6057	32.5589	6.88045	17.9615	21.7834
AFG3_1	AFG3	YER017C	82.1758	110.463	78.7941	83.1102	84.9244	91.2409	92.8058	88.2756	89.7788	131.746	96.4245	87.1722
SPC25_1	SPC25	YER018C	18.6684	30.2907	24.2601	14.5312	15.0102	19.0737	21.4656	21.1206	19.9129	23.1673	28.3119	19.1103
ISC1_1	ISC1	YER019W	83.8651	97.9913	86.9387	78.4991	72.7798	60.8665	85.7367	79.4794	72.6214	47.3841	59.2633	69.2288
SBH2_1	SBH2	YER019C-A	336.123	418.166	392.968	400.617	391.634	420.521	342.678	303.265	309.421	498.978	410.794	429.015
GPA2_1	GPA2	YER020W	86.7391	133.46	88.3588	47.5399	33.3225	37.0318	72.01	67.1925	77.6232	31.2105	28.918	26.9364
RPN3_1	RPN3	YER021W	233.535	234.093	208.228	193.439	167.63	191.073	218.079	226.914	266.368	99.8503	109.135	117.744
SRB4_1	SRB4	YER022W	17.3048	22.2443	19.522	14.4367	13.5615	12.1107	19.5325	20.62	24.7535	13.2259	22.0025	13.9185
PRO3_1	PRO3	YER023W	495.961	455.681	478.872	388.081	421.234	441.665	536.311	522.163	530.014	365.989	308.14	410.945
YER023C-A_1	YER023C-A	YER023C-A	1.0613	0	0	0	0	0	0	0	0	0	0	0
YAT2_1	YAT2	YER024W	16.7994	25.9736	20.0048	11.6682	11.396	12.5653	18.2569	24.1361	28.7056	59.8363	72.046	43.9466
GCD11_1	GCD11	YER025W	214.355	178.741	190.657	212.875	212.936	217.306	205.416	200.831	234.291	246.142	321.908	244.723
CHO1_1	CHO1	YER026C	944.219	632.858	830.534	828.394	843.048	774.682	1040.81	1039.93	888.736	392.055	286.666	542.18
GAL83_1	GAL83	YER027C	80.5803	82.9333	83.9883	96.469	91.9957	94.7651	77.7507	71.905	94.8348	83.0531	87.4657	85.8357
MIG3_1	MIG3	YER028C	7.43987	9.0991	10.2682	9.02657	8.77353	6.57027	11.8229	9.4354	11.9254	12.7702	23.0836	16.571
SMB1_1	SMB1	YER029C	12.6225	17.6559	16.2008	18.5299	19.9597	20.8009	14.5138	14.6467	16.9219	16.5681	24.715	19.0743
CHZ1_1	CHZ1	YER030W	66.5451	71.5215	67.3542	63.3939	77.4641	83.3747	52.6047	50.7444	46.5877	86.7038	60.9325	73.2006
YPT31_1	YPT31	YER031C	164.834	173.393	172.163	170.543	176.431	188.425	167.213	165.041	191.851	113.478	110.261	136.366
FIR1_1	FIR1	YER032W	22.8549	28.0266	21.835	23.619	21.0498	24.92	18.692	22.071	26.6907	14.2101	16.5542	16.8621
ZRG8_1	ZRG8	YER033C	21.6192	23.6832	22.4105	16.1588	12.6855	12.6827	25.1321	27.8516	27.9247	11.4794	11.9184	12.2677
YER034W_1	YER034W	YER034W	20.6612	26.18	33.9603	20.0822	12.5407	13.2186	14.8597	18.7448	19.0915	12.7621	17.1338	16.9439
EDC2_1	EDC2	YER035W	101.158	194.557	166.682	63.3788	73.9487	46.7783	114.891	114.049	147.918	40.6465	36.38	37.3604
ARB1_1	ARB1	YER036C	269.592	261.292	273.036	289.413	301.812	288.834	257.221	268.49	288.1	354.671	377.57	310.871
PHM8_1	PHM8	YER037W	156.555	288.41	270.299	111.521	75.3379	70.8415	177.295	197.513	223.486	56.2109	48.661	58.3483
KRE29_1	KRE29	YER038C	8.26447	6.98134	9.43739	6.57234	9.31598	6.46244	3.89428	6.72227	6.85735	7.44458	18.4664	8.3416
YER038W-A_1	YER038W-A	YER038W-A	0	0	0	0.668447	0	0	0	0	0	0	0	0
HVG1_1	HVG1	YER039C	18.9888	18.5504	28.99	12.9037	10.1301	8.19555	25.5424	22.6023	24.6397	15.0338	26.2033	16.0002
YER039C-A_1	YER039C-A	YER039C-A	4.12891	1.58822	4.55416	1.16291	0	3.74226	2.61116	3.29384	2.97821	5.41954	3.638	6.64186
GLN3_1	GLN3	YER040W	20.1009	24.7424	22.8306	22.5297	19.7838	24.1046	20.9911	21.7918	23.5948	46.9502	48.4403	34.6562
YEN1_1	YEN1	YER041W	11.0054	14.9502	15.3979	9.49458	6.7522	5.39181	13.4183	13.9208	15.2568	5.85631	12.4633	8.93155
MXR1_1	MXR1	YER042W	40.7311	81.4715	48.8797	28.4505	28.4593	34.7019	38.1229	34.4429	47.7909	35.8202	40.195	49.796
SAH1_1	SAH1	YER043C	1930.7	1465.23	1889.22	1983.66	2067.63	2062.55	2066.26	2000.55	1995.5	1888.68	1679.41	2123.94
ERG28_1	ERG28	YER044C	93.5585	73.9216	99.513	98.5667	104.664	80.6721	157.993	172.269	152.235	114.174	87.3364	154.568
MEI4_1	MEI4	YER044C-A	2.39507	3.1182	2.27597	1.66049	1.46652	2.33777	3.7284	5.29108	4.96125	2.17643	7.7919	2.6673
ACA1_1	ACA1	YER045C	18.7612	23.4246	24.8323	16.1123	15.0972	11.1504	26.2581	31.5284	28.6921	19.9832	31.0739	24.2428
SPO73_1	SPO73	YER046W	15.1752	12.8822	17.5462	13.5593	12.496	5.69136	12.5753	15.0282	19.6272	9.61591	14.7541	13.4682
YER046W-A_1	YER046W-A	YER046W-A	0	0	0.604461	0	0.605865	1.24175	0	0.546478	0	1.7983	0.804769	0
SAP1_1	SAP1	YER047C	15.188	16.7842	19.8436	11.9115	8.75737	6.23641	19.8468	21.421	20.4981	12.3358	16.1671	9.71871
CAJ1_1	CAJ1	YER048C	113.99	141.672	115.002	92.4724	89.0868	93.3847	103.817	97.0696	117.948	90.3279	71.5875	81.3246
ISD11_1	ISD11	YER048W-A	40.4524	40.274	37.7947	39.3187	44.8977	33.0698	54.1747	31.6382	31.2764	60.385	48.4556	35.7262
TPA1_1	TPA1	YER049W	58.9969	68.3058	64.7383	73.5737	78.8375	79.626	54.6724	57.9691	70.4473	134.789	201.754	135.121
RSM18_1	RSM18	YER050C	28.7315	40.0369	47.3567	60.4632	51.7818	39.3072	63.7668	56.6529	54.7433	58.3477	67.508	51.4505
JHD1_1	JHD1	YER051W	17.1186	24.2228	18.2074	13.2591	12.4368	13.5761	19.1388	18.2898	21.0206	12.4385	16.8789	12.0476
HOM3_1	HOM3	YER052C	97.6158	94.8601	122.152	210.463	201.702	175.656	120.398	162.236	135.469	601.681	923.976	806.026
PIC2_1	PIC2	YER053C	183.249	179.881	238.792	140.454	131.297	146.576	218.162	292.974	224.151	85.1056	42.6447	73.6948
YER053C-A_1	YER053C-A	YER053C-A	0	0	0	0	0	0	0	0	0	0	0	0
GIP2_1	GIP2	YER054C	29.7841	31.6776	29.3092	13.7622	9.95428	10.4497	35.2411	36.2428	35.2449	3.78331	2.90245	3.53264
HIS1_1	HIS1	YER055C	152.222	194.92	205.943	327.606	309.52	301.145	211.403	218.866	237.594	951.892	1179.34	912.358
FCY2_1	FCY2	YER056C	88.0524	77.7277	174.943	135.924	190.45	132.756	128.147	203.865	142.361	451.562	807.829	515.272
RPL34A_1	RPL34A	YER056C-A	601.585	488.469	642.562	963.045	931.939	1083.78	521.847	454.786	569.66	764.499	682.075	681.58
HMF1_1	HMF1	YER057C	398.209	415.601	370.814	354.59	390.13	300.504	412.021	405.066	382.975	458.013	491.652	432.64
PET117_1	PET117	YER058W	9.07021	6.44112	9.85048	5.50231	5.55376	7.58847	6.17733	10.5754	8.72321	2.7474	9.0164	5.61175
PCL6_1	PCL6	YER059W	26.3107	35.2502	30.1656	29.4402	20.1043	20.1158	31.4673	28.4143	34.7717	9.86716	17.6629	21.306
FCY21_1	FCY21	YER060W	36.4655	38.1353	41.8552	82.967	79.8733	70.2328	50.4462	63.6353	51.9207	171.824	235.117	230.054
FCY22_1	FCY22	YER060W-A	4.82483	8.51538	6.38612	7.99367	7.65603	6.68815	5.74357	5.99994	3.54843	5.02915	11.5032	12.0986
CEM1_1	CEM1	YER061C	11.9067	13.8709	17.1105	16.097	14.2918	10.1751	14.1993	15.3335	18.3219	21.88	40.9651	20.2479
GPP2_1	GPP2	YER062C	288.801	357.059	424.11	202.931	161.701	162.714	373.635	393.726	380.827	155.256	179.518	191.238
THO1_1	THO1	YER063W	78.1051	79.9405	89.2615	72.8759	78.2091	68.6081	84.4275	87.2868	86.3681	105.681	84.8866	127.302
VHR2_1	VHR2	YER064C	49.8875	58.4283	60.1833	65.4312	70.2013	72.3454	51.4207	60.5878	56.5722	74.864	108.994	59.8883
ICL1_1	ICL1	YER065C	12.4237	24.5178	15.6098	10.4975	11.227	8.81242	19.3006	21.0071	24.2865	10.9896	24.1142	12.1648
RRT13_1	RRT13	YER066W	8.10242	10.5967	10.3668	11.8667	8.24106	3.67184	10.2481	14.8666	12.0783	5.84931	12.8503	10.427
YER066C-A_1	YER066C-A	YER066C-A	0.451213	0	1.19444	1.01668	0.399072	0.817919	0	0.719911	0	0.592255	1.59026	0.725832
RGI1_1	RGI1	YER067W	64.1892	50.8133	84.9604	109.522	45.2528	60.7078	107.074	143.231	131.967	17.7055	7.65028	7.48234
YER067C-A_1	YER067C-A	YER067C-A	0	0	0.615655	0	0.617084	0	2.64743	2.22639	0	2.7474	0.819672	1.12235
MOT2_1	MOT2	YER068W	71.2517	101.152	64.003	61.2152	61.8847	56.9136	69.0492	71.6649	79.2484	59.0411	67.7484	51.3304
YER068C-A_1	YER068C-A	YER068C-A	0.523281	0.80514	1.84696	0	0.462813	0	0.661856	0.834897	0.503262	0	0.614754	0
ARG5,6_1	ARG5,6	YER069W	61.3111	77.696	63.3355	87.4474	77.9069	67.5058	58.7949	78.8282	82.4511	353.843	481.558	394.226
RNR1_1	RNR1	YER070W	170.031	125.721	117.275	195.568	188.241	135.978	176.249	121.307	173.715	72.7614	127.758	120.805
TDA2_1	TDA2	YER071C	46.8728	52.9491	42.4075	52.8073	42.5059	50.55	29.2676	34.0796	38.2321	28.0365	41.1256	41.9954
VTC1_1	VTC1	YER072W	223.159	210.476	234.252	280.799	331.175	247.968	721.403	533.615	532.374	478.555	552.938	601.407
ALD5_1	ALD5	YER073W	168.061	230.99	256.391	161.475	170.898	127.416	173.419	244.373	222.973	263.308	707.008	380.858
RPS24A_1	RPS24A	YER074W	1369.09	995.721	1469.64	2224.69	2136.07	2741.89	1251.61	1096.61	1356.68	1564.32	1499.06	1637.28
YOS1_1	YOS1	YER074W-A	221.677	198.177	207.977	254.678	216.209	211.242	211.671	195.715	206.455	169.061	138.963	184.64
PTP3_1	PTP3	YER075C	24.0901	32.4483	22.6884	17.5451	16.7868	15.7324	18.6716	23.4886	24.4946	18.4185	29.6353	20.2241
YER076C_1	YER076C	YER076C	13.1805	10.7139	21.7247	17.651	14.5168	12.1716	20.76	17.0617	19.6123	5.87564	21.3277	11.2013
YER076W-A_1	YER076W-A	YER076W-A	0	0.999484	0	0	0	0	0	0.518212	0	0	1.52629	0
YER077C_1	YER077C	YER077C	15.6392	21.3707	19.8797	16.6336	16.4436	11.8948	11.7578	17.711	17.7756	10.6228	22.613	13.7223
ICP55_1	ICP55	YER078C	31.2007	33.514	39.0893	37.1406	39.3102	32.5474	46.3506	49.4285	48.266	40.5671	44.6081	35.2751
YER078W-A_1	YER078W-A	YER078W-A	0	0	0	0	0	0	0	0	0	0	0	0
YER079W_1	YER079W	YER079W	67.853	81.323	66.4907	24.9448	21.478	34.31	49.2346	54.9845	68.3483	53.9064	28.1097	34.4684
YER079C-A_1	YER079C-A	YER079C-A	0	0	0	0	0	0	0	0	0	0	0	0
AIM9_1	AIM9	YER080W	94.7906	114.832	94.654	89.0833	81.7145	81.7815	90.1474	89.786	98.0881	48.5083	35.0997	46.3238
SER3_1	SER3	YER081W	110.784	123.094	129.728	35.5827	38.9945	36.909	112.341	136.34	131.833	56.1873	95.3052	65.5071
UTP7_1	UTP7	YER082C	29.0548	45.1227	34.0241	31.5097	41.1879	36.1786	21.2939	26.5362	29.1185	53.9976	92.0337	52.8536
GET2_1	GET2	YER083C	155.711	167.019	165.762	168.004	173.37	148.055	160.623	161.842	177.374	180.176	225.645	210.217
YER084W_1	YER084W	YER084W	2.33651	2.69628	2.06173	0.658083	1.03326	0	2.21645	1.39797	2.80891	1.53343	1.37247	0
YER084W-A_1	YER084W-A	YER084W-A	0	0	0	0	0	0	0	0	0	0	0	0
YER085C_1	YER085C	YER085C	0.866121	0.666323	1.14639	2.43945	0.383018	0.785014	1.64323	3.10927	0.832986	0	0.508762	0.696631
ILV1_1	ILV1	YER086W	245.647	205.156	226.322	257.621	271.085	240.516	263.623	248.577	260.615	629.093	757.292	668.462
AIM10_1	AIM10	YER087W	16.716	20.2946	17.7462	14.1243	12.0123	12.5466	12.5535	11.8767	17.2069	10.2849	9.05191	9.45342
YER087C-A_1	YER087C-A	YER087C-A	0	0	1.08409	2.30687	1.0866	1.4847	0	0	0	1.07507	1.92445	1.31754
SBH1_1	SBH1	YER087C-B	65.366	64.256	76.1038	164.671	146.94	123.427	86.1211	64.4581	86.4398	195.43	191.981	226.363
DOT6_1	DOT6	YER088C	288.271	324.84	291.529	162.827	166.563	184.838	208.085	231.223	212.657	195.749	167.682	162.582
YER088C-A_1	YER088C-A	YER088C-A	8.3725	16.1028	17.2383	11.7907	11.1075	12.6475	18.532	13.915	15.4334	11.9054	7.37705	11.2235
YER088W-B_1	YER088W-B	YER088W-B	0	0	0	0	0	0	0	0	0	0	0	0
PTC2_1	PTC2	YER089C	153.46	151.346	150.998	136.011	130.424	126.605	180.162	158.232	172.213	114.646	121.46	126.688
TRP2_1	TRP2	YER090W	143.14	138.763	136.646	138.536	139.325	129.064	124.763	129.81	157.636	213.778	318.375	236.94
YER090C-A_1	YER090C-A	YER090C-A	0	0	0	0	0	0	0	0	0	0	0	0
MET6_1	MET6	YER091C	608.903	581.361	691.573	514.331	350.928	282.789	745.333	912.882	731.775	653.195	989.908	1128.33
YER091C-A_1	YER091C-A	YER091C-A	0	0	0.898523	0	0.900609	0	0	0	0	0	0	0
IES5_1	IES5	YER092W	39.4704	64.4112	44.3272	39.0776	52.8929	43.3627	23.4486	26.7167	43.1368	43.1735	49.1803	33.6705
TSC11_1	TSC11	YER093C	14.8493	21.3084	19.3292	11.4495	10.8048	10.7861	11.3889	13.4424	15.2941	12.4411	15.8367	12.1129
AIM11_1	AIM11	YER093C-A	24.5715	26.0445	25.5363	27.0672	28.9761	25.7348	27.6253	19.6019	30.4583	32.9688	19.2445	23.7158
PUP3_1	PUP3	YER094C	287.876	348.946	314.701	273.635	263.022	285.12	325.71	316.321	294.804	268.392	245.376	220.656
RAD51_1	RAD51	YER095W	77.2316	92.5208	74.9472	66.2629	67.6423	53.1382	76.2934	74.5036	77.3493	37.9841	40.399	34.4598
SHC1_1	SHC1	YER096W	18.2139	17.8543	17.2383	6.45383	6.10589	4.2602	36.9711	33.9818	34.1865	23.9072	20.1898	19.8479
YER097W_1	YER097W	YER097W	0	3.162	0	0	1.81759	1.24175	0.86643	2.73239	0.658816	0	0	1.10194
UBP9_1	UBP9	YER098W	12.775	12.4386	12.9459	8.88282	5.82593	8.32219	11.2349	13.2168	12.8622	4.97808	6.33156	4.97699
PRS2_1	PRS2	YER099C	65.9039	65.4208	74.8281	55.3533	53.6921	50.5264	69.3144	64.8236	71.7882	89.605	113.5	81.6959
UBC6_1	UBC6	YER100W	64.2448	109.935	81.0604	63.2468	63.7244	61.4938	84.2957	69.2133	86.0398	56.7432	69.1268	59.8825
AST2_1	AST2	YER101C	31.2949	32.2803	31.317	22.0603	21.0295	17.7475	22.5553	25.5234	28.9206	20.4239	18.0746	15.7494
RPS8B_1	RPS8B	YER102W	557.084	347.82	561.036	825.698	869.37	1109.73	540.549	468.34	634.561	585.074	792.758	720.047
SSA4_1	SSA4	YER103W	625.438	911.113	678.35	145.361	135.052	160.597	657.368	708.263	702.044	108.597	38.1358	69.7498
RTT105_1	RTT105	YER104W	6.85023	8.32106	11.7711	8.93608	8.60965	1.96066	5.01617	6.90288	7.28165	8.51827	9.74194	9.27953
NUP157_1	NUP157	YER105C	53.6454	66.2158	55.9344	43.1782	46.7282	45.1383	56.8284	65.9857	66.8992	50.8033	60.0975	51.2024
MAM1_1	MAM1	YER106W	1.49213	2.67849	1.75553	0.560348	0.659852	0	0.943637	0.595174	1.91339	0	0.29216	0
GLE2_1	GLE2	YER107C	49.6174	51.9513	52.1389	52.652	43.3375	57.1002	52.6013	53.7072	62.9655	46.7509	59.742	50.009
YER107W-A_1	YER107W-A	YER107W-A	0	0	0	0	0	0	0	0	0	0	0	0
FLO8_1	FLO8	YER109C	14.0344	20.1446	18.7005	14.3256	17.3277	16.3911	17.1553	17.057	17.6645	9.89065	16.0451	14.5457
KAP123_1	KAP123	YER110C	85.9046	84.1971	77.2343	92.5895	111.275	90.7347	86.6663	62.1092	85.6106	195.061	300.141	195.748
SWI4_1	SWI4	YER111C	13.2246	17.4864	16.8962	17.9252	13.0975	9.11449	19.166	21.3746	21.3302	3.52592	14.2416	7.53432
LSM4_1	LSM4	YER112W	37.2754	45.0193	42.7946	38.3824	37.931	40.6871	38.5285	47.3227	47.7992	49.4533	51.7963	56.0937
TMN3_1	TMN3	YER113C	39.1151	37.3895	38.0887	45.3882	46.1897	40.3788	44.3509	49.0594	48.3815	37.632	54.3418	44.2336
BOI2_1	BOI2	YER114C	35.5409	45.2178	33.1496	26.6666	27.5927	25.8489	34.6073	37.4765	38.3582	30.5936	43.5395	28.2949
SPR6_1	SPR6	YER115C	14.9135	25.9658	23.8951	19.4546	17.0084	10.6713	21.8413	24.4207	26.4213	28.3326	33.6578	20.2023
SLX8_1	SLX8	YER116C	16.1665	32.4632	19.3428	9.87843	13.8137	7.9472	13.8629	11.8039	18.1833	9.35116	22.8554	12.3418
RPL23B_1	RPL23B	YER117W	1996.3	1344.23	1745.62	3075.21	2853.67	3507.85	1809.46	1578.17	1777.61	2394.54	2195.15	2410.22
SHO1_1	SHO1	YER118C	54.4668	67.7368	55.6499	80.5097	70.9915	62.7286	61.898	46.7179	48.2475	47.5719	84.1946	59.6188
AVT6_1	AVT6	YER119C	161.446	180.237	152.381	123.085	117.111	109.213	154.742	165.477	153.01	95.8226	65.0626	113.385
YER119C-A_1	YER119C-A	YER119C-A	0	0.935001	0.536216	0	0	0	2.30582	0.969558	0	0	0	0
SCS2_1	SCS2	YER120W	447.194	427.322	430.426	460.846	468.964	452.707	478.482	497.83	444.58	427.922	377.223	417.075
YER121W_1	YER121W	YER121W	12.4495	15.1226	12.1418	2.95279	1.73857	7.12657	10.7739	11.4998	6.30172	1.72011	1.53956	4.21613
GLO3_1	GLO3	YER122C	87.4028	96.4603	105.389	120.981	124.521	97.6056	102.253	99.6604	114.573	111.12	172.569	123.422
YCK3_1	YCK3	YER123W	20.9552	22.7464	28.496	20.8594	18.2798	15.6106	30.6799	32.6326	30.5063	25.2447	40.8056	19.856
DSE1_1	DSE1	YER124C	142.697	105.235	156.612	149.376	105.889	66.8685	157.905	149.444	172.084	68.0629	192.78	166.405
RSP5_1	RSP5	YER125W	90.8882	88.1718	111.475	98.4127	81.3728	62.2255	135.783	143.973	115.952	48.8427	82.7323	71.3815
NSA2_1	NSA2	YER126C	18.9819	19.4709	29.9462	33.3739	56.4703	35.4515	19.2797	21.1082	21.2984	77.3887	146.978	74.949
LCP5_1	LCP5	YER127W	10.5241	18.1359	22.6589	22.0531	26.0623	23.2741	14.1097	18.6383	15.9919	36.7446	84.3209	43.339
VFA1_1	VFA1	YER128W	15.1444	14.2084	17.2746	15.8134	18.6214	11.3827	8.87666	11.7868	12.7888	17.4541	22.5651	19.0139
SAK1_1	SAK1	YER129W	28.2819	37.1252	31.0639	24.1384	23.0896	18.7621	35.6881	38.1292	37.7249	19.6429	45.0755	26.7243
COM2_1	COM2	YER130C	58.3812	96.3557	144.063	48.9472	41.5781	26.7648	65.0408	140.804	84.7113	21.1624	68.5866	27.5734
RPS26B_1	RPS26B	YER131W	568.912	357.482	490.923	1251.46	1116.86	1390.97	524.984	429.805	553.79	898.401	990	848.497
PMD1_1	PMD1	YER132C	19.9766	26.5724	21.0011	14.1811	13.6786	11.9927	18.529	21.8311	20.3692	21.9354	33.5122	17.5532
GLC7_1	GLC7	YER133W	251.576	362.637	267.238	224.301	236.558	238.71	247.555	250.245	292.889	227.201	206.746	197.892
YER133W-A_1	YER133W-A	YER133W-A	0	0	0.583252	0.744673	0	0	0	0	0	0	0	0
YER134C_1	YER134C	YER134C	53.0414	64.771	81.7205	55.9628	45.4229	35.102	74.0096	61.7917	66.3969	44.204	49.9496	41.9847
YER135C_1	YER135C	YER135C	1.72563	0	0	0	0.508741	0	2.18261	0.458875	0.553204	0	1.35152	0
GDI1_1	GDI1	YER136W	312.413	382.705	282.733	220.871	218.218	216.977	279.175	305.351	295.33	195.625	243.834	208.102
YER137C_1	YER137C	YER137C	5.56294	9.33746	5.35496	8.54625	7.6038	2.75018	3.19823	1.21032	4.86374	11.2846	18.4179	8.94867
YER137W-A_1	YER137W-A	YER137W-A	0	0	0	0	0	0	0	0	0	0	0	0
YER138C_1	YER138C	YER138C	0	0	0	0	0.189764	0.0777862	0	0	0	0	0	0
YER137C-A_1	YER137C-A	YER137C-A	0	0	0	0	0	0	0	0	0	0	0	0
YER138W-A_1	YER138W-A	YER138W-A	0	0	0	0	0	0	0	0	0	0	0	0
RTR1_1	RTR1	YER139C	6.63899	17.3655	14.0597	10.0974	9.3949	6.61902	7.55741	8.20921	13.4085	2.61427	10.9193	6.94176
EMP65_1	EMP65	YER140W	17.9926	26.8515	23.3971	26.0622	22.9728	19.8635	16.4264	22.6636	21.0774	26.8131	32.263	24.1557
COX15_1	COX15	YER141W	115.118	112.131	148.136	151.133	116.458	80.7775	218.992	227.737	186.606	48.7424	90.1606	113
MAG1_1	MAG1	YER142C	43.3848	53.0904	40.2974	23.1526	30.9664	31.2737	35.299	31.3719	46.1171	12.3217	5.96125	7.75442
DDI1_1	DDI1	YER143W	56.3827	79.1852	64.6308	37.9939	36.3519	34.0685	64.649	67.6792	70.2737	20.2885	29.9209	27.9724
UBP5_1	UBP5	YER144C	70.678	103.282	81.8347	39.1813	37.953	41.0117	62.5528	69.659	68.7833	40.0044	50.9621	33.8376
FTR1_1	FTR1	YER145C	118.703	135.693	93.5795	110.256	145.303	131.534	166.376	141.895	152.097	126.014	158.907	149.347
YER145C-A_1	YER145C-A	YER145C-A	0.516113	0	0.910832	0.581457	0	0	0	1.23519	0	0	0	0
LSM5_1	LSM5	YER146W	54.5103	74.0044	58.7099	64.1211	84.3699	74.1087	55.7649	33.8933	62.4473	61.0274	64.9808	61.8964
SCC4_1	SCC4	YER147C	14.8294	17.9939	16.7025	12.9037	12.9025	12.4572	11.7419	8.84857	13.3344	21.0473	24.2203	17.4548
YER147C-A_1	YER147C-A	YER147C-A	0	0	0	0	0	0	0	0	0	0	1.29233	0.884773
SPT15_1	SPT15	YER148W	92.8618	101.027	89.39	97.9261	86.8322	100.319	101.635	90.0442	117.575	128.866	155.01	118.699
YER148W-A_1	YER148W-A	YER148W-A	0	0	0	0	0	0	0	0	0	0	0	0
PEA2_1	PEA2	YER149C	25.4158	26.9884	22.4268	17.7448	24.5368	16.2224	20.1481	16.4203	25.4763	24.198	42.2647	23.0335
SPI1_1	SPI1	YER150W	740.882	800.687	913.913	331.025	199.488	198.013	942.839	1153.03	907.088	265.521	162.79	269.274
UBP3_1	UBP3	YER151C	54.2241	69.5895	53.3091	40.3543	41.5346	48.4731	55.6394	49.7098	63.8972	46.5825	47.8983	35.8464
YER152C_1	YER152C	YER152C	111.671	155.893	134.928	99.4239	97.566	82.4477	116.558	108.582	120.293	107.149	107.466	107.564
YER152W-A_1	YER152W-A	YER152W-A	0.797381	1.22688	1.05541	0.449168	0.705239	0	0.504271	0	0	2.09326	0.468384	1.28269
PET122_1	PET122	YER153C	11.82	15.9134	16.4271	7.9899	8.10195	6.42788	8.9701	8.95796	8.24166	10.8603	9.72035	9.98232
OXA1_1	OXA1	YER154W	101.156	106.734	92.5591	121.967	114.934	117.951	112.808	107.994	109.874	151.673	134.215	116.101
BEM2_1	BEM2	YER155C	41.2562	45.8306	46.6171	49.7688	44.9424	42.4016	46.3788	51.0181	50.6419	37.5462	60.3911	45.567
YER156C_1	YER156C	YER156C	56.4588	51.985	50.4074	100.168	110.879	107.582	52.8548	43.2669	48.9545	188.477	207.863	169.127
COG3_1	COG3	YER157W	24.0527	33.6834	29.183	23.7107	19.362	18.9049	28.1644	30.581	33.7951	20.1019	35.9838	24.1823
YER158C_1	YER158C	YER158C	62.75	84.6323	106.107	36.8263	28.33	18.0854	68.2427	104.202	68.5559	26.7082	35.6258	24.7074
YER158W-A_1	YER158W-A	YER158W-A	0	0	0	0	0	0	0	0.834897	0	0	0	0
BUR6_1	BUR6	YER159C	64.8137	110.265	75.7901	68.2704	75.5	58.2667	53.3188	44.559	54.2256	128.648	107.715	55.0972
YER160C_1	YER160C	YER160C	16.5209	19.3454	17.5314	15.0834	14.5359	17.4241	20.6246	24.3394	23.3174	35.372	67.6538	33.0646
YER159C-A_1	YER159C-A	YER159C-A	0	0	0	0	0	0	0	0	0	0	0	0
SPT2_1	SPT2	YER161C	17.5973	29.1586	20.5046	22.8753	29.9304	26.9913	22.5427	23.9371	32.1123	30.7972	41.0818	26.4929
RAD4_1	RAD4	YER162C	21.5578	27.0271	20.5197	14.3924	11.2105	8.32219	17.5466	20.0641	20.2531	10.0872	10.9044	7.86686
GCG1_1	GCG1	YER163C	95.4034	162.714	125.277	88.9005	86.3812	92.0387	95.7164	85.138	106.372	59.8533	49.0115	62.948
CHD1_1	CHD1	YER164W	24.6217	32.1223	24.8039	21.0354	22.0033	23.5248	33.3478	30.6087	35.2236	41.8114	44.7143	34.4086
PAB1_1	PAB1	YER165W	590.174	564.657	546.42	548.572	607.301	634.99	555.355	599.774	590.917	838.31	832.101	635.429
YER165C-A_1	YER165C-A	YER165C-A	0	0	0	0	0	0	0	0	0	0	0	0
DNF1_1	DNF1	YER166W	64.1359	71.6144	65.6448	56.0551	51.6372	44.8357	66.024	71.6992	65.9696	36.4922	42.9108	47.8841
BCK2_1	BCK2	YER167W	65.2701	108.048	65.4762	43.642	42.7092	54.9897	56.2671	64.9809	62.9432	56.6507	49.5613	42.9655
CCA1_1	CCA1	YER168C	42.9799	65.4945	45.8263	36.3161	37.1604	38.7054	41.1198	38.4633	46.37	56.9571	59.7177	41.4387
RPH1_1	RPH1	YER169W	42.5453	69.2441	57.0636	21.7291	21.7412	23.1368	34.3202	44.4245	40.7358	25.192	32.322	25.0945
ADK2_1	ADK2	YER170W	17.0043	17.4423	17.064	18.0303	16.2189	15.1098	17.712	17.555	17.3158	6.56459	7.44234	8.04517
RAD3_1	RAD3	YER171W	25.4399	33.4872	27.9107	26.5903	24.5535	18.2357	29.9747	28.7059	33.9557	31.6145	41.4782	31.8984
BRR2_1	BRR2	YER172C	21.3104	26.0383	21.4159	17.6925	18.6015	17.2319	25.1481	23.8617	24.2794	23.9039	26.7947	22.6856
YER172C-A_1	YER172C-A	YER172C-A	0	0	0	0	0	0	0	0	0	0	0	0
RAD24_1	RAD24	YER173W	13.7005	14.5804	13.8019	12.6053	12.1173	10.3479	13.8629	10.9296	15.043	11.9887	23.6066	14.8762
GRX4_1	GRX4	YER174C	42.4435	54.8941	46.4078	43.6591	41.6192	44.0441	40.457	40.2386	40.2281	36.333	52.7534	49.9698
TMT1_1	TMT1	YER175C	69.3243	83.0905	78.0158	52.3505	48.6509	38.7012	67.9859	86.7625	82.8571	243.969	324.885	207.68
YER175W-A_1	YER175W-A	YER175W-A	0	0	0	0	0	0	0	0	0	0	0	0
ECM32_1	ECM32	YER176W	18.6031	28.1067	25.2451	16.4943	18.8293	22.5219	23.6994	23.0378	25.3192	30.5006	42.0531	27.2245
BMH1_1	BMH1	YER177W	2752.9	3373.08	2060.72	2059.28	2118.22	2539.19	2107.79	2192.09	2185.45	2247.17	1500.95	1742.68
PDA1_1	PDA1	YER178W	1302.11	1325.46	1239	1114.7	1130.43	1084.3	1464.93	1512.24	1433.9	2120.73	1553.7	1955.83
DMC1_1	DMC1	YER179W	3.82386	8.99834	6.35135	6.33528	2.78517	2.44643	6.54349	5.02434	7.35514	3.83816	2.90678	2.89466
ISC10_1	ISC10	YER180C	11.809	25.5241	23.8176	21.2232	18.1533	10.1935	24.5381	22.6544	32.1787	9.59541	33.6922	19.4485
SLO1_1	SLO1	YER180C-A	1.75238	2.69628	5.41204	0	2.32483	3.17657	2.21645	2.79593	2.52801	1.15008	4.11742	1.40946
YER181C_1	YER181C	YER181C	0	1.07352	0	0	0	0	0.882475	0	0	0.915801	0	0
FMP10_1	FMP10	YER182W	42.4435	58.6799	52.3784	33.9571	33.7306	30.6636	42.791	46.3726	46.144	37.1404	29.99	29.685
FAU1_1	FAU1	YER183C	58.2916	54.6888	67.118	66.0722	57.2142	50.2557	53.498	49.0542	51.9595	62.9829	65.9759	64.6093
TOG1_1	TOG1	YER184C	13.9331	16.9171	24.3381	9.39693	6.70642	4.98262	19.9006	18.374	17.0463	5.47407	24.2747	9.14822
PUG1_1	PUG1	YER185W	7.68397	14.4925	14.6542	6.42281	5.26145	5.39181	13.1675	17.5988	15.0184	11.3873	29.1199	15.5505
YER186C_1	YER186C	YER186C	27.7356	37.3879	37.2521	38.7133	33.6482	31.5898	33.8388	37.399	44.851	38.3384	51.9037	40.6678
YER187W_1	YER187W	YER187W	0	0.81648	2.34122	1.19567	1.87733	1.92384	1.34236	2.11664	1.0207	1.39305	1.24683	0
YER188W_1	YER188W	YER188W	3.45366	3.38159	5.54089	9.55043	9.44139	8.53703	17.8701	15.0282	14.494	15.6602	9.59017	19.6973
YER188C-A_1	YER188C-A	YER188C-A	4.52115	1.1594	0.664907	3.39571	1.3329	2.73185	3.81229	4.80901	0	5.93439	5.31148	8.48497
YER189W_1	YER189W	YER189W	1.22524	0	1.08115	0.690185	0	0	0	0.977441	0	0	1.43942	0
YRF1-2_1	YRF1-2	YER190W	0	0.55144	0.830146	1.26178	0.515093	0.893292	0.906609	0.786253	0	0	0.421045	0.936849
YER190C-A_1	YER190C-A	YER190C-A	0	0	0	0	0	0	0	0	0	0	0	0
YER190C-B_1	YER190C-B	YER190C-B	0	0	0	0	0	0	0	0	0	0	0	0
YFL068W_1	YFL068W	YFL068W	0	0	0	0	0.413945	0	0	0	0	0	0	0
YFL067W_1	YFL067W	YFL067W	0	0	0	0	0	0	0	0	0	0	0	0
YFL066C_1	YFL066C	YFL066C	0.958683	0.885039	0.338375	0	0.508741	0	1.21256	1.52958	1.29081	0.251671	0.67576	0
YFL065C_1	YFL065C	YFL065C	0	0	0.645541	0	0	0	0	0	0	0	0	0
YFL064C_1	YFL064C	YFL064C	0	0	0	0.970203	0.380829	0	0	0	0.414113	0.56518	1.01171	0
YFL063W_1	YFL063W	YFL063W	0	0	0	0	0	0	0	0	0	0	0	0
COS4_1	COS4	YFL062W	2.37955	3.66127	1.57478	0.893608	0.350764	0.718908	1.50485	1.58191	2.66994	3.64392	0.931838	2.23289
DDI2_1	DDI2	YFL061W	1.00025	2.56505	5.29572	0	0.29489	1.20878	5.06056	3.98977	6.09259	2.1882	5.09212	3.21807
SNO3_1	SNO3	YFL060C	11.1508	10.9181	9.54127	2.66479	2.68971	4.28766	9.8299	8.89559	7.47446	3.10469	12.3061	8.1534
SNZ3_1	SNZ3	YFL059W	13.8608	20.939	19.1244	3.69099	12.7049	13.2481	15.9377	24.5275	28.1154	50.2802	40.8575	34.0534
THI5_1	THI5	YFL058W	7.51315	13.26	9.74937	7.21962	9.77201	8.81242	11.1797	8.4616	10.8386	49.8883	41.7961	32.7029
AAD16_1	AAD16	YFL057C	7.3875	6.82001	16.0795	4.43884	5.22707	1.78552	20.5565	10.6081	12.7888	10.3432	24.8795	10.2992
AAD6_1	AAD6	YFL056C	10.2593	10.3421	12.1744	8.36971	5.94487	5.77151	14.3185	15.522	12.5886	5.5722	22.8585	6.82895
AGP3_1	AGP3	YFL055W	8.08793	12.0296	9.75356	4.70783	3.09977	3.17657	8.8658	8.71041	8.42672	1.06161	2.69216	1.95156
YFL054C_1	YFL054C	YFL054C	41.2284	44.2615	41.4154	18.3694	15.966	9.28914	60.8376	74.2349	57.3486	21.8603	16.4188	22.2944
DAK2_1	DAK2	YFL053W	5.09139	7.24626	3.81872	1.0038	0.562881	0.230731	12.5574	14.7235	16.0364	15.8718	15.5516	16.3803
YFL052W_1	YFL052W	YFL052W	1.45531	2.23919	0.570736	1.63956	1.28714	0.586234	7.15827	6.44985	5.28749	2.75919	1.1398	2.86127
YFL051C_1	YFL051C	YFL051C	0	0	0.825972	0	0	0	0.591971	0.74674	1.35037	1.22865	0.549842	0
ALR2_1	ALR2	YFL050C	6.05276	7.28844	7.43086	4.05192	3.4913	2.06717	9.98563	11.1968	8.2678	3.68453	12.985	6.34997
SWP82_1	SWP82	YFL049W	20.2872	29.1708	26.6389	12.5162	10.4667	10.726	23.5214	27.1663	26.3632	13.9484	23.408	17.0943
EMP47_1	EMP47	YFL048C	70.4529	72.2676	73.7958	43.0174	44.5297	41.9578	81.4172	76.9603	87.0937	56.1062	62.126	83.4364
RGD2_1	RGD2	YFL047W	40.469	39.5656	36.5467	24.6961	18.642	14.71	37.8563	35.479	41.0493	29.8795	38.3813	32.5497
FMP32_1	FMP32	YFL046W	25.7213	34.5591	21.098	11.836	16.0205	20.3575	27.9507	20.8082	29.615	37.5655	31.9199	29.7207
SEC53_1	SEC53	YFL045C	578.589	456.941	562.173	751.384	828.49	756.348	740.407	598.297	674.395	1616.25	1612.19	2024.03
OTU1_1	OTU1	YFL044C	40.4209	45.3011	53.5008	26.4236	21.4059	20.3532	40.3951	40.0087	49.433	20.3053	37.5204	21.2726
YFL042C_1	YFL042C	YFL042C	32.9318	52.7313	37.5303	17.1043	11.2556	12.951	33.1811	36.4238	33.6045	8.20558	13.1148	12.3908
YFL041W-A_1	YFL041W-A	YFL041W-A	0	0	0	2.6529	0	0	0	0.939259	1.13234	0	0	0
FET5_1	FET5	YFL041W	88.6571	92.3055	94.3464	58.73	52.3105	45.3847	82.9158	95.91	85.6144	110.813	114.244	94.3639
YFL040W_1	YFL040W	YFL040W	0.139284	0.214307	0.491614	0.313836	0.246377	0.504963	0	0.222228	0.26791	0	0.163631	0.224055
ACT1_1	ACT1	YFL039C	3953.4	3877.83	3872.91	2429.83	2253.35	2235.98	3856.14	3718.19	3698.66	3619.82	2596.88	3850.8
YPT1_1	YPT1	YFL038C	464.856	595.944	439.738	245.656	220.219	232.273	486.205	450.99	511.489	313.921	294.654	346.66
TUB2_1	TUB2	YFL037W	577.648	577.423	580.56	443.926	452.546	399.936	716.261	652.314	653.177	634.038	515.492	721.461
RPO41_1	RPO41	YFL036W	20.9003	19.552	21.4423	12.1186	11.1404	10.204	25.0252	29.6117	24.6033	17.2647	16.1073	12.5517
MOB2_1	MOB2	YFL034C-B	34.7982	48.711	43.1728	26.529	25.4547	20.394	35.7402	35.0657	39.7577	29.1912	47.6435	34.9332
RPL22B_1	RPL22B	YFL034C-A	42.8835	30.1633	71.3559	66.9479	67.7288	57.7464	48.0411	58.6464	67.1671	28.1441	96.4415	66.0271
YFL034W_1	YFL034W	YFL034W	28.9062	39.9421	30.8928	14.3859	13.4035	15.3889	27.2433	27.6496	28.5426	23.8518	18.2984	17.4936
RIM15_1	RIM15	YFL033C	32.5918	45.4334	35.7421	14.0449	13.2086	10.875	32.0202	35.5381	32.6953	19.1	18.2948	20.1225
YFL032W_1	YFL032W	YFL032W	0	0	0	0	0	1.27657	0	0	0	0	0	0
HAC1_1	HAC1	YFL031W	734.293	898.9	857.424	678.076	925.224	706.966	805.127	718.836	786.251	2844.29	2529.8	2127.58
YFL031C-A_1	YFL031C-A	YFL031C-A	0	0	0	0	0	0	0	0	0	0	0	0
AGX1_1	AGX1	YFL030W	106.196	149.581	117.478	32.7695	36.2577	23.0013	71.6039	90.7918	70.2168	84.5574	79.1217	74.11
CAK1_1	CAK1	YFL029C	33.8984	39.9035	33.3355	18.8651	17.5192	12.9559	25.8285	24.1102	29.2629	17.9586	27.1092	23.6515
[truncated: 4,760 more rows]

## Sheet: Processed
Table S1 Total data of the mRNA-seq analysis
The total TPM data and some relevant values, which are the basis for Fig. 3, 4, S1, and Tables S2 and S3, are indicated.
Gene name	HAC1u TPM			HAC1i TPM			hda3D0HAC1u TPM			hda3D0HAC1i TPM			Log2[Fold Change]				-Log10[p-value]
													HAC1i /HAC1u	hda3D0HAC1i /hda3D0HAC1u	hda3D0HAC1u /HAC1u	hda3D0HAC1i /HAC1i	HAC1i vs HAC1u	hda3D0HAC1i vs hda3D0HAC1u	hda3D0HAC1u vs HAC1u	hda3D0HAC1i vs HAC1i
ULI1	2.21625	8.18401	7.82244	125.841	253.643	220.155	5.60631	3.88964	5.54181	1451.6	1827.77	657.407	5.04029	8.03228	-0.277147	2.71485	2.14352	1.71496	0.203687	1.95221
SUL1	0.613334	0.269628	0.541204	1.5794	4.0297	4.92368	1.44069	1.60766	0.842672	132.029	237.164	101.622	2.8867	6.91886	1.45003	5.4822	1.40745	1.71527	1.49448	2.18776
YBL100W-B	2.16995	4.25529	4.35512	48.6539	52.571	62.8588	3.65946	3.63187	3.68282	77.2934	114.017	98.559	3.92795	4.72322	0.0257044	0.820973	3.54378	3.02353	0.0305295	1.56029
YLR349W	1.78349	2.74415	1.57374	18.0837	19.7175	15.3566	2.81974	0.355696	0.85763	21.6541	47.6671	32.9931	3.12307	4.66499	-0.597258	0.944658	3.53914	1.90807	0.342256	1.29552
AZR1	0.245448	0.188828	0.541455	1.24436	1.95376	1.11232	0.310447	0.391613	0.826202	10.7927	13.6968	8.09408	2.14328	4.41418	0.647337	2.91824	1.76498	2.50605	0.402377	3.01177
YHR071C-A	0.704229	1.08355	2.48563	6.34712	6.85137	2.55313	0.890722	0.5618	0.677287	9.2436	16.5467	19.2583	1.88204	4.40268	-1.00467	1.51598	1.23031	2.05715	0.578549	1.83027
YDR210W-B	2.97836	3.60063	3.79196	34.7049	33.5671	40.569	3.39038	3.90342	3.0281	64.6718	81.1267	68.5806	3.3916	4.37639	-0.00684028	0.977942	3.94292	3.78226	0.0153374	2.01848
YDL114W	1.2193	2.62648	1.0759	2.4726	5.392	4.42047	0.616876	0.194539	0.23453	2.56069	11.4595	7.061	1.31968	4.33308	-2.23434	0.77905	1.16501	1.21973	1.18467	0.720021
MCD4	47.1772	36.9244	38.5935	290.389	329.459	270.661	50.5543	52.2718	48.4445	654.396	908.147	776.823	2.85955	3.95091	0.302053	1.39342	3.88918	3.24247	1.32557	2.57666
YGL117W	17.5634	19.6139	21.9969	32.5528	33.072	34.4049	20.0647	36.3839	32.6931	285.193	551.781	312.149	0.757388	3.68829	0.591132	3.52203	3.21015	1.85046	0.913754	2.37456
ERO1	59.0529	59.6146	84.1744	513.872	627.457	529.659	79.7607	81.0028	92.5146	904.188	1384.22	893.2	3.04227	3.65096	0.320367	0.929054	3.74831	2.41836	0.846419	1.59893
YDR034C-D	6.85023	8.6415	9.64885	56.7549	52.7215	62.6274	5.48918	7.9426	6.8746	65.0069	104.32	72.961	2.77519	3.57672	-0.308085	0.493444	4.09014	2.45161	0.675313	1.00268
ARG3	22.6724	24.6245	28.2438	32.8051	33.814	28.205	24.1782	27.3078	38.2657	268.127	432.439	263.524	0.327999	3.42516	0.248686	3.34584	1.26938	2.19516	0.445273	2.81268
SIL1	26.427	34.6172	29.1488	180.246	216.833	197.444	29.3601	27.2074	37.7804	288.516	382.837	340.375	2.72065	3.42269	0.0649756	0.767017	3.9962	3.43155	0.126012	1.6476
YOR192C-B	16.2533	19.8362	14.3419	98.0748	109.281	123.018	15.8218	18.9061	18.1686	165.421	206.391	157.215	2.71171	3.3221	0.0688494	0.679241	3.64491	3.31877	0.166588	1.44564
DOG1	9.76227	7.97969	10.4985	38.4939	45.0596	31.5214	8.10305	12.8987	17.8974	89.2962	182.425	108.454	2.02673	3.28886	0.461971	1.72409	2.7216	1.78757	0.53571	1.88067
VEL1	2.54815	0.560097	1.28485	3.28088	10.6246	0.659867	11.971	18.0047	17.5048	138.565	62.4376	258.824	1.72923	3.27568	3.43402	4.98048	0.485525	1.13008	2.68561	1.57926
YDR261W-B	7.02042	10.4746	7.02076	51.7218	57.4631	58.6168	5.43537	7.53529	8.79785	54.3958	87.7748	62.01	2.77498	3.22953	-0.171465	0.28309	4.40804	2.40886	0.238435	0.681985
ARG1	140.682	178.454	181.31	193.378	189.012	149.246	158.695	220.603	237.377	1791.59	2157.81	1589.6	0.087226	3.16705	0.301297	3.38112	0.209814	3.21047	0.641108	4.13991
YOR343W-B	7.531	10.2127	8.44744	39.0669	36.0508	49.67	7.69562	7.87472	10.6802	64.7835	100.521	70.2917	2.25233	3.1659	0.00326832	0.916841	2.84004	2.47812	0.00520493	1.64063
DHR2	4.40239	5.51346	4.78805	4.84442	9.32669	8.16586	3.23734	2.20522	4.4309	20.9639	43.4204	20.2572	0.603234	3.09974	-0.574572	1.92193	0.855644	1.50958	1.04943	1.66441
YBL083C	12.7356	17.9626	12.1744	13.7502	11.7333	26.9337	3.35589	13.5465	2.0414	55.0255	52.9901	42.6809	0.289987	2.99185	-1.17833	1.52353	0.246193	2.94435	0.91362	2.8525
DFR1	22.7479	23.5162	27.9136	57.2625	78.2766	72.1621	26.9738	18.1472	23.245	164.222	211.29	164.668	1.48545	2.98209	-0.117706	1.37893	2.63721	3.23998	0.254605	2.89078
CPA2	75.0158	78.8476	75.7602	82.3892	77.7228	62.9864	67.1154	88.6379	90.7329	580.092	695.302	594.912	-0.041591	2.9237	0.102236	3.06752	0.134432	3.8977	0.298759	4.9992
ADF1	7.27086	8.13615	9.33203	11.9148	21.6304	19.1709	4.18015	6.85495	3.8142	33.8364	38.8266	29.7718	1.09145	2.78624	-0.736396	0.958392	1.45473	3.32768	1.36353	2.2179
SNO1	23.7779	47.4066	28.9604	29.0522	31.101	23.069	36.4286	48.0901	48.9573	323.534	389.508	185.322	-0.26705	2.75072	0.414491	3.43226	0.303407	1.87336	0.604936	2.527
JEM1	19.5963	21.3574	16.9829	72.6713	83.5643	67.8734	12.8355	13.0275	16.7152	83.5959	116.48	84.2493	1.95165	2.73936	-0.444362	0.34334	3.48753	2.74422	1.33705	0.851791
YCL019W	6.08437	9.2307	6.60777	26.8915	25.4764	25.6063	4.25143	4.78593	4.82859	22.5625	39.5887	30.389	1.83056	2.73853	-0.660889	0.247084	4.19479	2.22322	1.27148	0.641508
MAK16	13.0087	15.4839	15.8105	21.0158	33.6482	41.3782	10.5552	12.5316	15.1077	89.5636	98.9054	65.5423	1.11626	2.73345	-0.214042	1.40315	1.34417	2.69977	0.5705	2.47742
ECM1	17.3346	14.6966	16.8568	19.5293	31.6017	32.064	13.4236	8.18435	13.2691	70.5812	108.889	51.2171	0.767014	2.72559	-0.487205	1.47137	1.28208	1.73085	1.15415	1.74991
FAL1	5.27468	4.63761	8.31134	6.57919	7.8308	9.22	1.90615	4.80901	4.34819	18.7922	34.9672	18.1821	0.374809	2.70104	-0.720023	1.60621	0.589107	1.65964	0.758037	1.73625
RRT14	11.6487	17.363	13.4909	18.0448	31.8737	27.7144	8.74801	10.164	12.9535	65.9377	74.8397	66.1699	0.869119	2.6992	-0.415555	1.41452	1.24154	4.28557	0.783055	3.37602
FAF1	5.64601	5.01182	6.13171	6.85013	11.1395	5.90458	2.19729	4.33088	6.05655	18.8122	41.8387	19.9112	0.5091	2.67843	-0.41589	1.75344	0.651859	1.39372	0.531204	1.52355
YCR087C-A	10.2753	12.7986	8.2034	16.5375	15.5794	23.0611	3.09439	5.07444	12.7057	31.4703	77.6028	24.4002	0.818975	2.67673	-0.583371	1.27439	1.37734	1.04092	0.466256	0.984717
YKR012C	1.19607	3.68064	3.69393	2.69501	2.11572	3.2522	0.756407	0.477084	1.15031	3.13989	6.32319	5.77209	-0.088099	2.67607	-1.84614	0.91803	0.0660586	1.89035	1.13691	1.17527
YBR012C	4.30586	0.828144	3.32454	6.67014	4.76036	4.8783	5.44613	4.29376	3.62349	18.3683	42.9977	23.377	0.947171	2.66481	0.659804	2.37744	1.01886	1.46535	0.632947	1.84546
GCD10	20.2933	22.9944	18.7396	34.5597	43.4098	46.4814	13.5301	12.5496	20.7273	82.1812	129.922	83.7616	1.0046	2.66015	-0.40618	1.24936	2.27322	2.1955	0.821092	2.06308
YGL177W	6.49591	5.9969	4.58557	6.5865	3.44716	5.88761	1.64323	8.8096	3.74844	45.19	28.9994	13.5843	-0.101215	2.62777	-0.266151	2.46283	0.127371	1.2295	0.163881	1.59193
KAR2	713.367	565.442	634.339	2849.07	3515.11	3555.01	897.535	791.057	892.025	5410.32	5580.03	4898.25	2.37427	2.6222	0.431768	0.679698	3.48003	4.54538	1.80884	1.61877
ACO2	22.8919	19.9593	18.9372	25.2529	25.1395	22.1315	17.7344	16.5119	22.4748	97.9049	167.412	81.1673	0.231119	2.61083	-0.123451	2.25626	1.07478	1.66186	0.318826	2.06256
YFL002W-A	15.062	14.4025	12.9152	62.7947	61.2262	75.5077	15.9832	18.7703	21.8105	93.8802	138.26	113.274	2.23515	2.61037	0.416512	0.791735	3.48209	2.75698	1.23468	1.60877
YET2	27.1456	36.7264	33.4519	64.3286	66.6451	63.6301	28.4146	19.4153	22.9563	204.571	121.515	106.156	0.999674	2.6103	-0.459327	1.1513	3.40663	1.76589	1.0826	1.6191
RRP36	4.75647	6.16293	4.63889	3.66646	9.29932	12.7063	3.16636	4.39361	3.37069	19.7156	28.822	18.1217	0.722515	2.60842	-0.509304	1.37661	0.557552	2.2841	1.17071	1.94956
UTP23	12.411	14.5494	12.5159	15.6469	22.215	19.8193	8.9701	7.30781	12.5046	55.4652	70.4725	48.9609	0.547117	2.60326	-0.455794	1.60035	1.38686	2.75751	0.993269	3.00789
RRP12	28.7553	30.5652	24.2375	27.0773	43.5444	41.0111	18.2239	19.6136	23.7045	125.303	158.105	89.357	0.41791	2.59862	-0.441205	1.73951	0.792253	2.18829	1.37118	2.43701
FPR2	140.732	111.678	125.159	455.05	511.599	442.921	149.969	162.658	136.414	834.16	939.923	933.168	1.90044	2.59191	0.250106	0.941574	3.95145	4.5577	0.987707	2.32323
MEP2	23.3593	22.9562	23.5377	37.183	40.2536	30.5967	28.0204	31.7395	27.2486	156.668	238.662	128.972	0.62908	2.59117	0.31683	2.27892	1.95217	1.93963	1.82586	2.41808
YGR161W-B	14.2536	13.8788	12.2019	61.7881	58.6296	73.5795	16.2523	19.8565	21.2376	95.053	136.061	113.206	2.26596	2.58597	0.507699	0.827714	3.43429	2.87823	1.60881	1.6971
MAE1	48.473	63.8536	60.2386	62.2124	75.8958	64.6266	55.3351	50.9611	64.4656	344.401	478.165	196.656	0.232452	2.57741	-0.015156	2.3298	0.734903	1.59387	0.0331953	1.99513
NSR1	117.84	82.9741	151.246	136.033	206.68	174.444	87.7287	128.482	114.555	550.54	1005.34	416.216	0.554776	2.57585	-0.0900188	1.93106	0.90479	1.42514	0.111529	1.65036
LTV1	12.1798	19.4899	12.1804	10.7945	22.4065	20.901	8.21615	5.95944	10.4644	47.9611	63.9132	35.0057	0.303102	2.57557	-0.831582	1.44088	0.319367	2.0682	1.09005	2.04568
SYO1	14.0755	14.3758	17.9878	19.9587	31.2298	27.4945	13.6592	13.2616	11.3198	53.1961	117.748	56.8007	0.760709	2.57424	-0.280241	1.53329	1.41213	1.40477	0.877621	1.46608
RRP1	12.6938	14.1289	10.2477	23.7335	30.3367	31.3331	15.7137	7.97192	16.1044	60.6201	107.879	68.21	1.20402	2.57264	0.102141	1.47076	2.4379	1.93493	0.114248	2.01254
RRP8	14.7637	23.306	16.4112	17.929	27.1329	34.0612	10.9131	9.1775	11.2485	70.4677	78.6135	37.3203	0.538347	2.57238	-0.797791	1.23624	0.699313	1.82389	1.33939	1.66083
TRM11	13.7162	21.6386	22.9807	25.4287	38.2365	33.676	14.2741	18.8371	17.7	105.516	121.16	72.3373	0.738676	2.55699	-0.199226	1.61909	1.28791	2.33567	0.321574	2.55084
CGR1	11.2095	12.4564	8.79216	11.9271	17.0744	23.7061	11.0273	5.46478	4.19247	47.4097	40.9701	33.0583	0.699436	2.5536	-0.650022	1.20414	0.879292	2.70995	0.765973	2.32549
ICY2	22.5508	17.7719	30.576	39.6579	36.4845	21.9346	43.1318	37.7349	36.4994	121.287	379.945	187.572	0.468157	2.55308	0.727186	2.81211	0.615212	1.15437	1.65849	1.53867
JJJ3	9.14684	10.7228	8.45547	7.85135	13.8683	10.2642	3.85636	3.82219	10.0536	30.8726	48.6118	24.523	0.175264	2.55225	-0.675712	1.70127	0.259334	1.73172	0.744249	1.95838
GFD2	6.91064	7.56576	7.73966	6.88724	17.7485	15.1769	5.3789	5.83103	6.51844	27.3868	53.5519	22.2332	0.841626	2.54092	-0.325543	1.37375	0.82716	1.37096	1.63967	1.30667
PXR1	18.2841	12.3613	18.8227	18.1021	25.972	33.1438	12.9646	11.7131	12.7888	79.2707	91.7792	45.4552	0.642437	2.53073	-0.400897	1.48739	0.896465	1.90204	0.884812	1.94881
RMT2	17.1504	20.2123	18.3534	23.0218	28.2395	23.8127	12.4615	10.4797	17.0207	59.1523	118.747	48.4269	0.430217	2.50171	-0.47947	1.59202	1.59778	1.32431	1.15857	1.4316
NOP7	48.8672	48.978	36.2078	46.2287	61.9162	69.8741	30.1964	24.2037	33.2452	157.5	213.569	123.214	0.409226	2.49559	-0.613055	1.47331	0.835446	2.16234	1.438	2.26258
ARG5,6	61.3111	77.696	63.3355	87.4474	77.9069	67.5058	58.7949	78.8282	82.4511	353.843	481.558	394.226	0.202663	2.48216	0.12119	2.40068	0.587451	3.02932	0.262373	3.85629
MRD1	14.3407	17.626	15.6493	15.8696	23.2657	24.1498	9.01556	10.3572	13.5473	65.9377	70.5804	47.0932	0.410418	2.47962	-0.532481	1.53672	0.870082	2.62987	1.38624	2.82474
HOM3	97.6158	94.8601	122.151	210.463	201.702	175.656	120.398	162.236	135.469	601.681	923.976	806.026	0.901734	2.47944	0.410212	1.98792	2.58904	2.59256	1.08119	3.12073
RIX1	11.2437	15.3272	15.3172	14.1118	20.4995	18.415	9.23134	9.28441	11.6672	38.4493	80.8772	44.4239	0.340164	2.43969	-0.472805	1.62672	0.733119	1.54476	1.16189	1.68719
DRS1	25.0174	29.1005	20.9274	29.425	39.8278	40.6331	18.4792	15.6468	18.8633	97.0676	123.206	64.7118	0.550171	2.42711	-0.502059	1.37488	1.26381	1.98649	1.33912	2.02821
ATR1	17.6239	19.4301	25.8371	23.92	23.5651	17.6086	28.6097	31.5508	26.1585	115.3	224.001	124.339	0.049664	2.42526	0.456823	2.83241	0.0803632	1.64594	1.2474	2.19873
YGR161W-C	17.0151	19.9467	8.57945	25.5591	36.5473	19.0936	11.2729	10.9883	9.35094	71.2552	50.4495	45.6181	0.834306	2.40408	-0.526693	1.04308	0.904946	2.33925	0.600888	1.75615
ARG8	23.4588	24.6099	30.2658	32.4354	27.1925	22.2285	19.3312	27.079	29.9109	87.9428	208.367	107.492	0.063446	2.40349	-0.0375673	2.30248	0.118042	1.36196	0.0613224	1.7164
RPF2	26.428	32.5977	30.6436	39.1245	49.6458	42.3635	19.0615	18.2951	23.5264	85.4323	152.416	83.2686	0.548354	2.39899	-0.558573	1.29206	1.73171	1.72336	1.76532	1.71828
MET17	367.28	565.111	404.772	464.335	407.359	363.735	439.699	485.764	460.549	2219.95	2263.05	2815.7	-0.114163	2.3967	0.0517651	2.56263	0.193266	3.29195	0.0935853	4.22905
LCL2	84.4862	103.644	91.6766	245.674	267.59	228.689	80.1448	84.2487	77.9599	444.33	413.786	412.311	1.4069	2.39013	-0.207316	0.775912	3.5942	5.2634	0.995149	2.19368
HOP1	3.73032	3.44377	4.93743	10.6466	13.637	11.7208	5.34727	4.76139	5.38142	24.1554	32.4298	24.6028	1.57179	2.38992	0.354965	1.17309	2.89224	2.90445	1.05852	2.5078
CWC25	10.047	21.2557	22.9024	30.1841	32.9523	14.4181	15.8846	11.3546	12.4809	56.5965	90.4918	60.6069	0.516782	2.38653	-0.44856	1.42119	0.479866	2.18434	0.494067	2.12233
NOG1	32.676	32.5634	43.5063	51.8789	80.9409	61.7617	30.7396	41.0027	37.4651	152.023	269.945	144.97	0.839416	2.37612	0.00611119	1.54282	1.43519	1.70156	0.0107603	1.84256
ALG3	41.6983	31.0689	36.0701	80.084	95.2488	72.6113	45.0581	36.2771	34.1034	191.995	224.88	181.425	1.18784	2.37374	0.0849519	1.27085	2.49476	3.5467	0.184778	3.02568
ARX1	42.6236	40.013	46.5659	48.163	70.1232	56.1087	38.0266	31.5743	40.871	174.668	257.079	139.988	0.432724	2.37167	-0.225955	1.71299	1.05712	1.93686	0.868359	2.2139
GGC1	93.6274	60.859	99.6256	166.965	117.57	107.096	127.287	137.8	141.087	554.008	821.72	725.672	0.62403	2.37118	0.676635	2.42378	0.974355	2.70651	1.78393	3.43209
YGR283C	12.1181	18.3063	13.8036	24.8224	34.102	33.1497	9.75367	12.831	13.3497	53.5021	85.1596	45.721	1.05783	2.35927	-0.299596	1.00184	1.99382	1.82295	0.568611	1.53928
URH1	45.0789	52.0201	48.3569	127.962	133.681	117.766	48.9114	47.949	54.8305	254.953	266.612	252.381	1.38317	2.3511	0.060553	1.02848	3.98271	5.73765	0.285068	2.8503
TOD6	7.73581	14.3272	15.801	9.1994	16.978	19.7358	6.88532	11.8854	10.8842	28.5814	90.0393	32.4927	0.278081	2.34929	-0.352556	1.71865	0.267359	0.950918	0.397271	1.03382
COA2	3.2762	5.04088	5.7818	3.69099	5.79523	1.9796	1.38126	0.871197	2.10057	8.60057	6.41483	7.02689	-0.298241	2.34018	-1.69549	0.942935	0.263229	2.86649	1.77099	1.25887
ADD37	58.6917	79.2355	78.5192	173.625	176.827	172.285	54.5982	56.4877	54.6255	287.276	294.044	254.61	1.27208	2.33471	-0.385337	0.677297	3.92425	4.28271	1.17612	2.09672
YHK8	2.63368	2.70152	4.51879	5.27489	7.11744	6.10025	5.55188	7.70375	6.47303	27.6554	42.1136	29.1855	0.908167	2.32647	1.00151	2.41982	1.61598	2.33136	1.70081	3.03633
THI12	9.94388	19.04	11.1143	18.1735	30.2932	18.8265	8.10531	7.93275	8.28833	48.4381	36.8636	36.2575	0.746925	2.32107	-0.721015	0.853125	0.867183	2.91404	0.854581	1.82626
MRT4	41.9685	40.6035	54.1465	62.6845	88.8601	88.18	35.3884	34.2414	51.0652	191.97	258.851	151.389	0.81017	2.3189	-0.179843	1.32889	1.62949	2.14018	0.315437	2.19699
ADE5,7	142.166	146.405	133.644	191.564	218.858	180.649	130.321	110.793	131.944	555.379	739.065	564.558	0.485354	2.31706	-0.17858	1.65312	2.03229	2.92617	0.989683	3.32873
RRS1	28.0725	32.9634	33.8972	34.1236	39.5297	40.8438	20.0893	25.3416	24.1566	105.694	141.9	98.6348	0.270327	2.31483	-0.448084	1.59641	1.12052	2.61994	1.608	2.99783
EBP2	34.8593	46.5928	28.8955	34.5125	58.0809	69.5728	27.167	23.4551	30.3086	172.855	130.719	97.9907	0.555417	2.31087	-0.447295	1.30816	0.679308	2.09826	0.81603	1.99483
MPD1	40.6289	35.618	33.7664	158.076	149.377	136.164	31.6695	40.8916	39.9833	181.07	189.26	188.09	2.01164	2.31086	0.0328162	0.332035	4.11457	5.55136	0.0834215	0.964375
YMC2	10.047	13.702	22.1636	21.0946	26.658	24.4211	13.2853	16.7587	16.69	56.6465	104.084	70.8917	0.652583	2.30923	0.0255803	1.68223	1.04488	1.92228	0.0243145	2.20411
ROK1	14.8038	15.1851	11.4152	17.5796	19.2268	18.6153	8.43427	6.59643	11.8004	38.8624	65.6492	28.1044	0.420677	2.30528	-0.625867	1.25873	1.65033	1.45359	1.17827	1.45633
LIA1	70.9608	48.3677	51.8057	100.778	118.162	121.09	45.3148	39.0916	55.575	225.119	281.324	182.193	0.990532	2.2985	-0.289892	1.01808	2.39705	2.48486	0.538197	2.11292
SPB1	18.1669	23.546	17.5308	15.8292	30.8689	39.7448	13.1302	15.9919	15.4924	92.4459	76.2237	49.9539	0.545083	2.29286	-0.409151	1.33863	0.555227	2.02251	1.09067	1.89684
GRC3	22.1415	27.474	24.1593	29.5046	40.6398	34.31	18.8206	21.0821	22.4393	84.3752	141.807	78.8943	0.501672	2.2909	-0.242924	1.5463	1.33654	1.79813	0.949104	1.99089
FYV7	4.9574	6.86488	7.43646	7.26056	12.2767	12.5809	5.01617	3.95478	5.7213	26.028	33.7791	11.9619	0.737877	2.28831	-0.390459	1.15997	1.07125	1.38567	0.771766	1.26272
HIS4	109.073	126.085	131.319	123.943	117.712	96.2977	115.322	152.836	137.149	662.056	753.677	554.25	-0.1169	2.2811	0.145293	2.54329	0.370875	3.05374	0.433483	3.96612
NSA2	18.9819	19.4709	29.9462	33.3739	56.4703	35.4515	19.2797	21.1082	21.2984	77.3887	146.978	74.949	0.873289	2.27864	-0.149025	1.25633	1.08765	1.54539	0.243112	1.47329
MPA43	9.99149	9.18126	11.0206	24.0764	26.879	20.6272	8.60047	12.0668	12.145	38.069	75.4823	45.5389	1.24538	2.27754	0.120007	1.15216	2.73218	1.66713	0.272513	1.5774
UTP10	30.0559	23.9741	23.7038	34.3408	38.255	31.4086	21.6999	23.7394	23.174	99.9682	158.944	73.6186	0.420033	2.27693	-0.180053	1.67684	1.42066	1.59858	0.634086	1.84706
YPL162C	16.7756	14.3867	19.8987	46.4741	53.0242	23.9286	22.9572	19.745	20.1011	79.053	140.218	84.9382	1.27336	2.27615	0.29862	1.30141	1.26395	1.837	0.968995	1.74288
HCA4	19.6444	20.6016	15.1782	14.314	22.5608	16.8305	10.5073	11.6171	12.8773	48.3629	83.4726	37.5747	-0.045453	2.27503	-0.663093	1.65739	0.0676139	1.495	1.70737	1.68077
RPF1	18.5836	25.8515	22.4631	24.0912	35.1238	28.6106	12.2354	12.9973	21.3002	54.7996	106.469	63.883	0.392674	2.27457	-0.523714	1.35818	0.845931	1.67274	0.882636	1.74156
HIS3	45.0069	48.2647	42.4217	62.9973	71.7716	75.404	35.3629	43.7924	50.4993	209.897	255.96	161.253	0.631228	2.27404	-0.0656759	1.57714	2.44425	2.40771	0.161069	2.71992
LEU9	45.9588	35.2611	53.4124	108.326	106.742	81.0524	55.4515	66.0742	67.9179	272.034	361.707	281.697	1.13716	2.27269	0.492744	1.62828	2.19535	2.96627	1.30768	3.22998
REX4	6.49591	7.99587	11.2346	8.48927	14.4781	11.7752	6.57292	6.8404	5.7476	23.1919	47.9254	20.481	0.433453	2.25715	-0.425084	1.39862	0.605107	1.29523	0.694006	1.29339
ASN1	212.512	235.725	262.714	260.012	312.755	315.14	253.987	279.791	309.988	1170.48	1772.65	1085.85	0.320658	2.2555	0.247093	2.18194	1.1996	2.09355	0.953478	2.66983
STR3	10.6723	21.6455	16.1233	10.2017	7.00775	4.68987	10.6351	15.0927	16.329	29.0777	109.991	60.867	-1.14534	2.24912	-0.203889	3.19058	1.1725	1.04765	0.23128	1.45606
NIP7	31.8799	34.3998	39.456	57.839	69.9407	65.2942	34.562	25.102	39.0222	138.034	198.451	131.204	0.86869	2.24463	-0.0995443	1.2764	2.65499	2.31651	0.192979	2.38606
SNZ1	111.006	172.743	145.03	83.4684	72.2361	55.4621	157.673	195.668	214.248	1079.01	1119.33	477.534	-1.02185	2.23709	0.404613	3.66356	1.6801	1.55431	0.882957	2.22709
URA7	55.475	46.576	55.0268	76.4035	107.896	101.973	49.7899	42.597	54.7272	197.813	326.015	166.982	0.865912	2.23135	-0.0945444	1.2709	1.88749	1.68585	0.295306	1.69368
RPC19	46.8977	47.8355	49.2868	52.2417	86.2192	85.0121	38.6561	36.572	47.1307	187.438	219.764	161.901	0.633831	2.21757	-0.235151	1.34859	1.11684	3.0237	1.02646	2.92204
YJL152W	3.13969	1.93234	2.21636	1.41488	2.77688	1.13827	1.58845	1.50282	3.01957	7.41799	8.85246	12.1214	-0.451455	2.21603	-0.254227	2.41326	0.450369	2.13511	0.254664	2.76006
EUG1	66.9154	58.6416	57.8906	206.004	223.48	204.625	75.9883	83.2061	83.662	376.723	355.295	396.168	1.78936	2.21583	0.404736	0.831202	4.62462	4.78085	2.18421	2.131
YLR363W-A	7.88573	10.7851	9.27778	15.794	17.8237	23.8243	6.64935	6.98984	10.1121	35.6523	42.2036	32.4177	1.03933	2.21501	-0.234775	0.940911	1.73835	3.13879	0.432752	2.2656
NOC2	36.4575	42.0711	36.7523	53.1326	59.2401	53.5996	29.6243	26.8858	32.9223	130.484	175.431	108.598	0.525789	2.21255	-0.366283	1.32048	2.49046	2.26966	1.56946	2.39407
KRR1	24.2459	25.9677	22.4432	29.9936	40.5757	34.4713	17.7386	11.3778	21.7181	64.8977	108.631	61.5629	0.531778	2.20935	-0.515293	1.16228	1.54038	1.78248	1.07576	1.74006
IRC4	6.27938	6.44112	8.12664	31.599	26.658	22.7654	13.7666	13.0244	15.2992	66.4872	65.9017	61.9537	1.95847	2.20705	1.01363	1.26221	2.80358	5.25915	2.86354	3.02876
SUA5	21.1763	25.7947	22.8903	31.4123	32.4641	22.3922	14.7313	17.175	16.8021	53.9701	109.256	60.465	0.304344	2.19926	-0.520319	1.3746	0.721189	1.54003	1.98441	1.60233
IMP4	21.7512	19.5226	23.5345	27.7141	35.4982	35.6737	15.0658	16.5258	16.9345	63.8984	104.648	54.1505	0.609587	2.19825	-0.417419	1.17124	1.77732	1.70063	1.864	1.64476
UTP14	17.3311	20.4828	15.2929	19.714	25.4732	24.4349	13.1312	10.3527	15.6213	69.8939	70.7213	38.6538	0.390651	2.19669	-0.441533	1.36451	1.11201	1.9259	1.02218	2.0556
ILV3	632.267	491.064	554.052	815.608	782.341	725.852	571.844	666.368	668.676	3171.09	2744.87	2784.4	0.470274	2.18985	0.185008	1.90459	1.94589	4.07243	0.669738	4.81327
HIS1	152.222	194.919	205.943	327.606	309.519	301.145	211.403	218.866	237.594	951.892	1179.34	912.358	0.762505	2.18815	0.272053	1.6977	2.67652	3.16023	0.98891	3.65959
YGR039W	4.34726	5.57405	3.19667	33.4673	27.5552	13.1339	6.41491	5.20205	4.87777	15.2164	35.7503	23.3104	2.49903	2.17091	0.330461	0.00234566	1.5432	1.48919	0.60753	0.225869
BRX1	44.3857	42.0879	36.2056	61.9252	81.4805	77.1841	34.2715	27.3801	43.184	125.665	215.551	130.762	0.846476	2.17059	-0.226762	1.09735	2.15247	1.84502	0.501565	1.72512
RRP5	20.2102	23.188	18.9095	26.4002	29.1235	26.2131	15.756	14.0379	20.2329	60.3158	111.5	52.7596	0.391576	2.16643	-0.316711	1.45814	1.83022	1.45692	0.849231	1.60777
DBP2	28.24	20.9837	56.7663	38.644	69.691	62.428	28.749	43.5185	35.2412	119.339	261.69	101.27	0.688068	2.16547	0.0205255	1.49793	0.681961	1.15398	0.0142874	1.21391
REI1	13.9612	27.0723	26.495	18.3144	30.9545	32.2414	10.6435	15.7147	17.4737	59.2435	88.0753	49.2239	0.271483	2.16479	-0.62352	1.26979	0.308106	1.89981	0.766725	1.85046
KRI1	32.5849	41.3233	27.405	28.5366	38.0508	44.0695	22.8609	15.6374	23.871	111.27	102.581	64.4972	0.127272	2.15798	-0.699915	1.3308	0.196996	2.10466	1.2642	2.19959
TSR1	19.5783	25.7155	17.95	22.9178	26.7763	30.6424	15.945	14.2472	15.1553	60.422	92.0028	49.9297	0.345133	2.15779	-0.479902	1.33276	0.811198	1.84098	1.16172	1.93348
MAK21	21.7391	23.9565	19.0529	28.0494	30.1397	27.2919	17.3708	15.3504	19.071	73.6497	98.3607	56.472	0.400756	2.14128	-0.322111	1.41841	1.85598	2.07122	1.14142	2.28513
NAR1	20.3697	23.8007	22.9744	18.8075	23.1632	20.2668	11.8166	13.8064	16.4972	57.4944	78.2687	50.013	-0.109492	2.14099	-0.672768	1.57771	0.424333	2.29999	2.09185	2.6196
RLP7	51.3237	67.8411	50.4342	67.809	74.4857	92.1894	33.3428	32.3826	42.1805	161.068	189.108	125.717	0.467363	2.14086	-0.652353	1.02115	1.10347	2.56217	1.47546	2.28885
HIT1	4.11014	7.72934	9.67138	8.23202	10.9056	9.934	4.04334	7.28638	9.66263	23.9773	43.9941	24.2428	0.434544	2.13512	-0.0352015	1.66538	0.627811	1.59527	0.02512	1.8853
ENP2	12.4523	19.1596	14.9322	14.7483	20.05	16.9776	11.173	9.08481	12.9995	41.0714	71.5199	33.3852	0.153681	2.13399	-0.484927	1.49538	0.282198	1.48764	0.914588	1.64246
IMP3	11.0572	17.013	14.8159	19.3777	24.2675	27.467	10.8775	12.4146	12.6034	40.3152	78.9024	38.2087	0.72959	2.1328	-0.256705	1.14651	1.48964	1.42413	0.568228	1.36084
PUF6	19.4976	28.7645	25.0985	22.8706	29.0114	32.0171	14.9416	17.2012	22.7226	75.2713	105.098	59.7767	0.193652	2.12994	-0.419107	1.51718	0.388774	1.99056	0.802888	2.24847
AAH1	35.944	40.9789	53.3072	63.4256	100.925	102.444	58.3346	60.8036	67.8883	283.361	337.818	189.832	1.03467	2.11648	0.52218	1.60399	1.52686	2.06393	1.48666	2.33485
DUR3	9.82859	14.9651	13.9125	10.4962	10.0511	9.83615	21.237	23.604	20.776	92.3217	120.519	70.1591	-0.349275	2.10866	0.761505	3.21944	0.813429	2.11426	2.12486	2.97988
NOP15	23.1854	27.28	33.3958	31.1145	41.6155	32.1394	18.9752	19.8562	26.5613	79.6623	128.982	72.9477	0.322518	2.1064	-0.358874	1.42501	0.716221	1.80766	0.740604	1.96028
YJR020W	0.678852	1.04451	1.19803	1.5296	0.600406	1.23056	1.71725	1.08311	1.30576	3.5642	3.19008	10.9202	0.202051	2.10582	0.491122	2.39489	0.176859	0.831025	0.751974	1.12555
YLR156W	1.31048	2.01635	1.73454	2.21459	2.31809	1.18776	0.828759	2.61359	3.78103	6.88045	11.5467	12.6484	0.176599	2.10503	0.513146	2.44158	0.204417	1.80878	0.337207	2.60882
ILV5	944.571	846.715	1085.34	1848.78	1793.53	1384.9	1154.52	1282.71	1163.18	4392.35	5356.63	5481.56	0.805376	2.08074	0.323778	1.59914	1.94191	3.43908	1.3946	3.74708
YTM1	33.8351	41.7485	33.6059	47.8788	62.4527	51.5555	26.256	20.733	34.1127	99.3356	158.231	84.6656	0.568152	2.07717	-0.429031	1.07999	1.57392	1.72474	0.927939	1.64237
CNS1	12.6889	18.9229	16.7088	16.7146	21.064	22.2936	10.8641	10.2783	10.8892	37.9227	62.38	34.8568	0.31406	2.0771	-0.593142	1.16989	0.7199	1.7729	1.3806	1.74079
RPA49	37.1328	33.1656	38.9994	51.4254	64.4022	58.7742	27.4925	27.1663	37.4543	99.6198	196.627	92.0759	0.675804	2.07578	-0.246786	1.15319	2.20618	1.36339	0.687954	1.33269
UTP4	19.1048	19.398	18.6551	23.1625	33.7943	34.1042	13.2474	17.5618	15.3893	57.2818	88.5246	47.4247	0.671881	2.06441	-0.307105	1.08542	1.45632	1.76925	1.35098	1.65024
LOC1	20.5841	33.3681	23.6772	20.2914	22.4318	21.3218	10.693	11.1428	21.9177	66.0985	64.7741	52.0333	-0.277519	2.06363	-0.827205	1.51394	0.508375	2.87937	0.995699	3.79649
NCE103	95.0392	162.421	90.4514	72.6559	105.071	127.979	102.176	129.432	114.907	470.474	440.231	536.18	-0.186576	2.06196	-0.00580174	2.24274	0.190608	3.62474	0.00621698	4.47036
MET16	21.5704	30.9764	27.1546	11.3406	13.9904	10.4269	13.4594	18.5844	22.958	66.8185	102.378	60.1443	-1.15634	2.05994	-0.535125	2.68116	2.12383	1.91153	0.997278	2.42605
YER137C	5.56294	9.33746	5.35496	8.54625	7.6038	2.75019	3.19823	1.21032	4.86374	11.2846	18.4179	8.94867	-0.099899	2.05951	-1.12731	1.03211	0.071471	1.49271	1.02913	1.21522
YPL108W	7.13397	10.9766	9.83591	9.54415	12.6192	10.5071	6.76738	6.40253	6.43223	26.3361	36.1432	18.6483	0.225321	2.04918	-0.511655	1.3122	0.46774	1.81029	1.14204	1.90074
NOP14	16.9102	19.0136	12.2159	17.3763	24.3242	21.7268	12.3394	10.6735	11.4379	48.0508	61.2359	33.1806	0.397877	2.04802	-0.48269	1.16745	0.827617	1.94402	1.03723	1.90981
RSA4	18.8381	22.469	21.777	23.1974	33.1934	32.2951	15.5151	18.8726	17.5557	56.3537	102.936	54.7342	0.491428	2.04276	-0.280338	1.27099	1.18651	1.569	1.17908	1.61752
DIP5	57.9064	56.7326	59.1757	130.336	116.875	100.482	71.9891	81.532	85.3215	341.869	368.635	270.492	1.00026	2.03819	0.458511	1.49643	2.58615	2.95288	2.23907	3.14123
UTP6	7.3473	7.88709	13.4188	14.4375	18.1347	26.0176	5.61902	9.26906	11.9961	31.1746	54.3995	24.7375	1.03196	2.03675	-0.0919342	0.912861	1.1943	1.40889	0.0774988	1.14116
BMT2	6.46516	7.20338	6.88514	5.77672	8.08417	6.87004	4.51159	5.51329	6.43223	15.2164	33.5241	18.6483	0.012389	2.0338	-0.320686	1.70072	0.0283645	1.40156	1.07998	1.66171
LEU4	539.135	525.471	548.334	762.528	782.865	625.902	655.315	810.066	714.178	3105.51	3035.54	2769.74	0.428863	2.03152	0.434343	2.037	1.69738	4.43948	1.84356	5.35966
COS1	172.798	158.431	152.476	168.897	172.893	166.271	86.575	89.8542	75.5051	363.261	310.995	354.122	0.070873	2.02925	-0.941081	1.0173	0.570215	3.99585	3.31567	4.1979
THI5	7.51315	13.26	9.74937	7.21962	9.77201	8.81242	11.1797	8.4616	10.8386	49.8883	41.7961	32.7029	-0.242278	2.02891	-0.00201594	2.26917	0.357839	2.46699	0.00247055	3.23786
ERB1	35.4381	37.0205	29.7892	38.2437	51.221	48.8555	23.0011	24.3278	31.1225	102.334	139.141	78.609	0.435944	2.02858	-0.382197	1.21044	1.23985	1.97493	1.11741	2.01943
LHS1	40.7519	43.1161	34.15	121.083	130.419	135.044	43.1152	39.5298	38.6177	147.799	190.298	155.571	1.71163	2.02541	0.0391298	0.352904	4.27547	3.15521	0.132052	0.970603
YML108W	7.8196	14.2191	8.7818	9.6105	19.4905	23.195	6.29388	8.5065	12.3062	50.3863	34.2407	25.1576	0.762812	2.01796	-0.185247	1.0699	0.725335	1.65603	0.176964	1.44372
FUR4	19.373	12.6181	11.2216	28.6546	28.5922	21.3291	13.5294	15.8341	14.4025	44.4611	88.9435	43.2087	0.862634	2.01271	0.0183562	1.16843	1.55151	1.3733	0.0236724	1.3682
YDR401W	1.60325	0.616703	1.06102	1.35467	0.70899	1.45311	0.506954	1.91849	1.54191	4.20879	5.17963	6.44755	0.10013	1.99696	0.274053	2.17088	0.0749216	2.16055	0.16969	3.08331
MAK5	17.8159	21.7201	16.6656	19.8522	22.1289	20.2948	13.1756	13.5914	17.6961	55.9704	79.146	41.5009	0.148062	1.98995	-0.338005	1.50388	0.530526	1.78643	0.86571	2.08012
RKI1	18.9109	10.2958	17.9705	30.1549	29.8488	26.3692	15.0873	11.3727	20.7056	48.4986	94.3351	44.4607	0.87249	1.9895	-0.00035536	1.11666	1.92364	1.34634	0.000327741	1.33452
OAC1	147.227	171.235	216.453	330.951	294.879	289.576	179.178	282.252	224.768	822.294	1172.07	726.91	0.775103	1.98758	0.359314	1.5718	2.20461	2.09314	0.629569	2.51264
GRX8	8.22028	5.27001	6.04461	9.26103	12.1173	13.6593	2.59929	4.37183	8.56461	16.1847	27.3621	17.6311	0.842849	1.97742	-0.330464	0.80411	1.52721	1.7453	0.269972	1.4488
SCS3	56.1683	62.9911	61.2552	141.042	151.482	147.706	52.7817	48.2794	54.0194	228.705	186.808	193.751	1.28694	1.97405	-0.218298	0.468809	4.71621	3.49702	1.45782	1.42661
RBG1	78.611	91.8121	73.4992	94.7586	113.117	138.438	59.7603	47.9276	69.7277	257.424	278.015	160.199	0.505657	1.97121	-0.459289	1.00626	1.164	2.02624	1.24874	1.84456
YER156C	56.4588	51.985	50.4074	100.168	110.879	107.582	52.8548	43.2669	48.9545	188.477	207.863	169.127	1.0042	1.96263	-0.130866	0.827567	3.89226	3.58099	0.621515	2.39529
HAS1	39.1654	32.5366	42.1809	47.3118	67.0402	61.2777	34.0921	30.1751	36.951	107.898	190.345	95.3421	0.624986	1.95921	-0.170082	1.16414	1.46628	1.509	0.538462	1.50505
SEC62	190.162	189.299	183.514	397.298	421.682	366.565	171.553	158.26	174.454	621.852	645.103	689.817	1.07441	1.95621	-0.158882	0.722926	3.68194	4.71521	1.6509	2.26716
SHM2	295.638	238.047	241.489	677.878	546.348	519.052	358.721	292.889	343.383	1243.7	1382.87	1234.06	1.16921	1.95608	0.360165	1.14703	2.45071	4.28585	1.26125	2.98943
TMA23	13.1511	17.5004	10.9772	10.4114	14.7751	14.819	8.99126	6.52165	8.20412	39.6559	33.8231	18.2964	-0.057385	1.95218	-0.811658	1.19791	0.0791241	1.61802	1.36	1.63706
DBP3	49.4681	62.6165	44.9193	55.7311	65.2461	79.5052	39.4689	38.5455	40.5222	152.89	191.24	114.505	0.352675	1.95202	-0.405468	1.19387	0.765753	2.16085	1.12996	2.18265
YVH1	23.9476	28.2703	24.046	22.0954	28.1187	23.9505	18.2781	12.5166	22.0388	48.2339	108.897	46.8251	-0.040271	1.94874	-0.529549	1.45946	0.111095	1.14739	1.17918	1.27828
IPI3	14.5013	15.8479	14.9485	13.8943	23.134	20.3906	12.6848	9.51422	17.205	37.1789	76.4241	37.9338	0.342089	1.94325	-0.201093	1.40007	0.661217	1.33033	0.361567	1.47507
FCY21	36.4655	38.1353	41.8552	82.967	79.8733	70.2328	50.4462	63.6353	51.9207	171.824	235.117	230.054	1.001	1.94008	0.511417	1.4505	3.1396	2.78784	1.68041	3.06065
SRP40	34.8066	38.172	35.9409	45.6794	61.0777	41.6154	33.018	35.4472	38.6387	117.619	190.317	103.047	0.445962	1.94007	-0.0242504	1.46985	1.02756	1.69861	0.115473	1.93166
YMR187C	14.8263	15.8344	17.5462	25.9394	25.1462	16.4417	10.8103	13.4975	10.233	35.0294	62.9099	34.5123	0.486232	1.93909	-0.480937	0.971921	0.958971	1.58779	1.6254	1.38445
UTP25	11.689	16.7005	16.2083	14.6975	22.9842	22.5132	11.4844	11.7394	12.4463	40.8229	61.0599	34.5846	0.432668	1.93577	-0.322255	1.18084	0.765774	1.86408	0.85328	1.85079
TIM12	6.85023	11.594	10.8803	23.9243	19.9935	17.3845	9.53073	8.19717	16.4704	44.0584	47.4814	38.568	1.06383	1.92771	0.221816	1.08569	1.94176	3.02886	0.213085	2.88699
NOP13	26.2988	23.5324	20.2435	34.6715	39.5911	47.334	19.3446	15.1769	24.9339	73.4454	98.1659	54.0062	0.79514	1.924	-0.237085	0.891775	1.86668	1.87464	0.459672	1.59255
YDL121C	39.6857	44.8302	47.4301	67.3482	76.4197	50.9945	34.3106	18.4345	35.2686	106.819	140.459	86.4659	0.561769	1.92294	-0.584145	0.777026	1.26304	2.09946	1.16436	1.65824
STL1	1.45417	1.01702	0.583252	0.595738	0.93537	0.479272	2.17367	2.4256	1.52568	6.42025	8.07593	8.71889	-0.603441	1.92229	1.00379	3.52952	0.536288	2.82527	1.30486	4.17122
EFG1	7.72846	13.3777	10.7976	12.6976	15.3796	16.9281	8.55322	6.42229	10.2201	36.7729	31.7781	26.9364	0.496369	1.92214	-0.340557	1.08521	1.00041	2.81405	0.495694	2.80417
KRE33	25.9492	28.6286	25.6024	31.3228	38.8395	37.2173	21.7304	20.7579	22.9682	67.8403	120.266	59.6322	0.421402	1.92021	-0.292709	1.2061	1.6667	1.48177	1.88647	1.53605
SDA1	17.4645	18.7195	14.8046	15.4752	23.1696	19.9197	14.0231	13.0714	17.0795	45.3322	76.998	44.666	0.199853	1.91855	-0.20698	1.51172	0.430082	1.72385	0.609562	2.00596
SAS10	19.1156	23.7193	20.7852	20.0074	28.6868	29.5094	15.2866	12.5931	16.8424	61.0274	70.1243	37.8917	0.297753	1.91833	-0.508493	1.11209	0.662654	1.89239	1.58056	1.84931
TRM82	30.3103	30.4831	32.2741	46.9295	52.4175	56.7857	23.1308	25.8011	27.8479	62.4556	153.376	74.0903	0.74642	1.91687	-0.277552	0.892894	2.70508	1.16815	1.64754	0.993859
YJR111C	25.4713	24.0862	25.7535	19.7286	23.2319	19.7193	20.8065	25.6114	26.0279	84.6278	134.034	54.6316	-0.264857	1.91548	-0.0559574	2.12438	1.52181	1.34867	0.211269	1.78449
PUS7	29.1615	27.4009	23.7677	32.7282	36.9157	33.4924	18.0197	22.1981	24.0852	70.564	105.262	64.9935	0.360538	1.90499	-0.321055	1.2234	1.68822	2.00655	1.04818	2.1509
FCY2	88.0524	77.7277	174.943	135.924	190.45	132.756	128.147	203.865	142.361	451.562	807.829	515.272	0.430303	1.90345	0.477424	1.95057	0.47453	1.74327	0.504805	2.2493
URB2	25.0106	17.9584	19.1833	19.2905	22.0638	21.8548	14.0325	14.427	15.2341	40.236	80.9153	42.2959	0.024325	1.90333	-0.508387	1.37062	0.0515132	1.40549	1.30776	1.54653
UTP20	16.5872	20.1756	13.9967	16.2705	16.3272	18.2927	14.1394	11.5694	14.5869	47.9463	68.9668	33.7785	0.003717	1.9029	-0.333051	1.56613	0.00750427	1.63698	0.796412	1.96346
TRM1	38.9299	49.7467	37.2628	37.3171	51.472	52.8668	31.2127	26.9507	38.4559	116.228	151.004	94.0416	0.169661	1.90271	-0.382346	1.3507	0.342979	2.19072	0.882909	2.43214
ARO10	28.6719	48.673	31.259	59.1313	65.1781	66.5781	29.821	27.5989	33.0444	117.724	106.758	112.828	0.813647	1.89866	-0.263656	0.821353	1.82961	4.69067	0.394324	2.60865
YDR183C-A	7.00954	2.69628	7.73148	11.8455	13.174	7.94143	5.54112	3.49492	5.05603	10.3507	30.8807	11.2757	0.918581	1.89763	-0.307293	0.671754	1.095	0.887607	0.263472	0.577668
PRP43	60.2428	59.4797	48.3097	70.6334	87.9056	94.6188	46.785	47.9805	58.5986	194.336	219.121	157.515	0.591299	1.89646	-0.131777	1.17338	1.60191	2.79629	0.381892	2.71609
HPT1	51.2533	70.5041	82.6642	55.8304	71.7485	56.6059	54.5226	42.2413	64.6352	168.854	290.696	140.324	-0.150394	1.89403	-0.340915	1.7035	0.25498	1.45739	0.569022	1.70991
BCP1	29.7165	37.5581	26.9241	30.4896	42.0052	44.7292	23.8268	20.5314	21.9451	81.1451	105.668	59.3265	0.315491	1.89233	-0.506625	1.07021	0.641348	1.9547	1.31066	1.87007
MET28	15.6316	39.469	19.8057	10.8374	13.4708	6.539	15.7156	12.7899	17.732	69.9711	56.9759	44.4881	-1.27995	1.89053	-0.696027	2.47445	0.898671	2.29264	0.567098	2.85243
LEU1	940.94	1227.92	1204.16	1394.42	1337.6	1285.37	1077.58	1499.96	1366.61	5090.52	5230.33	4255.38	0.252213	1.88583	0.225673	1.85929	1.03786	3.37608	0.542968	4.43193
PEX21	14.8619	25.6753	17.9456	14.9811	10.8385	10.8707	18.4678	14.7682	18.0547	47.2287	98.9393	43.2008	-0.672617	1.88443	-0.189315	2.36773	0.972972	1.20283	0.282131	1.65091
BUD23	29.7588	48.3084	29.3908	32.6037	46.8447	44.0461	24.8628	22.2155	29.9332	112.882	112.26	58.411	0.200675	1.88047	-0.480628	1.19917	0.282855	1.71279	0.696149	1.77868
YMC1	51.866	57.5936	62.6049	46.8564	60.1537	47.0091	42.0838	42.1569	39.7642	137.763	177.624	140.104	-0.15984	1.87703	-0.472553	1.56431	0.485564	2.98639	2.12727	3.36071
BFR2	13.5212	13.2194	16.9023	18.5653	27.4055	20.9357	11.4012	16.1798	14.0876	38.4534	67.6758	46.8996	0.6164	1.87677	-0.0667827	1.19359	1.25779	1.8711	0.133279	1.93122
ECM16	19.9672	26.242	16.3605	16.4028	22.8107	25.8535	10.1471	9.38667	12.8022	43.2131	46.0077	29.3475	0.056461	1.87451	-0.952324	0.865721	0.0727572	2.26506	1.5181	1.86465
THI73	3.30746	6.85906	6.34453	3.72621	3.05245	1.82471	4.5471	5.62122	5.53204	22.8391	16.894	17.812	-0.940459	1.87389	-0.0726338	2.74172	0.996959	2.75451	0.0823487	3.32447
BUD22	11.8825	18.9518	15.5998	14.3665	23.1976	22.853	10.6304	12.0225	11.2886	49.8337	42.2194	31.9352	0.379774	1.86908	-0.452131	1.03718	0.588458	2.34902	0.935701	2.12888
CPA1	118.881	165.468	199.472	119.921	141.702	79.5685	174.884	211.124	187.507	416.992	1061.87	614.307	-0.503894	1.86778	0.245355	2.61703	0.735991	1.24478	0.510456	1.74627
ESF2	15.4508	16.8241	12.7948	15.5324	22.0749	21.1137	12.0262	9.29185	13.2594	48.3612	48.8701	28.6784	0.381718	1.86448	-0.382326	1.10044	0.900294	1.96908	0.984523	1.94933
NOP12	24.7353	25.7085	21.2481	28.4206	36.6548	35.9298	16.368	18.9485	22.2136	67.7295	90.0642	51.6476	0.494548	1.86416	-0.317493	1.05212	1.52423	1.96384	1.02288	1.91055
ALB1	27.4009	21.7388	26.0674	28.4584	31.8079	38.0286	21.1192	18.4436	23.4703	62.3785	111.159	55.7859	0.386247	1.8632	-0.254757	1.22219	1.10206	1.46753	0.839722	1.54017
RPA34	33.812	26.2599	33.5295	36.6417	49.5566	57.7891	24.0305	25.1754	26.3245	81.5768	125.221	66.823	0.62134	1.85705	-0.309476	0.926233	1.19044	1.70522	1.107	1.47332
NOP2	44.7976	48.8859	38.2402	37.0291	51.6796	57.1526	34.4892	28.7453	33.2495	109.612	150.735	88.3158	0.144893	1.85347	-0.451343	1.25724	0.275968	1.98812	1.53207	2.10235
TMA46	23.0849	23.4561	20.5622	33.1229	38.1379	41.0567	18.7309	15.4625	20.3167	62.031	82.1283	52.5494	0.743131	1.85147	-0.299857	0.808477	2.42562	2.23431	1.16538	1.79673
UTP21	21.724	27.1349	24.7572	30.2543	33.3935	32.9856	22.4074	22.5742	24.208	70.6024	118.943	60.0911	0.392501	1.8512	-0.0894672	1.36924	1.84481	1.53099	0.370278	1.73693
BMT5	9.16752	11.6972	12.8246	10.5801	13.8432	13.3755	7.6359	8.74041	8.38671	23.7728	47.0205	18.3439	0.166048	1.84784	-0.444106	1.23769	0.388622	1.14662	1.23741	1.15768
DPH2	57.7468	63.9296	60.5252	67.1208	81.2198	56.9348	53.2652	43.371	54.8603	161.208	226.027	157.918	0.172025	1.84738	-0.266252	1.4091	0.456682	2.36829	1.19856	2.69434
YBL028C	9.85921	11.9191	16.778	20.6281	25.5369	34.4673	12.4701	10.1124	13.5457	32.3526	57.9133	39.6494	1.06439	1.84637	-0.0938396	0.688141	1.43638	1.81979	0.129954	1.22602
RIX7	19.1529	21.7215	15.5515	18.9438	25.2106	24.1237	15.3538	12.912	17.9877	45.4404	80.4961	39.6332	0.275068	1.8398	-0.286793	1.27794	0.681776	1.43922	0.664472	1.57566
ERP1	248.663	233.461	228.184	610.456	689.171	605.974	277.258	242.09	269.126	873.524	953.652	993.954	1.42373	1.83914	0.150617	0.566027	3.8669	4.2835	0.995475	1.63386
DBP7	14.7054	17.3208	14.1394	12.6825	20.3613	16.7294	11.8012	12.783	12.7773	40.0685	55.1641	38.175	0.108551	1.83622	-0.305264	1.4224	0.189816	2.39625	1.3298	2.66551
BMS1	25.6479	36.5251	20.8907	22.1553	26.3991	32.9945	17.7091	18.0236	18.9131	69.9196	78.0572	46.8885	-0.026551	1.83429	-0.604103	1.25674	0.0303576	2.12668	0.955397	2.25556
HUT1	57.8441	50.8091	59.0594	120.348	115.649	98.8287	59.4269	58.6982	56.6969	187.05	224.696	209.272	0.997418	1.82875	0.0598957	0.891226	2.86463	3.76826	0.367191	2.65471
UTP18	33.0538	29.8132	28.496	32.673	40.9951	31.4507	17.78	22.9337	27.8917	74.8033	105.188	63.3572	0.202339	1.82663	-0.413287	1.211	0.627321	1.98031	1.10852	2.14222
HLR1	16.5278	18.8676	11.2909	44.4485	56.1139	48.645	22.0286	14.1775	26.4925	71.8472	77.6678	72.614	1.67625	1.82489	0.425433	0.574078	2.95375	3.71628	0.558289	1.4553
NOP8	11.3417	12.9088	10.145	7.35154	11.9549	13.8001	7.66389	5.08168	7.17227	25.8992	29.0215	15.4954	-0.055105	1.82184	-0.788159	1.08879	0.0724915	1.80735	1.89369	1.68819
FCF2	27.3067	32.9738	29.2803	26.4803	37.6025	46.9928	22.2967	23.7142	19.9458	82.5733	86.4942	63.9431	0.310604	1.82081	-0.44135	1.06885	0.5103	2.85882	1.77452	2.50807
SSF1	12.946	13.7902	19.7715	14.5851	28.4783	34.5994	10.2865	15.0944	14.5259	41.3926	69.6108	29.903	0.739753	1.82003	-0.22084	0.859441	0.758091	1.32497	0.346944	1.003
TSR2	19.7526	25.8895	24.8533	27.1986	32.0285	27.1859	12.9544	15.174	18.6451	48.0129	74.7732	42.366	0.293718	1.82003	-0.591837	0.934475	0.999846	1.75402	1.45803	1.61258
RPA135	74.4137	63.1701	70.6878	94.5524	111.26	92.9147	68.1558	61.9599	73.794	191.077	355.863	172.559	0.52036	1.81906	-0.030536	1.26817	1.95916	1.37483	0.110674	1.50423
ENP1	21.3291	28.5059	26.5139	24.5557	32.6341	32.7371	17.3286	17.1395	23.358	61.51	92.3656	50.0884	0.236144	1.81852	-0.400886	1.18149	0.584891	1.72201	0.97845	1.80025
DER1	19.9044	17.5004	25.7181	51.256	51.87	44.457	30.1207	15.3117	29.0563	71.8472	99.3814	91.4822	1.22529	1.81838	0.238856	0.831949	2.93282	2.56931	0.285318	2.17179
YBR238C	9.57348	7.76102	18.8935	15.7724	23.1255	14.9281	20.051	42.7029	20.5925	63.7758	158.788	71.3705	0.571198	1.8183	1.20201	2.44912	0.608832	1.05086	0.890578	1.57948
BUD27	13.2363	20.2204	13.3482	7.66911	10.3689	11.1399	10.1645	9.80507	11.0932	43.1863	39.8749	26.4632	-0.681786	1.81799	-0.591472	1.90831	1.08843	2.15635	1.05306	2.65293
TRM2	23.5477	35.1444	29.4014	27.3249	37.8003	35.8555	22.0398	21.6969	26.9497	76.1889	107.751	64.7737	0.196973	1.81498	-0.317601	1.30041	0.390178	1.99123	0.705528	2.19759
UTP13	14.831	18.7092	17.3136	21.794	25.6641	23.8786	15.1466	14.7709	16.7442	46.6723	74.8888	42.084	0.488289	1.81026	-0.124112	1.19785	1.8935	1.71719	0.470938	1.83721
YIL102C-A	2.97444	3.05106	7.8739	7.81907	14.0305	8.98635	5.01617	4.74573	8.58194	11.7126	34.9439	17.5441	1.14959	1.80729	0.400274	1.05797	1.06045	1.01225	0.294509	0.949282
ILV2	255.41	304.511	322.596	333.401	345.14	309.318	328.727	370.199	356.555	1254.3	1491.28	936.412	0.162682	1.80259	0.258205	1.89811	0.706935	2.25366	1.1542	2.94307
UTP11	9.90691	12.9336	14.5697	12.5141	19.1173	16.87	10.2522	7.42427	13.2813	26.7954	52.1978	28.9754	0.374596	1.80224	-0.273129	1.15451	0.712273	1.4376	0.421972	1.46399
NCS2	13.7282	17.1329	17.4976	18.5595	20.2364	19.3552	10.997	10.83	11.736	26.4285	59.1359	31.4076	0.266034	1.80122	-0.526901	1.00828	1.18561	1.28101	1.79332	1.18387
DUS1	10.4854	19.1411	18.5045	15.4168	22.7914	16.7519	8.31691	13.894	13.3317	37.5565	54.4928	31.7329	0.191421	1.80018	-0.437417	1.17135	0.251267	1.85308	0.564435	1.90039
RRB1	46.9481	60.2345	59.6079	72.7889	88.3829	77.3669	49.7013	44.8496	56.9001	141.792	259.177	125.949	0.516185	1.79873	-0.139187	1.14335	1.70932	1.38496	0.386891	1.43042
KEG1	37.1139	44.9917	41.0192	63.3528	60.3453	59.8017	36.9849	45.4583	45.4288	142.701	141.375	159.809	0.575657	1.79549	0.0545793	1.27441	2.86999	4.05266	0.164453	4.10578
NOP4	21.3096	27.7175	23.2621	24.0076	25.4534	32.2565	20.7009	18.7523	24.8256	74.1078	98.7191	50.1818	0.176866	1.79468	-0.169435	1.44838	0.422606	1.69846	0.439159	1.99338
MCH4	27.1689	25.1743	40.9276	42.9537	32.6587	23.4003	36.8319	74.3624	51.2485	119.594	287.088	155.018	0.08619	1.78987	0.800435	2.50411	0.0907522	1.20009	0.895979	1.78254
SOF1	18.915	17.0361	20.2186	27.2003	34.8187	36.5176	20.034	19.0152	21.8888	63.3809	93.5832	53.6804	0.810866	1.7894	0.11755	1.09608	2.02842	1.84346	0.565087	1.84848
AUS1	10.6412	11.4694	11.7253	22.9423	20.7818	17.5269	14.9622	17.1935	13.8186	40.0589	69.7409	49.0069	0.856185	1.78837	0.442279	1.37447	2.32536	1.88134	1.74755	2.14962
NAN1	29.9058	34.2521	34.5426	38.1402	49.1851	41.7239	23.694	29.8218	33.3668	75.9717	146.949	77.1607	0.386793	1.78821	-0.18399	1.21743	1.3221	1.4016	0.544306	1.50139
UTP8	23.64	23.2205	20.8598	36.2637	35.7494	34.4351	16.552	21.8897	24.6641	62.4746	102.163	53.3069	0.65249	1.78812	-0.101817	1.03381	3.64499	1.56417	0.239249	1.55852
NOB1	18.3467	28.4809	23.1272	25.4678	29.8454	37.7114	20.0974	17.5111	20.323	59.1289	97.9544	42.9519	0.411189	1.78783	-0.272076	1.10457	0.765063	1.35449	0.583647	1.34574
RPA43	26.5001	22.6916	22.9769	38.1628	49.1176	38.8474	21.568	18.7507	29.9187	71.987	106.121	64.1284	0.805442	1.78611	-0.0391328	0.941531	2.06244	1.89974	0.0626513	1.74862
ATC1	13.5379	11.0045	16.679	18.4174	19.4287	12.9647	7.75382	11.4112	9.58075	25.481	50.414	23.0101	0.301742	1.7827	-0.520045	0.960908	0.544896	1.24558	0.999565	1.07029
YDR098C-B	2.53178	2.57498	3.36997	3.09404	2.50488	2.64473	2.27956	2.67015	1.89841	8.16711	11.242	4.1417	-0.040224	1.782	-0.3078	1.51442	0.084609	1.26346	0.703675	1.44545
YJL213W	5.2202	3.84139	8.01093	12.7851	11.8436	6.17135	11.7699	12.6743	12.8787	17.2788	81.8586	28.8431	0.851252	1.77779	1.12838	2.05492	0.887659	0.692066	2.21649	0.974534
DIM1	33.5425	42.887	36.2677	40.4504	52.4386	46.6727	34.6572	20.54	34.5311	91.4653	138.753	77.1361	0.308453	1.77627	-0.328816	1.139	0.944314	1.71098	0.633766	1.82052
TMA16	18.1014	31.0901	17.8299	20.3932	21.5945	31.2866	12.7786	10.7464	13.3604	44.7566	46.9823	34.5358	0.128684	1.77545	-0.861575	0.785187	0.138288	2.79674	1.06163	2.02059
TRM9	20.4528	28.1569	18.5224	23.3455	24.0398	28.2942	11.2326	13.096	15.0116	37.7964	58.1733	38.5287	0.172899	1.77351	-0.770999	0.829615	0.35676	2.02813	1.37774	1.76656
PMT3	50.4682	53.8184	42.8574	120.133	137.71	128.803	70.9117	61.0693	64.0118	222.605	215.676	231.657	1.39378	1.77323	0.413571	0.793015	3.728	5.06797	1.69378	2.17146
NUG1	58.1415	69.208	50.7933	47.0902	60.1213	63.7082	36.7692	31.1524	42.4247	110.487	177.389	87.2461	-0.059716	1.76532	-0.690996	1.13404	0.119247	1.50051	1.64596	1.53009
MED11	27.4009	30.7417	25.6896	39.2307	46.9545	52.7744	18.7726	15.0282	20.3135	72.6813	50.2981	60.6069	0.729089	1.76238	-0.631495	0.401793	1.92596	2.53516	1.99444	1.1447
NOP19	8.415	15.8903	15.8633	9.48041	15.9001	22.1876	9.67587	8.84906	8.09307	24.6011	45.3857	20.3049	0.243929	1.76219	-0.593664	0.924598	0.216439	1.28297	0.827901	0.983962
MTR4	26.4506	24.2891	19.811	22.1322	27.0552	29.1245	18.1918	15.5039	21.9973	55.5313	87.9476	45.032	0.15057	1.75908	-0.341164	1.26735	0.381553	1.56094	0.847135	1.73924
PWP2	21.3662	21.5819	23.4589	27.1951	33.611	28.6785	19.4947	20.4929	24.0782	58.6589	102.033	56.1467	0.430305	1.759	-0.0517812	1.27691	1.70106	1.56587	0.194204	1.74652
YPQ1	120.954	97.5548	105.223	163.741	162.623	125.541	112.888	114.195	117.734	312.084	484.737	367.957	0.48122	1.75615	0.0910291	1.36596	1.39183	2.23643	0.426573	2.54216
LCP5	10.5241	18.1359	22.6589	22.0531	26.0623	23.2741	14.1097	18.6383	15.9919	36.7446	84.3209	43.339	0.476226	1.75407	-0.0743842	1.20346	0.830718	1.21266	0.08035	1.26587
RCL1	24.5715	38.1216	37.401	35.9871	46.1807	47.1393	20.978	28.0961	25.7977	73.6424	110.415	67.8534	0.369444	1.75042	-0.418864	0.962112	0.79364	1.92335	0.796606	1.82004
LHP1	62.2477	63.8511	59.9862	81.8169	108.66	92.5464	56.6319	38.5505	58.0283	148.001	232.217	134.828	0.604961	1.74919	-0.280445	0.86378	1.82822	1.74591	0.79422	1.54297
FIG1	2.26814	1.9388	2.22377	3.40707	5.57233	6.39564	1.27501	1.20627	0.484748	4.30028	4.44103	1.21619	1.25754	1.74725	-1.11644	-0.626733	1.53321	1.01055	1.87402	0.313164
ARO4	203.107	161.879	205.924	259.941	281.311	254.776	293.886	327.136	296.911	994.13	1120.28	966.117	0.479557	1.74672	0.685126	1.95229	1.99162	3.92024	2.5426	4.97362
JJJ1	12.3675	19.4215	13.7257	13.9333	14.0958	16.1785	8.22449	6.71308	9.19667	30.4585	30.5567	19.4845	-0.042035	1.7379	-0.915249	0.864688	0.0666762	2.13075	1.45278	1.95314
NRP1	11.8262	16.2638	16.5303	19.4546	23.696	22.1963	11.6487	17.1989	14.192	34.3425	70.3279	38.3844	0.550418	1.73283	-0.052038	1.13038	1.60868	1.35561	0.0843082	1.42262
AIR1	10.2279	9.95608	16.7608	13.169	21.0458	14.3782	13.4645	12.4888	13.6508	19.4525	81.168	30.8911	0.395375	1.73147	0.100276	1.43637	0.514745	0.741329	0.146238	0.835215
PAU18	14.3232	11.4982	9.34167	13.3303	22.0314	37.2525	12.6026	6.95518	19.7645	44.9575	64.3815	21.0371	1.04619	1.72926	0.161286	0.844356	0.809072	1.09172	0.127863	0.878121
NOP6	47.3454	53.866	34.7164	30.8018	47.1824	55.604	37.5325	22.8747	35.9142	133.918	100.667	84.2061	-0.025048	1.72668	-0.496911	1.25482	0.0284873	2.07396	0.84067	2.23138
LRP1	14.2559	21.9346	14.3764	24.3206	26.658	23.6268	16.4856	12.0225	16.8443	49.7206	63.642	36.6918	0.561089	1.72623	-0.157013	1.00813	1.38462	1.93169	0.228768	1.91158
DIA3	12.2106	16.3157	13.7518	23.712	26.5728	17.1833	15.241	16.7905	12.9797	43.8647	55.8706	48.072	0.674294	1.71536	0.0903729	1.13144	1.3005	3.12736	0.217472	2.84747
SLX9	12.8564	19.2318	19.2224	14.8864	23.689	22.0102	10.8406	15.9541	16.486	37.0314	64.1908	40.7876	0.239718	1.71419	-0.245532	1.22894	0.377971	1.71485	0.408132	1.83979
MGR1	53.5399	64.9043	52.6517	143.18	154.974	136.266	63.6142	66.1526	57.9065	179.83	230.63	203.86	1.34428	1.71077	0.133417	0.4999	3.69834	3.17506	0.523908	1.39179
TMT1	69.3243	83.0905	78.0158	52.3505	48.6509	38.7012	67.9859	86.7625	82.8571	243.969	324.885	207.68	-0.721973	1.70848	0.0442361	2.47469	2.21069	2.16094	0.12523	2.94269
RTP1	12.5076	19.953	13.745	13.5725	17.7132	13.2141	9.89954	9.3046	11.5863	25.7842	46.4258	28.3902	-0.054271	1.70808	-0.585587	1.17676	0.0733815	1.62961	1.00331	1.71789
RPA190	33.3542	34.0509	26.8359	38.291	39.867	36.3426	30.1091	24.5144	34.298	79.6004	141.586	69.2339	0.280927	1.70754	-0.0838233	1.34279	1.26082	1.3772	0.185499	1.61965
DBP8	14.8263	19.8601	18.1618	19.4546	21.7522	23.714	14.1196	15.4456	17.9497	36.632	79.9181	38.1599	0.296825	1.70312	-0.153476	1.25281	0.980379	1.18093	0.406136	1.30419
HAC1	734.293	898.9	857.424	678.076	925.223	706.966	805.127	718.836	786.251	2844.29	2529.8	2127.58	-0.108444	1.69919	-0.108476	1.69915	0.259173	2.93457	0.464839	3.57778
MMP1	2.70959	2.77939	2.9602	5.95993	7.18945	5.14561	9.95504	10.8079	8.68644	21.8475	39.4117	34.0395	1.11457	1.69422	1.80135	2.38101	2.26816	1.8616	3.4528	2.7056
RRP17	16.9224	19.1596	15.4957	18.3455	20.05	23.1513	17.3653	11.7169	14.7396	50.2914	57.391	33.8988	0.254935	1.69191	-0.235099	1.20188	0.876518	1.98575	0.592742	2.21923
RRT1	8.69452	15.6073	7.03267	4.89766	8.33064	3.94017	4.58208	5.78006	7.66507	23.7756	20.4288	13.9862	-0.867992	1.69061	-0.797577	1.76102	0.735088	1.94845	0.732534	2.38086
RSA3	19.7758	17.3123	19.5561	19.9748	22.9187	19.7781	13.8002	12.7841	14.7563	40.2787	56.8801	36.1996	0.145882	1.68968	-0.45437	1.08943	0.714532	2.07271	2.20117	2.17254
DPM1	275.543	276.007	297.224	735.843	810.683	696.214	346.022	286.208	285.823	1017.85	971.789	971.52	1.40181	1.68951	0.113199	0.400901	3.76408	4.94989	0.470952	1.30307
YNL170W	2.28341	4.39167	3.52602	1.92938	4.0391	4.13917	0.722025	0.910797	2.74507	2.99717	4.69449	6.42801	-0.013279	1.6894	-1.22042	0.482259	0.010868	1.288	1.02491	0.58262
RRP14	18.535	27.719	15.2852	16.0028	31.8671	36.4247	12.2695	15.0627	19.6585	58.8892	55.9638	36.2248	0.453932	1.68485	-0.389134	0.841781	0.452354	2.02005	0.49133	1.47562
NAF1	20.6341	27.0449	28.5924	16.703	24.7384	23.2734	17.0123	17.4363	24.1076	54.7697	93.1933	40.0768	-0.237043	1.68315	-0.381319	1.53887	0.482598	1.26567	0.816389	1.47132
SAM4	117.883	102.781	115.033	204.159	213.837	223.325	121.912	117.828	148.496	382.884	440.994	422.389	0.933885	1.68261	0.209773	0.958495	3.83532	3.88779	0.754107	3.0053
YGR035C	1.28808	0.990942	1.70489	2.90232	3.98731	2.33492	4.07296	1.02757	2.4776	8.45355	7.56621	8.28813	1.21129	1.68151	0.927656	1.39787	1.52955	2.42593	0.592635	3.47989
AAT1	27.0069	34.6281	46.4847	60.8523	57.3561	58.3238	40.6954	48.1433	51.6267	139.607	186.842	123.627	0.707302	1.67996	0.377585	1.35024	1.77704	2.23353	0.760626	2.66065
FRM2	0.77683	1.79289	2.05641	2.62555	3.09178	3.52043	2.45637	1.85915	1.49422	3.05897	8.66994	6.87295	0.997736	1.6789	0.328669	1.00983	1.51781	1.19457	0.339465	1.18682
YDR170W-A	3.92995	4.99515	5.57859	4.04251	4.6848	3.7168	3.89009	3.54405	3.7796	6.72834	20.0736	9.07043	-0.220956	1.6776	-0.371151	1.52741	0.541204	0.933778	1.04427	1.07101
ERJ5	47.859	43.8693	42.4552	58.794	62.3672	70.1421	39.6041	38.1796	40.6418	117.284	141.46	119.985	0.511654	1.67719	-0.180228	0.985307	2.16142	3.45588	1.38585	3.09572
GUA1	243.105	195.291	212.113	290.669	357.679	318.889	228.846	171.424	256.124	596.636	907.63	592.473	0.5723	1.67551	0.0129937	1.11621	1.93518	1.95705	0.0228973	2.10044
CMS1	24.5154	32.1615	24.3648	29.3636	27.3884	24.3247	15.9933	10.9108	20.5993	38.6142	75.4885	37.3604	0.000624	1.67286	-0.77063	0.901607	0.00128765	1.26872	1.37293	1.1476
SCJ1	51.0324	68.3986	56.992	133.403	163.263	152.131	57.9912	52.0022	66.143	193.888	190.867	176.69	1.34702	1.67245	-0.00234546	0.323083	3.07297	4.35999	0.00478492	1.05557
YHI9	52.3636	56.2015	50.9387	50.3601	58.7381	65.7496	49.4306	64.5956	56.2562	200.831	192.053	148.744	0.132509	1.66937	0.0943381	1.6312	0.469427	2.75388	0.31555	3.49643
CKS1	57.3877	79.085	61.2067	87.7037	94.892	95.8861	59.9616	46.9754	66.2306	213.533	184.671	152.521	0.494421	1.66916	-0.190993	0.983747	1.70315	2.61174	0.393466	2.60325
UTP5	17.317	23.7641	27.4636	24.3869	37.9794	33.2997	15.0953	26.0426	20.3681	55.4429	87.4249	52.7017	0.480961	1.66889	-0.156321	1.0316	0.844862	1.7402	0.209736	1.73633
CIC1	28.9817	29.5232	35.6263	35.8036	45.255	44.927	25.5333	26.947	34.0243	78.1808	114.824	81.9882	0.420512	1.66854	-0.121898	1.12613	1.32233	2.20642	0.306242	2.38791
YSY6	20.5507	35.1334	29.2156	46.3051	51.4985	41.3917	18.7726	16.3943	16.4704	61.4419	60.3577	42.2412	0.713279	1.66757	-0.717343	0.236945	1.61148	2.40288	1.21005	0.789711
PPM2	3.03142	3.33161	4.20344	3.04931	3.73442	3.72882	3.01259	2.59106	2.49896	3.83689	16.1532	5.74721	-0.007381	1.6674	-0.383036	1.29175	0.014209	0.699728	0.999552	0.726095
BUD21	21.7296	34.5124	22.2667	30.4034	36.2673	34.9423	25.2675	18.4532	32.3586	73.6048	101.289	65.3991	0.372162	1.65922	-0.045348	1.24171	0.783084	2.04037	0.0479073	2.38708
PMT1	273.59	290.984	244.423	699.172	709.062	705.338	301.884	302.915	290.145	1034.65	829.404	960.524	1.38548	1.65817	0.145662	0.418352	5.20782	3.36336	0.944648	1.22441
DBP9	27.1016	35.8538	29.6135	34.2424	40.9951	40.4038	22.1049	21.9234	27.8917	64.1646	104.593	58.0604	0.321059	1.65707	-0.364133	0.971877	1.06914	1.60583	0.990793	1.57668
SAM1	175.298	200.701	204.16	231.848	238.565	215.766	214.255	212.67	238.223	679.175	716.98	700.382	0.24214	1.65626	0.197229	1.61135	1.44822	5.39037	1.0834	6.54711
LYS4	45.9281	54.4618	50.9698	59.2047	63.4761	45.0716	43.2591	33.7809	43.2312	110.023	166.334	102.525	0.148352	1.65546	-0.331691	1.17542	0.376573	1.87363	1.21401	2.02173
YBL081W	17.766	15.3958	27.9297	42.5614	58.337	37.7573	17.0468	25.4135	25.335	53.6079	106.997	52.2304	1.18246	1.65048	0.15021	0.618232	1.61859	1.24434	0.179133	0.846058
SSU1	39.0717	48.7504	38.8225	57.335	55.7554	49.3995	41.113	43.6111	50.2078	109.681	169.142	143.661	0.359564	1.64666	0.0914457	1.37855	1.37089	2.27268	0.258893	2.71325
YMR310C	22.9849	21.1463	33.0363	35.5055	41.496	32.6448	24.8758	22.3059	25.9797	60.0282	108.29	60.6069	0.506791	1.64572	-0.0769091	1.06202	1.12572	1.49901	0.127073	1.51592
RER2	21.5293	24.6423	31.7395	45.2564	56.6599	50.9247	31.5477	24.9247	26.5133	69.9583	117.21	72.2215	0.972132	1.64419	0.0910352	0.763091	2.29885	1.71501	0.177359	1.42633
RLP24	26.7501	27.2459	28.9235	31.8348	46.9848	44.3926	30.9749	22.2417	28.6256	68.74	108.885	77.5769	0.57136	1.64073	-0.0188693	1.0505	1.33044	2.01154	0.0456305	2.02589
ARG7	153.603	199.879	177.66	148.466	141.583	127.322	176.168	190.81	216.098	645.13	622.677	548.479	-0.347766	1.63924	0.134585	2.12159	1.20893	3.70402	0.415325	4.84288
ARO2	196.676	192.516	192.065	264.361	316.785	355.793	190.362	187.194	235.094	666.373	652.077	584.206	0.688779	1.63488	0.0758877	1.02199	1.95535	3.87893	0.26963	3.17467
RRP15	25.818	35.1054	31.5235	24.3517	31.5967	37.0052	22.4029	19.8779	25.4077	78.81	77.2386	54.0875	0.007885	1.63434	-0.449714	1.17674	0.0122439	2.36416	1.23389	2.49249
DBP10	33.8935	52.1498	30.5751	27.9566	33.0549	37.5767	23.8268	23.2363	30.2685	101.886	85.0583	52.9398	-0.242308	1.6332	-0.592665	1.28285	0.342655	1.69194	0.860604	1.93846
snR17a	21.0444	37.6022	248.591	12.2368	63.6431	164.895	6.01037	36.2842	12.4047	134.548	17.5454	17.4723	-0.351669	1.63225	-2.48976	-0.505839	0.0919612	0.404964	0.497841	0.406071
YKE2	22.2781	28.2289	14.4545	25.0987	26.0785	27.3185	22.3765	22.4769	18.9051	54.1836	79.2873	63.242	0.273028	1.6254	-0.0269675	1.3254	0.485888	2.40085	0.0325434	2.72949
ADH4	69.8437	27.8499	50.3455	48.3201	73.2574	32.8107	93.5654	90.2474	97.4463	329.516	175.431	362.692	0.060586	1.6252	0.925922	2.49053	0.0426581	1.55852	1.64572	2.32332
HXT1	327.539	284.064	305.555	372.874	386.565	278.926	212.313	261.084	206.875	496.784	907.106	693.318	0.179072	1.62428	-0.431056	1.01416	0.48742	1.77231	1.68254	1.76158
ORT1	25.7176	36.4044	34.4935	28.1044	23.2007	22.8431	29.2753	29.1331	38.5846	88.442	116.321	93.9097	-0.381842	1.62261	0.00562516	2.01008	0.946396	2.74998	0.00912179	3.60456
ZRT1	1572.01	600.306	1312.88	1562.75	905.277	833.323	1620.48	1981.48	1719.47	5065.22	5636.22	5679.37	-0.078186	1.62212	0.610575	2.31088	0.0569595	4.08781	0.92296	4.81135
RCM1	18.1092	25.9744	22.2087	25.0702	26.6037	29.7666	16.3051	17.5073	22.1394	49.1511	75.3631	47.6462	0.296906	1.62149	-0.244653	1.07994	0.884771	1.87142	0.525565	2.01112
KTR1	266.411	269.252	312.709	494.274	547.708	437.165	343.01	300.105	297.052	822.631	1033.09	1034.62	0.801996	1.62025	0.14822	0.966475	2.40116	3.08006	0.656891	2.78136
NOC4	30.3863	31.6582	34.0269	35.308	49.8934	41.2495	24.4731	27.7192	32.3689	73.688	124.223	61.5933	0.396399	1.61769	-0.184109	1.03718	1.0903	1.40658	0.691176	1.41646
EMG1	55.0997	52.2418	53.6131	75.833	97.992	99.34	44.8283	45.3815	61.585	152.074	188.946	124.088	0.763119	1.61544	-0.0845314	0.767793	2.08811	2.22641	0.213283	1.81807
COS2	156.059	144.315	149.954	193.913	190.465	174.695	105.841	110.892	115.379	356.063	321.484	338.442	0.312058	1.61314	-0.439304	0.861779	2.22025	4.59846	3.07724	3.99149
SQT1	101.865	123.992	110.048	104.347	130.668	134.695	78.099	72.6361	88.9097	262.606	286.68	183.785	0.138341	1.61306	-0.487157	0.987558	0.417169	2.1954	1.78973	2.20565
TEA1	19.5322	27.1544	26.6838	19.2126	23.1504	21.2078	18.1836	24.045	22.5038	53.0972	94.931	49.921	-0.206834	1.61257	-0.180708	1.63869	0.529692	1.4155	0.403102	1.77902
MUD2	22.6914	33.3767	27.0748	31.0309	36.3519	31.8198	22.0218	20.3791	19.7645	46.4561	88.1893	55.3268	0.254784	1.61161	-0.419483	0.937339	0.693393	1.54471	1.03481	1.48385
UTP9	21.9778	24.3555	25.8575	27.708	36.3308	38.6538	20.8485	22.0204	24.4082	60.7863	86.0656	58.5025	0.508446	1.60993	-0.1017	0.999783	1.35178	2.17859	0.458966	2.14858
DUS3	14.8678	17.3304	17.4923	20.0494	22.215	20.4174	15.3859	13.1187	14.4073	32.9688	68.5437	29.3522	0.335079	1.60863	-0.211589	1.06196	1.79446	1.10091	0.986916	1.12376
NMD3	40.2171	46.6888	49.1955	45.4724	56.2438	45.794	40.2164	35.9054	43.426	100.24	175.173	88.9836	0.116134	1.60792	-0.187094	1.3047	0.356996	1.4018	0.732902	1.60394
MET22	83.9823	90.3556	87.478	85.1299	76.5115	72.8748	102.761	94.1988	101.012	282.63	353.604	271.885	-0.158865	1.6077	0.186627	1.95319	1.0493	2.85575	1.70779	3.80332
CIN4	12.9512	16.3041	16.2764	18.1281	17.3555	19.9197	7.94228	8.14025	8.30383	23.6963	29.0471	21.465	0.283103	1.60551	-0.900797	0.42161	1.14843	2.74414	2.49009	1.64977
PWP1	47.9279	61.2855	46.7855	40.1659	54.1708	60.1291	34.0265	37.2969	49.3598	114.848	154.803	94.7443	-0.014248	1.59428	-0.37031	1.23822	0.0226709	1.94896	0.828258	2.21388
RIO2	24.41	35.9251	25.4413	32.4824	39.8932	41.3625	22.3726	19.1909	24.4968	53.4002	87.9012	58.0461	0.407064	1.59343	-0.376797	0.809569	0.949897	1.81714	0.757559	1.59777
FMP23	9.8472	17.7863	15.4893	11.5763	12.1173	3.88047	8.12278	9.90492	10.7058	27.5365	39.7355	19.284	-0.64514	1.5909	-0.585719	1.65032	0.660311	1.4903	0.902637	1.59183
ADE17	91.8716	97.1708	88.9159	136.859	120.928	98.3558	109.129	109.075	110.355	340.919	320.211	326.235	0.357587	1.58743	0.24128	1.47113	1.07191	5.4313	2.63162	4.72571
HIS5	139.578	150.182	150.552	102.707	96.3419	86.6973	138.763	143.585	142.311	432.524	479.547	361.757	-0.623788	1.58479	-0.0522159	2.15636	3.02843	2.93133	0.602851	3.66065
KTI12	25.4375	22.8926	28.7985	22.7102	31.4123	25.6655	20.0328	15.6982	20.31	49.7683	62.3055	55.9746	0.048904	1.58432	-0.460786	1.07463	0.103793	3.17052	1.43936	3.22201
PMT2	235.278	204.726	210.846	656.355	730.991	646.837	274.259	263.546	260.605	767.567	740.112	885.978	1.64405	1.58401	0.294806	0.234766	4.08703	3.53434	2.06809	0.786737
DIP2	21.7117	22.23	23.1731	26.2592	33.0401	32.5565	22.1105	19.3583	22.8771	55.111	83.2732	53.4163	0.452737	1.57569	-0.060786	1.06216	1.68324	1.91907	0.330255	2.02657
YNL095C	13.4767	19.113	11.9952	10.166	13.6814	11.8961	13.0436	14.4906	12.623	35.6863	55.0697	28.654	-0.318876	1.57219	-0.150896	1.74017	0.544029	1.53848	0.26272	2.06389
PEX27	10.1936	12.3013	9.87661	21.8424	22.9811	22.8258	12.893	12.2776	14.6093	41.9762	46.493	29.58	1.06335	1.56928	0.297316	0.803243	3.82026	2.15956	1.12496	1.77531
CWC24	11.0131	15.6073	12.2752	12.7339	15.1233	15.2353	5.86507	6.01126	10.313	19.0205	30.3027	16.3173	0.147831	1.56472	-0.809741	0.607146	0.366629	1.48325	1.30358	1.08687
YCR016W	23.5638	33.0688	28.7898	26.5472	30.2308	25.3471	18.996	17.5587	22.1643	64.2383	62.3627	47.0693	-0.056794	1.56445	-0.540791	1.08046	0.129524	2.62065	1.35649	2.85237
SPG5	144.862	187.24	163.738	161.614	219.537	161.428	171.757	181.302	159.666	540.019	535.408	439.805	0.129956	1.56328	0.0483102	1.48164	0.272801	3.25829	0.152707	3.81138
PMT5	40.9172	36.465	40.8417	69.4888	75.6028	65.1752	50.0876	48.6395	48.1184	123.899	170.624	139.135	0.830698	1.56226	0.312775	1.04434	3.09589	2.64579	2.41581	2.59838
AGA1	44.2151	31.9394	38.5573	87.6991	73.8053	68.1081	42.6651	55.5586	42.1243	107.081	152.418	154.773	1.00119	1.56157	0.290994	0.851377	2.3075	2.31879	0.689066	1.97794
KTI11	20.8808	37.7155	36.0492	41.935	61.0244	32.9139	28.707	21.7275	34.0521	57.199	152.518	39.431	0.521656	1.56021	-0.163812	0.874743	0.62693	0.710261	0.203031	0.613712
KAP123	85.9046	84.1971	77.2343	92.5895	111.275	90.7347	86.6663	62.1092	85.6106	195.061	300.141	195.748	0.252279	1.5597	-0.0775852	1.22983	1.04605	1.88031	0.196485	2.20348
ASP1	108.295	82.8578	98.8658	206.454	236.398	202.386	111.275	88.91	109.084	224.482	353.403	333.814	1.15369	1.55969	0.0927194	0.498727	3.08816	2.10371	0.246791	1.21667
IPI1	10.122	12.8053	14.886	13.9376	21.2866	21.6102	11.0955	8.25427	9.73474	17.7146	43.6017	24.2428	0.587871	1.55667	-0.378644	0.590156	1.04142	1.13267	0.841691	0.727172
YLR126C	14.0538	16.1028	21.1082	29.6451	38.6118	23.3074	20.8012	13.3584	18.1174	26.6891	88.1733	38.4806	0.836817	1.55251	0.0282073	0.743904	1.28314	0.822989	0.0378908	0.654816
PDR18	0.451889	0.956028	0.498431	1.27276	2.29811	1.74068	1.71467	1.98272	1.79273	3.48471	6.96783	5.63363	1.47832	1.55091	1.52603	1.59862	1.55059	1.59222	2.57746	2.01528
RNT1	10.5366	10.3167	9.29743	7.73387	13.5549	12.1544	5.65382	9.67915	10.1335	19.0688	39.0108	16.4358	0.149521	1.54894	-0.243594	1.15583	0.241083	1.05711	0.457	1.15401
MDE1	61.2047	52.0548	50.2073	80.3882	92.7591	83.6281	55.6283	55.9415	52.6515	163.095	163.68	152.383	0.65151	1.54486	0.00664462	0.899995	2.4597	4.98239	0.0236352	3.12654
YKL023C-A	22.8041	27.4595	10.4985	22.3402	21.0458	30.5536	13.7945	14.2372	18.1174	45.5491	44.2623	44.6577	0.283176	1.5429	-0.396869	0.862856	0.3046	4.4892	0.392101	2.33365
YBR137W	60.282	67.6318	64.2744	107.531	121.812	116.104	69.892	65.4559	77.7037	215.396	207.541	196.636	0.845944	1.54007	0.148684	0.842811	3.40438	4.50151	0.769233	2.87992
NOP16	30.8556	33.9825	31.8124	33.2984	42.515	33.5594	22.5944	20.4694	32.1741	65.2271	93.4851	59.562	0.178406	1.53661	-0.361317	0.996888	0.599169	1.89751	0.89539	2.0096
YKL153W	2.6595	1.364	3.12898	2.99621	2.74421	2.41046	1.68189	0.707207	2.13146	6.39983	3.1244	3.56511	0.188513	1.53382	-0.66194	0.683365	0.236088	1.21026	0.579425	0.855612
YPR196W	5.27948	8.86167	10.1642	7.20957	8.63132	6.38012	11.9387	11.1036	8.4625	19.1093	52.2502	19.8163	-0.129349	1.53308	0.374299	2.03673	0.163178	0.840656	0.597358	1.22308
ZPS1	129.305	13.9128	88.2997	133.451	218.596	120.748	389.616	477.534	433.659	1180.55	1099.48	1483.66	1.03009	1.53273	2.49022	2.99286	0.815546	2.62677	2.96624	3.9275
COS3	145.351	137.603	137.881	188.775	196.603	172.538	120.137	121.332	109.658	371.16	309.603	331.743	0.406794	1.52786	-0.261255	0.859812	2.42941	3.55768	2.17732	3.20041
BUD20	24.3655	37.4896	29.463	22.8753	28.7332	36.8064	19.4039	23.3971	21.2636	52.7107	94.8857	37.0174	-0.046611	1.52691	-0.511373	1.06215	0.0603549	1.091	1.07005	1.08001
COS8	141.828	149.326	146.036	197.787	205.518	196.307	121.005	119.124	94.4763	305.782	298.017	357.93	0.455767	1.52317	-0.385802	0.681602	3.94979	3.26991	1.74781	2.72025
YOR309C	30.2597	25.5616	18.3242	26.7379	41.9812	26.8883	23.264	21.2997	21.6839	69.3124	75.2808	45.8131	0.366762	1.52314	-0.162491	0.993888	0.511112	1.99575	0.304137	1.84307
URB1	15.3694	17.4731	14.6543	18.7101	18.1244	15.6327	12.9056	11.0689	13.0158	29.1956	53.1649	23.8307	0.143585	1.52144	-0.360682	1.01718	0.583107	1.19932	1.53097	1.23128
SFB2	46.8268	54.3346	54.8909	67.7593	65.6572	53.8894	48.36	46.6781	49.2497	121.688	165.946	126.466	0.263367	1.52103	-0.11308	1.14458	0.968506	2.51507	0.65547	2.80075
ARG80	16.9332	14.3297	15.6888	17.6462	17.5973	10.7432	18.2048	10.8068	14.6568	36.6732	53.2142	35.4108	-0.029957	1.52071	-0.104589	1.44608	0.0455639	1.94752	0.184313	2.42255
EFM2	14.5323	22.3599	19.4723	19.4041	24.4365	23.0906	13.6153	12.0225	14.8391	28.9655	51.8501	35.2097	0.247894	1.51927	-0.477687	0.793689	0.572835	1.66643	1.02467	1.46541
YNR061C	79.4627	59.0241	67.6997	145.861	138.137	121.071	83.6105	76.507	83.0108	190.17	250.283	254.549	0.974218	1.5153	0.237768	0.778851	2.66805	2.70591	0.90574	2.06324
YLR146W-A	22.7254	29.4451	21.1082	20.2126	37.0251	36.8583	9.07689	10.4959	14.9541	36.1087	29.5082	32.7085	0.360739	1.50985	-1.08568	0.0634328	0.49335	2.91398	1.84874	0.281533
SPP382	8.39612	8.01279	7.50248	21.9117	21.9017	21.77	7.79665	7.9698	10.5281	15.9032	38.5812	20.1738	1.45563	1.50554	0.137063	0.186971	6.11507	1.08057	0.359842	0.397101
SEC59	28.4021	24.9717	23.016	62.2002	55.3667	53.0609	30.9749	33.1775	34.4231	75.3211	109.124	95.3394	1.1594	1.50501	0.367849	0.713461	3.23839	2.44327	1.77648	1.72023
EFM3	6.87038	13.299	10.1692	7.74022	8.03661	11.6505	7.28821	6.18806	7.88642	20.654	23.1726	16.756	-0.145536	1.50381	-0.50606	1.14329	0.162789	2.60439	0.711221	2.62125
COS10	14.2667	21.9513	16.3124	28.524	29.5016	24.7688	29.2276	24.6862	25.3161	56.7064	108.118	59.4756	0.656377	1.50131	0.592891	1.43783	1.68814	1.34932	1.52161	1.74775
YML018C	64.8338	67.0923	78.1351	73.9041	95.908	81.4702	56.12	68.6565	61.8016	166.936	199.068	161.516	0.2585	1.49945	-0.171029	1.06992	0.832795	3.12219	0.64528	3.37272
LYS20	85.1887	101.346	85.8645	53.2311	50.6441	42.3469	95.9738	90.0988	113.519	237.468	416.004	191.851	-0.897564	1.49651	0.137273	2.53134	2.60431	1.24234	0.442582	1.91454
NHP2	154.065	146.956	126.629	174.111	208.001	221.854	135.373	114.099	127.399	318.139	421.761	321.178	0.498038	1.49339	-0.182358	0.812991	1.63726	2.56138	0.755349	2.19662
NOP56	178.011	171.729	145.885	200.212	236.095	272.644	142.112	123.796	156.85	396.997	452.264	340.119	0.516439	1.49231	-0.229415	0.746451	1.4316	2.78715	0.82039	2.13806
BCD1	9.23941	22.1139	13.2257	10.8718	15.9803	14.1431	10.6474	8.68111	8.49101	28.028	32.3223	17.8353	-0.120909	1.49081	-0.680267	0.931448	0.105324	1.74067	0.653486	1.66068
RPA12	37.6763	22.0838	40.6332	51.2051	65.0583	61.7918	36.3075	38.1667	33.9342	104.401	118.033	81.7713	0.826662	1.48857	0.110815	0.77272	1.65814	2.44529	0.171811	2.08993
RPC17	7.90736	10.0195	10.6714	11.0046	15.6328	15.1769	6.47148	7.05024	11.1836	21.3687	28.4153	19.4541	0.548072	1.48674	-0.211104	0.727567	1.22282	2.05824	0.311297	1.80877
SSF2	12.6141	19.4085	9.5196	11.9673	15.2667	11.4329	7.34748	7.81199	10.5352	23.0927	28.2733	20.5583	-0.10348	1.48501	-0.693104	0.895383	0.109817	2.46768	0.790446	2.40049
MEU1	72.2314	77.5221	79.2774	100.967	116.333	111.537	78.1069	56.3778	69.6825	168.551	233.097	169.269	0.521832	1.48353	-0.165792	0.795907	2.57404	2.26746	0.549892	2.12546
TRM8	28.0931	34.7416	32.2028	45.848	47.1392	46.6414	28.2269	22.6208	28.7859	65.1336	101.788	55.7499	0.555024	1.48347	-0.255121	0.673322	2.77905	1.54883	0.864793	1.26462
NBP1	9.18359	9.78245	8.72691	12.9992	15.4117	12.3787	7.44588	6.95052	8.37932	17.9268	31.2603	14.3941	0.558682	1.4811	-0.282022	0.6404	1.9593	1.23964	1.46662	0.945709
MET1	12.4319	20.6897	17.0145	11.2904	8.30259	10.3479	9.9479	16.2932	14.6404	27.141	52.31	33.6705	-0.743727	1.46836	-0.294403	1.91768	1.24146	1.43956	0.432549	1.93619
YLR410W-B	11.488	17.4794	18.284	31.3494	28.4869	35.0158	15.9832	23.6581	21.4831	47.7499	68.4304	52.6332	1.00532	1.46561	0.371393	0.831678	2.2883	2.24515	0.669772	2.05322
CYB5	39.2331	39.2855	32.4211	57.5306	63.8912	46.2834	40.1709	40.2407	54.502	119.342	125.837	127.225	0.596151	1.46483	0.282259	1.15094	1.54853	3.91594	0.688484	3.50219
PCL5	276.839	334.21	322.046	164.618	168.351	156.191	358.438	435.424	408.351	1090.55	1453.73	772.08	-0.931718	1.46391	0.365598	2.76122	2.93986	1.6256	1.46038	2.48435
BDS1	6.8714	10.7518	12.4349	14.4331	12.5668	9.28914	12.0791	10.6846	10.5288	18.8029	48.0249	24.9172	0.271778	1.46243	0.147448	1.3381	0.393164	1.02649	0.248231	1.23
FOB1	12.2265	15.336	12.6649	13.475	12.8118	13.0088	9.24498	10.6019	9.33032	19.886	39.6565	20.7368	-0.033808	1.46019	-0.463339	1.03066	0.11366	1.23682	1.58602	1.28937
PDI1	2320.37	2715.17	2310.9	4423.84	5129.51	4652.5	2504.78	2557.49	2392.2	7529.57	5958.06	7016.03	0.951367	1.45971	0.021058	0.529397	3.12152	3.13755	0.090371	1.64243
MTC6	21.4476	23.98	23.972	37.5332	38.8236	33.4354	29.8401	27.3758	24.7525	63.4353	87.3488	73.6024	0.661776	1.45285	0.240138	1.03121	2.74049	2.58862	1.1633	2.69577
LSM8	7.53525	6.32401	7.25353	7.71752	16.9642	13.6593	6.93144	5.46478	7.90579	18.8821	14.4858	22.0389	0.86077	1.44844	-0.0564947	0.531178	0.986216	2.15079	0.123805	1.05637
CIA2	30.206	52.9727	35.2516	39.519	48.2602	38.2695	33.2754	35.2384	37.172	89.9538	128.971	69.489	0.089945	1.44836	-0.164255	1.19416	0.122287	1.5975	0.239274	1.867
GCV2	65.0143	62.8429	65.1416	132.712	93.6895	80.2399	76.1538	73.9356	75.7607	182.619	229.48	204.131	0.667958	1.4481	0.226773	1.00692	1.13087	3.18108	3.38381	2.55751
SPO24	89.7582	129.58	132.004	107.364	131.33	76.3311	107.921	119.341	131.085	327.264	410.077	238.863	-0.157407	1.44582	0.0284841	1.63171	0.225332	1.83831	0.0527405	2.32494
PUS1	28.4819	33.1865	31.5983	31.4648	32.8946	29.0729	26.9309	30.5526	32.0463	64.2439	116.95	62.4974	0.002558	1.44461	-0.0589954	1.38306	0.0102398	1.34044	0.238967	1.68541
RFU1	8.24754	11.5363	24.81	28.7199	40.1197	16.9891	15.1733	30.2058	18.7484	16.2384	114.069	44.023	0.944616	1.44281	0.524099	1.02229	0.753779	0.552194	0.406412	0.556387
GCV1	64.4536	75.7514	69.3095	136.972	114.842	100.826	72.0152	67.7578	85.8432	229.631	217.007	165.347	0.751146	1.43962	0.106821	0.795297	1.90829	2.49155	0.350142	2.06843
YHR020W	141.19	129.739	131.244	177.055	189.102	170.096	125.601	118.655	143.257	346.819	416.798	285.882	0.415097	1.43739	-0.0535749	0.968714	2.60218	2.33728	0.235556	2.47345
SDT1	52.0227	77.1559	58.9188	54.6818	52.8892	63.1923	53.25	54.3367	61.8959	173.526	160.667	124.665	-0.139483	1.43691	-0.150344	1.42605	0.286383	2.53543	0.318752	3.20893
EFM4	28.3302	32.8048	30.4105	35.2075	42.1052	39.7071	28.4444	16.5426	38.482	80.5053	89.554	55.9087	0.354192	1.43681	-0.133247	0.949366	1.61894	1.79112	0.155674	2.11218
RRN11	8.8999	9.5856	15.9682	8.5227	15.2182	21.2417	8.44258	10.7682	8.84473	24.1425	29.1016	22.668	0.384706	1.43605	-0.296377	0.754962	0.336319	2.8133	0.379185	1.46332
ALT1	123.258	128.258	143.858	165.348	159.476	129.682	192.704	220.582	192.968	528.725	559.064	551.288	0.201084	1.43489	0.616706	1.85051	0.710875	4.92128	2.49186	6.29026
RIB5	139.985	192.587	171.374	126.096	141.656	147.451	135.584	177.823	186.784	504.878	490.034	351.977	-0.279452	1.42908	-0.0107918	1.69774	0.82822	2.27762	0.0189552	3.08314
SPF1	178.466	156.081	182.467	359.817	370.933	324.744	222.201	236.347	227.72	520.154	675.728	649.631	1.02964	1.42718	0.408568	0.806104	3.42743	2.87897	2.44839	2.26515
ARO9	51.1635	44.6618	47.0868	88.0308	103.598	94.8707	57.1102	58.1244	57.6656	160.29	140.882	161.776	1.00341	1.42091	0.274812	0.692315	3.21492	3.86326	2.1883	2.18438
BAS1	11.4142	18.7046	15.5582	14.1139	17.5641	21.5318	12.9111	15.7684	15.44	37.8817	47.2059	32.8412	0.220224	1.41843	-0.050052	1.14815	0.34597	2.3343	0.0797761	2.57497
NOP58	92.4246	86.2758	95.8401	128.5	149.301	161.937	85.0692	77.2541	103.468	213.267	313.294	182.531	0.679623	1.41568	-0.0467275	0.689332	2.25328	1.67085	0.129713	1.39759
FUN30	20.6354	26.7318	19.0896	23.623	24.9036	29.3215	19.1962	17.4709	21.5105	48.5795	63.7346	42.8317	0.228244	1.41509	-0.191956	0.994891	0.583622	2.15462	0.455996	2.29369
RPL11B	452.115	373.659	340.812	675.746	720.529	825.019	347.463	309.151	407.073	922.374	1064.83	848.497	0.929107	1.41463	-0.13322	0.352303	2.50661	2.97631	0.322809	1.13507
RPC40	111.459	105.243	111.609	141.74	163.042	156.919	88.4996	103.587	123.156	244.028	353.835	242.067	0.491895	1.41381	-0.0586064	0.863308	2.57982	1.98877	0.159481	2.00689
ILV1	245.647	205.156	226.322	257.621	271.085	240.517	263.623	248.577	260.615	629.093	757.292	668.462	0.183979	1.41084	0.190701	1.41756	0.981416	3.43983	1.19338	4.30446
NOP1	317.721	243.899	329.413	445.428	532.145	436.846	346.942	287.184	340.475	725.817	1116.81	746.5	0.66666	1.40958	0.129334	0.872258	1.89946	1.86008	0.353181	1.83018
MTO1	14.958	14.3627	13.0997	15.3314	18.7999	15.698	10.6687	11.5739	11.4654	29.8196	36.0705	23.5191	0.232232	1.40733	-0.331668	0.843431	0.939735	2.15857	2.0315	2.07968
ARV1	26.4436	23.7641	26.8441	35.8553	33.5295	31.3908	23.3829	23.5223	21.831	46.3816	74.5036	61.3598	0.387247	1.40674	-0.16476	0.854733	2.09684	2.01401	1.1758	1.99705
MPP10	31.9677	29.6682	26.1933	24.7247	30.4054	26.2147	21.6608	18.8231	22.8146	40.6283	86.1401	41.0168	-0.110651	1.40637	-0.472531	1.04449	0.380056	1.08053	1.78472	1.14711
RRP9	22.3169	29.288	28.9594	26.9172	40.8695	44.4997	23.2457	28.3807	28.7859	69.6137	84.3606	59.1287	0.478969	1.40606	-0.00272585	0.924368	0.84336	2.37661	0.0057565	2.18175
PNO1	44.9375	62.3969	51.5001	60.1967	66.8874	57.6172	38.4695	42.1881	46.9077	100.345	162.563	74.0507	0.21767	1.40134	-0.316288	0.86738	0.676022	1.24344	0.858065	1.2055
TOS3	19.0732	30.7934	29.8675	31.1727	26.8481	29.7046	22.5951	33.2173	28.4195	69.2875	98.6237	54.2329	0.137799	1.39906	0.0791715	1.34043	0.26839	1.57738	0.111856	2.01818
ARG4	374.164	368.56	383.611	388.421	369.133	324.113	434.018	488.285	504.789	1142.54	1393.31	1223.89	-0.05838	1.39756	0.341443	1.79738	0.310886	3.26898	1.99659	4.44804
YAR1	35.9893	64.0267	45.6504	47.3034	55.3718	45.5308	42.2007	28.1124	38.5784	92.0175	117.152	77.1909	0.024937	1.39494	-0.419775	0.950228	0.0326006	2.05323	0.592633	2.24652
MET10	46.1134	67.1468	60.1369	33.2688	24.9597	16.0852	56.8532	65.3928	57.2903	120.387	202.256	149.177	-1.22238	1.39396	0.0501952	2.66654	1.85154	1.80543	0.109151	2.52285
DPH1	14.5045	21.5006	18.7298	19.7286	20.807	20.5209	11.1863	12.1354	15.6508	29.0219	48.0028	25.324	0.157686	1.39297	-0.490006	0.745274	0.438811	1.37818	1.00803	1.21046
TRP4	71.7926	69.6858	74.8675	111.408	102.154	96.7978	98.3091	102.081	106.517	210.793	324.823	270.106	0.520602	1.39248	0.504463	1.37634	2.64184	2.13675	3.37162	2.71182
NTC20	17.1013	13.1563	15.0901	21.0727	25.051	18.4061	10.815	14.0689	12.8492	30.163	32.6474	36.1063	0.508935	1.39038	-0.265196	0.616249	1.33463	3.3108	0.790369	2.20872
TRM7	27.3789	36.5342	34.4213	38.2154	41.1442	36.8932	26.968	28.4134	30.0598	63.6055	101.049	59.2428	0.241498	1.38983	-0.202764	0.945572	0.917799	1.59225	0.67054	1.66486
GPP1	614.528	738.599	855.108	723.448	745.575	712.893	617.029	747.216	681.1	1744.85	2251.91	1356.53	-0.017298	1.38808	-0.110549	1.29483	0.0426422	1.86675	0.276087	2.25455
SEC53	578.589	456.941	562.173	751.384	828.49	756.348	740.407	598.297	674.395	1616.25	1612.19	2024.03	0.548178	1.38358	0.33342	1.16882	2.24664	2.78708	1.16232	3.23879
ATG17	14.2413	17.1969	17.3385	25.3866	26.6261	17.9727	12.9964	12.5115	14.0432	24.8449	44.6859	33.6383	0.520865	1.38322	-0.302472	0.559885	1.15269	1.67476	1.30261	1.12608
ALF1	13.2975	15.9134	15.1234	14.6482	18.0334	16.6054	9.34385	11.7868	10.5152	22.8843	31.9383	27.5702	0.152783	1.3805	-0.486405	0.741313	0.589851	2.47536	1.80568	2.31057
NSA1	33.4539	44.477	31.6691	32.5666	42.9459	34.1481	24.8539	21.3762	32.955	55.8481	104.741	45.194	0.000797	1.37783	-0.468948	0.908082	0.00128001	1.0633	0.896565	1.06154
FAP1	13.5728	21.4837	17.3454	12.3033	11.7284	7.91841	11.8394	11.2011	15.4542	23.1396	55.0759	21.7081	-0.713799	1.37616	-0.44496	1.645	1.20147	0.868311	0.812465	1.12
SBH1	65.366	64.256	76.1038	164.671	146.94	123.427	86.1211	64.4581	86.4398	195.43	191.981	226.363	1.08042	1.37271	0.204279	0.496564	2.43754	3.17545	0.565227	1.58973
IMA5	4.40204	4.78104	6.51198	4.23005	3.54982	4.22451	5.07651	6.61032	6.35044	14.785	17.3399	14.579	-0.386748	1.37256	0.200671	1.95998	0.829493	3.16305	0.412864	3.81845
BAT2	172.092	169.758	153.617	158.301	190.389	193.476	169.885	196.123	198.955	524.441	500.152	436.949	0.129948	1.37126	0.18937	1.43068	0.543418	3.38011	0.994285	4.23414
YNR063W	5.45314	6.10211	4.59311	4.60766	6.90566	2.92056	3.91889	4.44912	4.17178	6.18166	19.0736	7.17714	-0.161928	1.37092	-0.364875	1.16797	0.175513	0.733199	1.22037	0.814607
SNU13	288.95	207.232	288.476	402.405	422.96	388.267	252.902	227.671	279.037	527.242	855.273	581.254	0.629196	1.37029	-0.0468044	0.694294	2.10578	1.76007	0.0965531	1.53767
RRG8	1.62631	0.834102	2.8701	1.83222	1.43838	1.96536	2.05699	1.94609	2.60683	2.13467	11.4636	3.48817	-0.025822	1.37015	0.310355	1.70633	0.0170614	0.526638	0.272795	0.707237
UTP7	29.0548	45.1227	34.0241	31.5097	41.1879	36.1786	21.2939	26.5362	29.1185	53.9976	92.0337	52.8536	0.008966	1.36997	-0.491755	0.869246	0.0134937	1.4444	0.922102	1.40411
HXT9	1.59196	2.0412	1.99004	2.5408	4.34132	3.12624	3.69148	3.91579	2.80693	7.8359	9.03949	10.03	0.831744	1.36935	0.889089	1.42669	1.25008	2.80335	1.91543	3.17049
LPP1	29.319	27.404	33.8498	66.6794	63.9793	48.1799	33.2709	32.3515	31.3596	79.4849	85.9494	84.6293	0.981507	1.3665	0.0986394	0.483637	2.07603	4.81259	0.464329	1.66386
TPA1	58.9969	68.3058	64.7383	73.5737	78.8375	79.626	54.6724	57.9691	70.4474	134.789	201.754	135.121	0.272942	1.36521	-0.068871	1.0234	1.80203	1.87137	0.209526	2.13515
RPP1	19.4789	23.2669	24.4252	23.9663	28.1088	22.7654	17.8296	11.6545	21.9381	34.9873	63.2319	34.2202	0.155983	1.36487	-0.385446	0.823441	0.508242	1.26684	0.71847	1.20273
CUP1-1	17.0151	29.92	17.1589	30.1232	52.6711	50.6714	56.8769	56.2344	60.7811	141.979	158.488	146.63	1.05821	1.36239	1.43993	1.74411	1.29345	4.23269	2.90265	3.81384
BAT1	995.839	1140.57	1103.68	1246.03	1253.57	1162.77	1150.22	1426.68	1235.85	3196.89	3754.66	2836.53	0.176744	1.36019	0.2348	1.41825	1.26377	2.68944	0.966207	3.5731
HMT1	70.8184	79.3974	117.359	72.9737	110.184	110.37	68.8179	100.245	89.0817	203.764	287.388	170.186	0.133554	1.35721	-0.0517624	1.17189	0.172818	1.69225	0.0643305	1.87125
ADE4	61.9336	65.1171	67.1413	70.6055	71.0794	68.1626	71.4339	65.7592	76.4407	178.264	229.54	139.479	0.111858	1.35715	0.137656	1.38295	1.38019	1.87548	0.877821	2.45273
UTP30	15.0705	13.4912	13.2981	12.0393	21.5688	20.3647	15.2492	13.9898	16.0751	29.1325	53.1148	33.0583	0.366665	1.34743	0.114393	1.09516	0.591913	1.45405	0.627264	1.60006
SEC72	63.3117	81.2776	62.3779	98.8957	101.342	77.4494	53.5489	54.2253	69.4813	135.104	156.971	158.703	0.424056	1.34659	-0.223571	0.69896	1.13489	3.23424	0.543256	2.4424
RFT1	51.1087	49.8039	47.989	76.7725	78.0037	61.7636	50.7201	54.1536	51.5481	83.7695	175.51	138.5	0.540274	1.34653	0.0710828	0.877335	1.88272	1.40579	0.847119	1.4153
GFA1	332.789	381.085	338.566	512.549	562.214	521.829	333.841	351.131	358.614	880.792	899.055	873.82	0.601257	1.34644	-0.0121873	0.732992	2.96245	6.05575	0.0605411	2.97724
YIL166C	8.18747	10.8894	11.7553	7.34799	6.38222	7.04345	5.61664	8.08144	9.47579	12.5682	27.2258	18.9746	-0.569681	1.34255	-0.411937	1.50029	1.4055	1.2681	0.752863	1.51572
PFD1	7.53525	3.162	9.06692	4.63051	4.24105	4.967	5.19858	3.82535	2.63526	10.7898	8.85246	9.9175	-0.514193	1.34217	-0.76142	1.09494	0.481839	2.52059	0.635032	1.48542
TSR4	24.8719	35.1506	24.8731	26.1528	29.0045	30.057	18.409	12.7868	18.6047	32.6464	60.3872	32.8967	0.005407	1.33839	-0.769528	0.563458	0.00966887	1.26655	1.39141	0.905532
EMW1	26.7273	33.3088	24.7595	27.8598	31.4447	31.2427	20.6411	23.5137	26.3454	55.5188	77.6669	45.0032	0.094682	1.33771	-0.266362	0.976665	0.270932	1.67188	0.710007	1.85235
HIS7	59.8187	67.5095	59.998	51.1198	58.8116	56.3166	53.0825	53.9166	70.373	128.596	201.221	117.707	-0.172215	1.33519	-0.0787734	1.42863	0.968155	1.54767	0.207981	2.07083
GCV3	248.972	271.205	259.353	407.584	364.794	418.564	255.268	224.631	285.217	771.008	590.682	567.082	0.611428	1.33393	-0.0269251	0.695579	2.83325	2.36041	0.0919251	2.01539
TRZ1	10.7775	16.7208	13.948	13.255	14.9336	15.6292	10.1101	9.74412	12.7837	20.0406	41.7828	20.3709	0.080273	1.33249	-0.344695	0.907522	0.159842	1.06996	0.678511	1.06984
AAD3	14.6979	17.837	16.988	15.1594	15.1966	11.2576	14.4008	19.8173	17.122	29.3459	55.9359	43.9567	-0.25104	1.33188	0.0519932	1.63491	0.753246	1.52773	0.121267	2.11849
PPR1	7.24383	10.1207	8.59604	6.28488	7.80595	5.28258	6.84528	7.3065	6.32609	12.8961	24.7478	13.7956	-0.422247	1.32881	-0.342259	1.4088	0.92564	1.26762	0.975448	1.55652
SPO21	3.08822	3.80132	2.39803	3.34004	3.38688	2.46314	2.18738	1.084	1.42563	3.40498	4.78904	3.5768	-0.015224	1.3254	-0.983556	0.357067	0.021493	1.90955	1.37372	1.05744
MDN1	15.0674	18.6977	13.2142	12.6708	12.7563	15.2418	13.0026	9.95144	12.5431	36.4329	34.6275	17.8698	-0.208098	1.32497	-0.404323	1.12874	0.506396	1.38811	0.95841	1.63797
ADE1	64.5528	70.6215	64.5415	55.8578	58.3959	57.3956	54.6387	50.9097	64.4438	125.969	175.896	123.188	-0.218486	1.32217	-0.23248	1.30818	1.91211	2.07332	1.03033	2.63381
SPC2	93.8749	90.6795	91.0069	140.856	149.3	154.907	71.3474	70.1873	86.235	208.864	175.071	183.514	0.691633	1.31691	-0.274797	0.350484	3.74967	3.23985	1.40945	1.45091
ELM1	13.2837	12.1186	10.1655	12.0518	15.1797	20.67	11.8948	10.7846	12.2102	30.7058	31.0734	24.9614	0.429503	1.31391	-0.0277698	0.856633	0.699981	2.98494	0.0791311	2.20339
YNL276C	2.28341	2.635	3.02231	1.28625	2.01955	2.06958	2.8881	1.3662	2.74507	2.24788	8.71833	6.42801	-0.562901	1.31331	-0.182046	1.69417	1.21352	0.820774	0.232318	1.13215
NSI1	16.0998	19.4926	16.0696	19.3276	22.643	16.5059	16.5244	14.8439	18.1492	41.7451	51.7815	29.5074	0.178755	1.31305	-0.061165	1.07313	0.466608	1.70534	0.183693	1.95986
YEL067C	0.384452	7.68991	8.14172	3.03188	3.74029	4.8783	2.91757	2.76027	2.58821	7.56938	6.77484	6.18438	-0.477037	1.31237	-0.972156	0.817247	0.232331	3.23542	0.45398	0.642378
BMT6	4.94115	6.65231	9.08343	10.2057	10.5612	9.70329	8.59328	9.03331	7.72219	14.3225	33.62	14.9033	0.559381	1.3099	0.293898	1.04442	1.24875	0.919446	0.545525	1.03617
MIS1	48.3306	46.091	50.0043	64.3654	75.8634	72.2149	47.9466	40.2804	53.5356	94.6503	160.632	96.1266	0.556751	1.30968	-0.026853	0.726071	2.49878	1.46771	0.0780735	1.3443
SMC3	8.08004	9.51256	7.29183	10.2754	11.9106	12.0947	6.58093	5.27389	8.00641	19.4439	17.4748	12.3085	0.462152	1.3095	-0.325289	0.522058	1.64298	1.90275	0.75254	1.37806
NOG2	13.1519	19.2837	31.1291	24.2302	30.3803	29.7306	19.1789	28.7602	22.4701	28.8393	106.52	38.8283	0.40801	1.30681	0.147539	1.04634	0.544068	0.634929	0.141381	0.670227
YAT2	16.7994	25.9736	20.0048	11.6682	11.396	12.5653	18.2569	24.1361	28.7055	59.8363	72.046	43.9466	-0.817181	1.30628	0.179567	2.30303	1.53916	1.80048	0.275152	2.79376
TCA17	10.3425	6.06223	14.3411	11.0971	7.8406	10.7131	8.72093	6.67918	8.99951	9.69672	32.4012	18.2217	-0.05232	1.30577	-0.333534	1.02455	0.0480742	0.833566	0.351567	0.757957
PHO90	38.2743	28.9193	28.1191	29.0676	35.4383	27.1017	31.7691	38.5757	36.81	70.7597	114.42	79.7098	-0.057202	1.30569	0.168956	1.53185	0.108364	1.75717	0.440516	2.43751
VPS9	15.3372	14.8773	16.7698	18.7816	22.7065	22.9669	16.6577	13.4322	19.5604	35.6676	51.3129	35.6669	0.456113	1.30464	0.0796252	0.928154	1.77958	1.93827	0.182017	2.13745
YIL001W	13.7804	17.1429	19.792	22.1316	21.0049	14.0844	11.8671	15.6714	19.5979	26.3622	60.2794	29.7139	0.17412	1.30363	-0.105583	1.02393	0.286128	0.981447	0.158031	1.05049
ACB1	202.082	218.705	229.695	300.983	383.967	360.108	275.091	196.049	234.703	714.824	461.736	564.746	0.684001	1.30275	0.117839	0.736588	2.14706	1.96098	0.311538	1.78534
NOP53	17.5162	28.4765	23.6217	21.037	25.8688	31.1527	15.8846	18.8511	21.137	51.8392	52.2218	33.7591	0.16517	1.30257	-0.317243	0.820158	0.260062	1.91544	0.580619	1.80947
TRF5	7.14853	16.0477	9.61685	9.1098	12.8522	15.0825	8.89337	8.50738	9.24187	19.0737	26.9842	19.6054	0.174991	1.30135	-0.300535	0.825824	0.167674	2.14919	0.316337	1.88669
YGR151C	6.7279	15.5277	8.90501	0.757971	5.35541	7.31746	3.40383	1.61016	2.58821	4.41547	2.3712	11.9049	-1.21417	1.2979	-2.03524	0.476841	0.834917	0.556584	1.36072	0.0716897
RDS1	7.86995	11.5523	9.01975	7.43958	10.0808	6.06714	8.00902	10.6803	10.3528	14.367	36.4513	20.5176	-0.269999	1.29648	0.0301252	1.59661	0.431903	0.996712	0.0499462	1.41452
ADH5	45.1687	40.1838	57.6127	57.1579	40.3279	35.3123	70.939	98.5369	89.146	211.862	252.245	169.768	-0.106431	1.29336	0.85518	2.25497	0.150494	2.11728	1.79551	3.24979
AUR1	141.52	119.113	125.208	220.468	218.172	163.775	128.499	140.113	125.831	219.71	432.273	312.683	0.642751	1.29022	0.0318107	0.679275	1.66787	1.43334	0.131898	1.20952
MAK10	26.589	28.7481	26.7231	23.1315	27.1483	23.2617	17.789	25.3882	23.3009	51.8788	68.7453	41.9459	-0.158123	1.29011	-0.303805	1.14443	0.88722	1.76805	1.02821	2.14019
FUI1	33.4377	36.7748	40.7256	28.1207	50.8169	45.0329	34.5489	46.2116	34.6496	85.3069	115.22	81.63	0.160242	1.28973	0.0570151	1.1865	0.240236	2.09775	0.123682	2.388
SMM1	21.725	24.0915	21.5879	21.8296	22.8498	14.1914	20.2992	19.2048	21.4586	49.3248	59.7829	39.3552	-0.195292	1.28411	-0.144918	1.33448	0.426238	2.09944	0.966036	2.52107
HXT2	58.8083	28.6642	40.4833	70.4829	92.0981	88.4575	88.6252	135.863	85.8406	216.609	304.773	233.706	0.972263	1.28284	1.27815	1.58874	1.68935	2.03334	1.52195	2.96134
CBF5	155.687	149.956	136.553	176.1	192.087	221.54	135.675	126.559	156.469	349.238	408.42	260.71	0.415359	1.28226	-0.0787577	0.788143	1.56405	1.98595	0.303077	1.8975
YNL018C	0.491697	0.378271	0.108468	0.553949	2.06567	1.78261	0.621907	0.098063	0.236443	0.484045	1.44412	0.395478	2.16969	1.28068	-0.032843	-0.921846	1.12353	0.543468	0.0125259	0.224214
TRM13	8.84642	9.47939	13.2424	9.78847	10.3391	9.73616	12.1882	12.2242	10.3311	14.9293	46.5821	22.8705	-0.080079	1.28019	0.138268	1.49854	0.153188	0.802774	0.282842	1.08246
YIL165C	6.90731	10.6279	18.2849	12.0265	12.7736	3.41481	16.6788	14.5272	13.2861	20.6055	56.0656	31.3136	-0.344311	1.27921	0.31278	1.9363	0.219574	0.938377	0.342542	1.29713
SUL2	12.3059	21.2687	15.2468	9.59079	7.45471	6.11152	15.4581	15.6669	14.9155	38.3899	42.0838	31.1848	-1.07606	1.27812	-0.0846068	2.26957	1.41034	2.61633	0.128491	3.23113
NOP9	23.6112	20.8588	21.4325	21.3823	22.3816	23.7552	14.7176	16.5828	22.2733	31.2883	66.3603	32.1662	0.03496	1.27686	-0.298809	0.943088	0.190211	1.01346	0.782534	1.08661
YNL284C-B	29.6089	34.8613	33.3968	29.1033	26.4911	28.7031	35.2789	45.0502	46.0984	111.242	127.443	67.0266	-0.215333	1.27386	0.369416	1.85861	1.20563	1.50395	1.18285	2.29889
PUS4	20.7033	19.5147	21.7247	24.3751	24.7445	21.3003	19.3446	18.3016	17.2205	35.2538	60.9155	36.3041	0.18505	1.2717	-0.175003	0.911647	1.04967	1.43141	1.2507	1.51037
SAS2	9.11343	12.6542	11.9644	14.0236	15.924	9.67027	6.74742	9.9301	11.7576	16.9221	31.8584	19.666	0.232031	1.2673	-0.246445	0.788823	0.384987	1.29733	0.412022	1.20283
SWP1	218.181	182.192	201.094	388.377	415.893	312.212	243.416	253.227	237.862	506.25	598.389	655.906	0.892403	1.26118	0.288287	0.657063	2.2006	2.83755	1.76201	1.90358
SNG1	32.0386	36.39	36.036	39.9677	34.5387	33.6496	32.6967	30.7145	34.5157	74.7214	82.386	77.1964	0.050101	1.2586	-0.0932377	1.11527	0.19546	4.26172	0.542255	4.85884
YDR161W	25.4412	39.7424	29.1325	25.3803	32.979	31.6838	20.6335	15.4929	28.0167	37.7272	69.1313	46.5486	-0.066888	1.258	-0.556209	0.768678	0.105024	1.38387	0.829707	1.33975
SEC66	59.6996	53.7694	62.9574	98.4263	121.056	110.198	69.0633	65.3398	69.669	151.943	185.602	150.493	0.902	1.25792	0.210013	0.565928	2.71173	2.91822	1.42442	1.82529
YIL002W-A	3.22939	8.28144	6.64907	7.27652	11.4249	1.95132	5.44613	2.57625	13.4587	12.7165	17.7049	20.7795	0.185575	1.25311	0.242308	1.30984	0.095208	1.16018	0.112041	1.71052
INA1	10.3665	5.83131	15.9342	32.1487	35.4915	27.6822	55.6899	34.1468	46.7409	91.8836	143.787	89.8345	1.5688	1.25296	2.08764	1.77179	2.32978	1.54937	2.13997	2.44883
TAH18	18.4759	23.7826	21.9505	20.2709	20.9334	21.2331	17.5647	14.4501	19.395	37.407	54.4767	30.3035	-0.040364	1.24898	-0.320732	0.96861	0.137941	1.49286	0.940088	1.65055
YGL194C-A	15.8147	25.7645	13.9548	42.9704	29.62	26.9812	22.356	19.2954	21.4725	52.5059	36.0656	61.3552	0.842363	1.248	0.184815	0.59045	1.12086	1.74711	0.267874	1.15772
YDR476C	94.1069	93.2674	96.3377	96.9664	105.447	96.5254	75.8223	81.486	82.4545	177.153	197.902	193.942	0.075424	1.24681	-0.24282	0.928568	0.767517	4.09291	2.53317	4.66734
UTP15	22.723	25.2632	32.9866	33.858	44.8623	43.8478	26.33	36.8394	33.838	61.1912	105.058	63.9085	0.598072	1.24646	0.260657	0.909042	1.38393	1.42174	0.536785	1.54056
ROX3	30.0046	40.9201	41.2182	45.3273	52.7733	40.7923	39.6754	31.5523	43.2851	67.5787	127.78	76.2386	0.308635	1.24596	0.0301711	0.967495	0.81227	1.28489	0.0537457	1.43727
SSB1	1041.56	667.317	969.53	1566.09	1758.82	1664.47	1243.65	1050.6	1121.28	2530.82	2892.91	2665.91	0.897488	1.24397	0.350734	0.697214	2.42278	3.69594	0.896849	2.49182
PGA2	82.3081	80.2663	73.6513	104.483	108.683	115.578	56.4513	47.6277	56.3034	125.535	139.596	113.754	0.476801	1.24025	-0.55865	0.204798	2.75377	3.08904	2.52817	1.01143
ALG12	134.734	137.364	118.166	217.614	233.982	209.343	143.652	154.637	134.568	326.822	318.977	376.378	0.760072	1.23968	0.149444	0.629054	3.1799	3.31678	0.784061	2.09465
SEN15	15.7715	10.7851	9.27778	14.4778	13.4323	12.7063	13.2987	10.7178	6.17959	26.8351	24.7045	19.7325	0.180721	1.23898	-0.246985	0.811274	0.322484	2.00735	0.262024	2.4278
SEC61	393.682	318.414	336.601	712.675	767.873	657.405	434.332	421.663	386.305	897.972	995.12	1037	1.02763	1.23793	0.244416	0.454714	3.12479	3.68141	1.13055	1.52001
SPB4	22.8416	30.3698	27.9327	14.545	18.3356	15.527	16.9575	19.2123	25.0719	43.017	62.711	38.5408	-0.745251	1.23617	-0.405973	1.57545	1.92517	1.62133	0.94593	2.00139
ADE8	49.4172	57.7004	60.3055	67.9142	58.5857	57.8136	50.535	51.4452	54.2681	119.148	144.522	104.3	0.138662	1.23575	-0.0996593	0.997426	0.538184	2.40629	0.464135	2.74358
TRM12	14.1591	20.0329	18.6691	18.3354	20.2958	17.1109	11.3216	14.8009	16.1218	22.8575	50.285	26.1801	0.076562	1.23336	-0.323448	0.833354	0.182707	1.01953	0.708592	0.988645
SRO9	15.5902	13.8595	22.4693	33.3716	38.455	22.9224	21.4715	31.0927	20.658	30.6951	103.787	37.6181	0.867849	1.2329	0.496021	0.86107	1.26992	0.630797	0.767499	0.656765
DFM1	103.555	100.346	92.3482	175.743	203.248	165.748	108.684	111.085	112.095	213.141	287.058	279.642	0.878756	1.23259	0.163783	0.517615	2.67802	2.50108	1.5679	1.49221
ASA1	16.2924	21.9346	18.1202	28.2976	22.8154	22.7654	12.0207	14.3512	17.4646	22.9445	53.035	27.0274	0.390807	1.23254	-0.362213	0.479517	1.10967	0.966863	0.845141	0.641491
MET5	27.9896	28.2017	33.4527	25.2384	22.3074	15.524	33.1561	33.5348	30.6854	53.7371	104.107	70.7291	-0.507257	1.23101	0.119364	1.85763	1.22864	1.37731	0.574295	1.97038
MPC2	203.452	167.667	254.199	229.863	237.359	192.28	277.858	272.356	313.85	617.024	731.35	679.73	0.076788	1.23092	0.466547	1.62068	0.147654	3.39907	1.3179	4.49459
YJR107W	50.3877	58.1463	45.4724	65.7983	69.8862	58.1245	48.0882	46.5918	44.4951	98.6059	122.159	105.74	0.331645	1.2302	-0.146089	0.752466	1.23409	3.04697	0.573973	2.62895
RBG2	44.7214	45.2449	36.0383	40.2608	46.2362	39.9783	28.928	23.9473	32.798	56.0202	81.5674	63.3991	0.005378	1.23018	-0.556561	0.668245	0.0143573	2.06239	1.57119	1.92762
DLD3	186.486	192.689	203.352	256.386	234.934	212.172	272.115	282.178	318.313	658.116	888.808	498.513	0.272209	1.22901	0.583005	1.5398	1.37574	1.57405	2.54019	2.2917
BUD17	31.7523	45.9386	38.4726	36.5733	36.047	40.8059	38.063	33.0808	38.2859	88.9537	102.722	64.7999	-0.034402	1.22882	-0.0861521	1.17707	0.0733254	1.92246	0.194206	2.41502
NOC3	17.0224	25.8421	18.8257	19.9447	24.6908	25.0968	16.9371	15.4808	19.9728	34.4087	58.2609	30.1209	0.176786	1.22881	-0.235728	0.816301	0.352851	1.24461	0.444219	1.2548
ELP2	35.6229	38.4998	30.2537	38.0887	44.6835	40.8566	30.078	24.5327	33.709	55.4077	93.5735	57.9184	0.244219	1.22813	-0.24099	0.742917	0.975934	1.45551	0.675192	1.41565
SHU2	4.03674	3.62313	3.85884	6.44275	4.76036	6.70767	4.68027	3.75704	5.82346	8.83094	18.5744	5.95247	0.636849	1.22597	0.308073	0.897194	1.57568	0.757088	0.681697	0.836939
YBR012W-B	10.7218	20.5881	15.8564	14.5917	12.8587	10.6506	18.2803	20.0147	21.2418	44.3588	64.1388	30.7002	-0.307925	1.22528	0.33603	1.86923	0.419615	1.27805	0.623285	1.98561
RLI1	100.965	85.8605	94.1133	142.603	150.581	124.032	105.01	114.007	111.501	212.917	315.723	243.821	0.570539	1.22473	0.234473	0.888668	2.14075	2.06897	1.49331	2.15245
GPN2	37.6763	44.6436	35.5382	28.0536	31.7905	32.5781	27.9349	25.7379	29.7792	60.5376	77.3319	57.1238	-0.350739	1.22441	-0.498031	1.07711	1.28933	2.37118	1.73366	2.72225
IFH1	34.1376	59.1444	41.5108	27.0468	41.7913	54.0836	26.8545	33.4881	33.1653	95.3546	67.2494	55.8075	-0.133004	1.22389	-0.527583	0.829309	0.135452	1.59805	0.825376	1.36061
GAR1	142.292	130.573	118.134	163.192	209.317	222.129	107.336	103.884	131.22	273.193	309.836	216.537	0.604845	1.22337	-0.191316	0.427207	1.61718	2.23099	0.662632	1.23651
THR1	275.731	229.613	254.448	381.543	387.212	362.466	280.331	246.327	276.721	578.52	639.702	657.534	0.574204	1.22332	0.0804768	0.729592	2.89876	3.77408	0.352197	2.93704
ASP3-1	173.954	207.926	206.982	232.929	222.885	173.469	176.699	177.026	171.691	389.359	413.846	423.414	0.095777	1.22315	-0.164469	0.962909	0.247992	4.65331	0.870786	4.0351
YDR249C	15.3123	17.98	23.4673	20.4287	19.0669	15.7045	17.3286	20.5733	16.6642	26.71	60.5944	39.8644	-0.040193	1.22067	-0.0568608	1.204	0.0650884	1.1454	0.0974446	1.35997
CFD1	21.5293	26.8161	26.9129	17.9026	19.9482	18.1194	17.8296	19.6286	24.1566	36.6694	65.9418	40.8169	-0.427193	1.21898	-0.288574	1.3576	1.56258	1.36446	0.812747	1.69906
TRM10	8.97054	11.0419	11.3079	17.3251	17.908	16.261	7.13184	12.4723	9.85983	12.7838	37.638	18.1409	0.717304	1.21847	-0.088149	0.413017	2.79846	0.779581	0.133296	0.487451
STR2	37.9117	41.3037	33.7648	22.417	20.6183	20.9157	28.2944	34.6587	45.8598	79.8979	109.964	62.1221	-0.821031	1.21149	-0.0542223	1.97829	2.71953	1.48614	0.088526	2.33405
ERP2	183.846	177.668	189.314	423.285	454.791	470.485	223.707	183.121	207.344	513.764	407.787	500.568	1.29175	1.21133	0.157042	0.0766223	4.31017	2.79683	0.795541	0.483917
CSN9	9.70799	16.3597	8.15837	10.4163	10.6305	13.4078	2.92354	4.05668	7.1136	10.3154	14.1205	8.18008	0.009605	1.21052	-1.28003	-0.0791199	0.0093124	1.34827	1.12325	0.0389383
GPN3	29.5338	32.7011	29.9574	29.5414	31.0034	32.522	23.0413	21.3587	26.2802	47.0983	74.5812	41.7366	0.013623	1.20917	-0.383337	0.812211	0.0781876	1.40219	1.82522	1.40725
URK1	19.3635	29.1005	25.0334	23.8444	30.2691	24.7608	19.7449	18.6804	23.6754	31.721	74.0644	37.6681	0.101862	1.2079	-0.243083	0.862957	0.199183	0.952701	0.520488	0.963357
RRP6	24.3304	32.697	24.549	25.2134	25.514	24.006	19.3471	20.5562	22.3136	39.0775	66.695	37.6523	-0.1264	1.20492	-0.390847	0.940469	0.33751	1.33438	1.05103	1.47274
YIL047C-A	28.7932	60.3266	35.678	46.2424	42.2627	32.2047	31.7691	30.3007	31.2268	97.2983	73.4107	44.3465	-0.048049	1.20481	-0.419696	0.833165	0.0445569	1.24422	0.475358	1.23268
SAP185	17.2194	18.7212	14.8804	14.6699	19.3202	17.7996	12.7796	13.7368	13.618	24.1896	43.6354	24.609	0.027239	1.20358	-0.340583	0.835762	0.0635314	1.27375	1.43166	1.29382
RRP43	33.5748	41.6798	40.5678	47.0671	47.917	50.4874	29.4367	35.0023	42.3811	59.5943	114.298	72.1146	0.328823	1.20351	-0.116731	0.75796	1.647	1.28233	0.2647	1.27587
ATO3	28.9397	27.3047	43.6044	45.5222	64.2304	48.5002	52.8334	64.2508	55.4026	74.5383	214.576	107.599	0.664413	1.20161	0.788667	1.32587	1.17641	0.816063	1.75093	1.148
URA6	69.8389	74.6542	82.0593	92.3467	110.858	119.269	65.0879	77.7065	91.5594	161.628	208.573	168.517	0.509337	1.20084	0.0488437	0.740346	1.67012	2.44878	0.111753	2.36917
SEC12	24.9047	23.8267	29.5827	37.4104	39.8176	42.8299	22.4134	29.9289	31.4752	49.8724	89.2748	53.1595	0.616386	1.19808	0.0979804	0.679679	2.38179	1.31021	0.215443	1.21509
PKR1	90.0554	77.2934	101.088	186.35	173.386	147.698	103.831	81.1276	94.8588	191.38	242.543	207.936	0.918637	1.19777	0.0599036	0.339039	2.41104	2.7352	0.148161	1.21904
TRK2	25.9924	31.2648	31.3776	27.0894	29.878	28.2394	27.6284	27.5572	29.0693	55.0098	70.4218	67.4167	-0.056907	1.19463	-0.0731113	1.17843	0.229341	2.80065	0.325382	3.44809
YDR210C-D	5.32102	6.27239	6.55062	2.6106	5.08567	3.57816	6.45875	5.78532	7.55237	14.4192	19.9634	10.9065	-0.68644	1.19392	0.125746	2.00611	1.32238	1.46762	0.361611	2.14401
RRP40	44.7112	46.1836	49.937	50.7243	59.1786	47.0422	34.801	41.4054	37.8888	69.7681	106.523	84.4976	0.156286	1.19265	-0.303737	0.732623	0.616185	1.96806	1.6507	1.86488
POL5	23.2024	25.9534	26.8433	26.8039	30.2281	30.3094	17.1423	18.2747	22.4564	38.3831	57.8049	35.7836	0.200683	1.18926	-0.393081	0.595491	1.11662	1.58909	1.43865	1.31863
RTT10	22.368	20.5811	25.4422	25.8697	29.1819	29.3661	22.8399	26.6772	24.7283	46.1369	87.5643	35.5035	0.303732	1.18839	0.118491	1.00315	1.37196	0.929314	0.469225	1.08455
RRP3	30.7715	30.0243	29.6692	35.0056	38.1019	36.733	25.0609	27.6614	26.2739	45.9068	79.8838	54.0875	0.279979	1.18716	-0.195577	0.711609	2.60673	1.51392	2.02169	1.43926
TRM112	57.6225	71.6101	75.7799	83.6443	96.5374	60.2614	62.3702	52.1565	58.6153	109.088	174.446	110.519	0.229984	1.18643	-0.243756	0.712691	0.421298	1.558	0.784255	1.31458
RAD55	4.25825	3.98811	3.75746	4.79738	6.05865	2.34926	5.62009	4.5786	5.69787	7.53342	20.8805	7.74339	0.137621	1.18557	0.40522	1.45317	0.134372	0.694658	1.53914	1.01987
RPC34	19.9044	30.6257	16.9363	22.1575	23.8916	15.4633	15.5848	13.4214	17.7756	26.1262	50.1083	30.1129	-0.133291	1.18477	-0.528223	0.789834	0.151511	1.23906	0.726729	1.19966
SGD1	20.9313	24.6051	19.7256	16.3183	18.7347	19.4265	15.8846	15.4289	17.3122	34.947	47.2131	28.2832	-0.26053	1.18352	-0.424523	1.01952	0.965271	1.68029	1.61359	1.92658
TRM3	24.0163	25.7376	23.598	26.0527	30.0065	24.5239	23.7439	20.8323	23.854	38.2686	74.2942	42.5134	0.135644	1.18027	-0.100199	0.944428	0.615044	1.1899	0.621762	1.34576
IZH1	96.5083	74.9771	102.148	74.1807	83.2538	59.463	97.4119	72.8178	101.503	167.548	233.738	214.132	-0.335232	1.17938	-0.0100552	1.50455	0.81038	2.21837	0.0172447	2.86633
RPC31	26.3136	27.1447	21.8997	32.677	33.587	29.2698	18.9102	18.6063	27.8951	45.1359	55.5035	47.1387	0.34225	1.17582	-0.204215	0.62935	1.48905	2.47327	0.407257	2.32583
GRX3	137.795	145.939	137.631	157.912	173.137	181.487	115.302	97.5253	137.084	262.829	287.55	239.885	0.282584	1.17534	-0.268079	0.62468	1.8255	2.91937	0.947362	2.80614
YGR079W	17.8734	23.1255	37.457	17.6193	34.8495	40.8673	24.6617	34.026	33.2072	54.6519	90.4335	62.4039	0.250551	1.17498	0.228102	1.15253	0.211392	1.5714	0.273268	1.68063
TYW3	21.1757	21.157	24.5094	29.7434	30.4038	31.4063	21.9137	18.4287	25.9198	38.2631	66.8781	44.2386	0.45386	1.17273	-0.0125684	0.706298	2.60758	1.4349	0.0266255	1.40208
DBP6	22.3665	25.0283	28.9182	25.0636	29.62	29.2698	21.0281	22.1367	24.8468	31.5559	79.5316	42.1362	0.137659	1.17179	-0.16615	0.867979	0.457778	0.908208	0.553405	0.917845
RIB1	26.1338	36.8596	42.6617	46.6174	46.0352	38.2933	37.7373	44.6501	40.2144	73.4652	133.043	69.3652	0.309608	1.17002	0.214618	1.07503	0.693784	1.16197	0.465688	1.41844
RET3	149.119	126.924	143.48	290.423	312.53	271.747	176.068	167.683	204.441	374.283	440.293	418.507	1.06004	1.16952	0.385931	0.49541	3.4425	3.28385	1.52727	1.6571
TRM5	23.6607	27.13	23.0058	19.5253	28.6574	28.9576	20.777	20.0776	22.7555	41.7385	61.259	39.7582	0.063933	1.16622	-0.214296	0.887991	0.121474	1.72609	1.05653	1.78646
INM1	29.2755	29.7684	34.3685	34.9896	36.925	30.4564	29.9445	39.8043	35.99	56.8044	122.32	58.1499	0.132121	1.16605	0.17882	1.21275	0.522747	0.94034	0.5518	1.24939
ERV29	304.318	313.523	305.515	550.028	616.306	535.39	330.051	319.505	317.609	610.931	719.298	837.584	0.882039	1.16441	0.0668755	0.349242	3.30866	2.43832	1.40854	1.14229
SHR3	241.414	182.977	223.422	362.906	374.602	362.52	296.763	312.813	276.141	672.658	603.73	708.326	0.763895	1.16401	0.45127	0.851389	2.9791	3.4532	1.75981	2.93837
HOM2	752.702	763.748	825.866	770.761	769.878	751.259	937.188	1146.74	1031.41	2397	2231.26	2346.12	-0.031392	1.16268	0.411451	1.60552	0.286977	4.10281	1.78536	6.39376
YMR050C	5.2352	5.28201	3.74862	3.23907	4.32662	4.04488	3.74499	4.41602	5.86031	11.7719	14.0147	5.5913	-0.297125	1.16213	-0.024942	1.43431	0.669482	1.04747	0.0343599	1.57833
ASP3-3	164.198	221.34	204.784	225.913	217.744	185.134	199.279	189.28	161.111	398.351	390.923	437.772	0.091077	1.15855	-0.102938	0.964538	0.240022	3.58802	0.264375	4.23151
BUD16	32.0188	27.7812	35.4759	36.8863	39.3909	31.857	29.5361	34.5695	36.1191	60.6711	93.0498	69.7077	0.18264	1.15657	0.0730565	1.04699	0.612694	1.85285	0.214865	2.25606
TFB5	4.1289	6.35289	3.64333	3.48874	6.39063	7.48452	5.22232	1.64692	0.992736	8.1293	6.06333	3.32093	0.297827	1.15551	-0.845299	0.0123823	0.301635	0.77403	0.600339	0.131694
SKP2	21.8956	29.4403	27.9366	18.8897	18.2314	17.3422	16.342	18.4114	21.5323	41.9447	51.678	31.7314	-0.541532	1.15517	-0.494053	1.20265	1.6121	1.74395	1.30308	1.88129
SEC63	167.047	180.371	148.503	262.605	270.896	298.076	143.966	144.669	158.255	359.43	335.034	300.661	0.745743	1.15496	-0.150191	0.259027	2.85917	3.30696	0.722894	1.03729
OST2	109.29	87.6189	130.444	180.802	178.059	140.763	138.232	138.58	128.897	245.379	325.716	332.182	0.61	1.15472	0.3096	0.854323	1.48782	2.38487	0.958077	2.44291
YLR159W	3.93144	1.00818	3.46908	4.42919	3.47714	1.18776	0.828759	3.13631	3.15086	5.16034	5.38846	5.27017	0.113047	1.15253	-0.24083	0.798655	0.0598766	1.69862	0.133244	1.32166
ASP3-4	168.35	214.633	198.007	229.421	223.803	180.242	183	187.127	163.706	376.826	404.092	404.38	0.124754	1.15079	-0.122122	0.903911	0.35277	4.31274	0.439551	4.15284
YGR161C-D	21.1553	32.4844	24.4986	27.798	31.6526	23.5692	23.5012	29.7824	39.2476	58.24	97.0948	50.0456	0.087427	1.15029	0.24391	1.30677	0.148017	1.1625	0.350951	1.70207
DAN4	18.1572	14.1683	17.0518	28.2002	30.3975	14.2235	17.5523	23.0207	17.7121	25.0245	63.1557	41.1001	0.560509	1.1493	0.239279	0.828073	0.68298	0.990979	0.619359	0.982979
RAS1	22.1196	20.57	30.2426	38.3387	34.8274	36.5716	23.0582	26.9537	31.5594	52.6438	77.1021	50.8316	0.589431	1.14648	0.161507	0.71856	1.74672	1.69699	0.301984	1.7223
QRI7	8.865	11.6509	10.9188	13.9407	9.80075	11.7175	9.11026	7.51408	9.76921	22.3025	19.7445	16.3401	0.173794	1.14546	-0.252172	0.719497	0.387585	2.34553	0.718554	2.16402
EST2	5.10865	7.20532	8.7903	10.5516	10.2415	9.10617	5.49228	6.58861	7.77924	9.72301	23.5065	10.6833	0.502578	1.14477	-0.087659	0.554529	1.19498	0.827294	0.120622	0.614455
MSP1	44.4227	63.2401	55.1342	74.6027	66.6451	65.8504	48.31	46.0367	53.1046	110.895	120.228	94.834	0.347241	1.14444	-0.142836	0.654366	1.13399	2.82039	0.366429	2.57445
NOP10	7.66297	17.6858	12.3966	10.072	18.0733	9.26051	9.69227	10.1886	9.82641	16.7638	34.5096	14.3813	-0.013037	1.14408	-0.345483	0.811638	0.00923085	0.878533	0.38975	0.781569
GAT1	88.1816	121.612	107.868	61.3022	72.7749	53.4609	98.6645	114.814	102.677	240.395	247.557	210.642	-0.760312	1.14382	-0.0068596	1.89727	1.74517	3.31038	0.015342	3.6197
LOS1	27.5129	27.4844	26.8741	36.9333	34.2608	34.1171	26.1424	25.9887	29.6856	54.439	80.645	45.469	0.363227	1.14195	-0.00096388	0.777763	2.94296	1.44042	0.00487204	1.4978
CLP1	28.046	44.1924	35.7798	43.9691	41.84	41.3453	31.1992	33.0215	36.7223	61.2067	91.3034	70.1192	0.235306	1.1411	-0.0977323	0.808063	0.60399	1.95599	0.181887	2.12103
RPC82	20.2474	31.5074	23.2464	25.2734	30.9315	28.3612	17.4609	16.5195	23.3452	38.2036	57.3045	30.9049	0.173166	1.14089	-0.387734	0.579994	0.354267	1.32201	0.67053	1.10522
MNN4	21.091	42.4819	18.667	26.4975	35.7815	35.9149	18.1076	20.5984	18.6245	46.0557	42.648	37.6287	0.255793	1.13985	-0.520537	0.36352	0.258664	3.06932	0.473332	1.22313
ABP140	83.9779	112.254	96.7234	103.248	110.298	139.198	96.368	82.6668	91.3649	253.635	186.619	155.516	0.267945	1.13966	-0.115586	0.756132	0.658468	1.6854	0.341743	1.6379
SRL4	2.93928	2.05568	1.17891	1.50519	1.18165	1.93748	0.337969	1.27899	0.51397	1.75366	2.51134	0.429836	-0.416933	1.13959	-1.53469	0.0218321	0.394237	0.563553	1.08388	0.0735663
POP1	24.6874	33.3526	30.1334	23.6459	27.7688	28.6907	22.8476	23.0569	27.7139	34.2108	86.6046	41.2349	-0.138445	1.1383	-0.260277	1.01647	0.380999	0.82832	0.745791	0.942842
LYS12	181.292	201.025	158.005	192.834	185.782	180.287	139.63	149.797	174.94	339.526	374.564	306.293	0.048781	1.13577	-0.218552	0.868438	0.182128	2.93906	0.71072	3.45162
SVF1	58.3122	67.8322	70.3533	78.7283	97.8936	91.534	65.2519	66.5978	80.1377	157.389	172.09	136.051	0.44856	1.1349	0.109466	0.795803	1.62446	2.73978	0.358284	2.78964
CTF8	11.2466	18.1697	16.3746	13.9376	17.9047	13.2515	17.7812	6.28042	8.11229	22.8814	25.104	22.6145	-0.022134	1.13377	-0.509171	0.646737	0.0309306	1.60601	0.477379	2.62825
ERG7	67.2202	76.0263	67.4899	68.1925	76.2048	66.6168	58.851	56.4171	62.9655	109.581	169.672	110.781	0.0019	1.12983	-0.24167	0.886262	0.00733782	1.62082	1.45194	1.80591
YLR179C	317.077	300.756	374.916	536.253	572.752	411.13	346.315	330.024	435.895	601.273	1030.3	802.292	0.614699	1.12979	0.163959	0.679052	1.50906	1.57841	0.42675	1.44988
DGK1	83.8976	75.6998	95.509	134.486	134.664	113.592	109.063	108.451	97.8715	188.976	271.962	229.098	0.585277	1.12956	0.306015	0.850296	2.03109	2.17201	1.37942	2.31709
POP6	9.95222	18.2296	15.0545	15.4836	17.6044	24.9131	8.39184	9.82973	14.5851	13.6852	36.7461	21.3458	0.423836	1.12953	-0.398254	0.307444	0.587886	0.85847	0.497232	0.388329
ZRC1	260.417	210.681	215.382	328.84	369.03	299.702	240.742	248.321	236.876	471.536	551.73	564.753	0.539202	1.12931	0.080631	0.670736	1.81071	3.2154	0.334855	2.37177
FIG2	11.1391	10.8019	12.9678	12.813	11.756	10.4353	13.7929	16.7643	14.4939	17.5083	49.5958	31.3199	0.003948	1.12744	0.367979	1.49147	0.0109273	0.888091	1.40524	1.35139
ADE12	128.481	128.496	151.06	131.642	131.908	117.709	148.451	169.673	170.989	333.183	453.026	281.529	-0.097926	1.12632	0.261467	1.48571	0.430638	1.70333	1.21117	2.44212
DAT1	20.8808	28.8686	33.1118	23.8654	32.6534	30.7196	21.0518	18.589	24.1566	40.1187	65.0603	34.0762	0.074266	1.12616	-0.3772	0.674695	0.118967	1.22835	0.7417	0.970067
YLR050C	77.2131	75.8621	71.416	93.8012	120.126	92.748	71.1863	56.4019	72.9171	136.76	135.519	165.36	0.450052	1.1261	-0.163018	0.513029	1.39947	2.69206	0.654742	1.79968
HIR1	14.6046	19.8518	16.682	15.848	18.8603	21.7639	12.1259	12.2941	14.6491	30.1071	33.5783	21.4755	0.143133	1.12416	-0.388379	0.592651	0.317961	1.85103	1.09376	1.51001
NIT1	8.66554	12.1737	16.2902	16.1296	11.3297	9.56148	18.1084	15.0282	13.7692	25.7157	50.459	26.061	-0.004231	1.12406	0.337201	1.46549	0.00401928	1.0449	0.567324	1.47375
TRM44	17.7768	26.7397	27.8605	25.408	21.1199	26.2123	20.4709	22.2247	24.752	38.3089	72.0042	36.2788	0.007221	1.11996	-0.101765	1.01098	0.0112135	1.06411	0.182837	1.21551
UGA3	25.3549	32.6561	35.3193	24.2321	23.3069	16.0089	29.5471	35.2267	30.8236	39.4504	113.626	54.5348	-0.554499	1.11884	0.0346252	1.70797	1.1804	0.756129	0.0773462	1.14527
GCN4	934.158	913.132	1098.75	1270.98	1367.64	998.772	1028.1	1147.04	1065.46	2491.6	2554.97	1981.12	0.304131	1.11679	0.137487	0.950144	0.856547	2.61756	0.648965	2.86008
YHR045W	31.1618	29.76	32.712	46.3051	44.3113	35.5481	36.6959	34.9317	34.8785	66.4666	93.1008	71.3023	0.430204	1.11614	0.185833	0.871772	1.47366	2.13989	1.83612	2.28026
SAS5	22.6965	27.4718	32.8448	21.138	27.8357	23.5883	19.9035	20.7618	27.6491	32.9688	76.0814	38.9442	-0.194127	1.11528	-0.281149	1.02826	0.421517	0.904129	0.57019	0.973104
YJR018W	1.2455	0.958183	1.09902	0.701593	3.30471	4.51546	4.72598	3.47759	1.19785	6.53927	8.7793	5.00884	1.36751	1.11248	1.50923	1.2542	0.703472	1.13793	0.916155	1.56989
EFM1	36.7761	30.2711	33.5858	40.2733	40.8287	34.0316	26.3478	31.8002	33.3905	49.2845	94.1141	54.4014	0.194206	1.11159	-0.136653	0.780734	0.774174	1.16254	0.460734	1.20005
YNL140C	12.2944	22.5778	7.34898	9.38288	5.61222	10.7836	14.5469	9.17508	6.86556	28.6308	21.8982	15.3112	-0.711785	1.10603	-0.465022	1.35279	0.5055	1.23521	0.315419	1.95131
HOT13	24.4735	26.7554	28.9831	36.2789	37.5947	26.8515	52.1339	32.8821	40.261	88.7623	82.4716	98.4215	0.328533	1.106	0.643231	1.42069	0.878376	2.56691	1.22576	4.06168
FCF1	39.6592	39.6637	51.7928	50.9356	45.2485	54.637	45.6472	30.0563	50.3474	83.8103	121.139	66.3486	0.201998	1.10587	-0.0568345	0.847039	0.60299	1.31201	0.081187	1.47098
PPH3	8.53508	13.8828	15.9233	20.3303	20.4896	25.1967	16.3472	18.2867	18.2933	29.1278	53.5731	30.99	0.783932	1.10304	0.465114	0.784217	1.56062	1.20746	0.992988	1.26754
SWD1	24.1763	29.0529	33.7904	44.3351	42.7652	36.1474	38.3908	29.8451	34.6226	56.0547	101.586	63.0198	0.502149	1.10117	0.241248	0.840265	1.49426	1.28114	0.641047	1.42319
FKS3	2.57363	3.11597	3.38783	2.32908	2.16429	1.45311	3.73545	4.84671	3.8142	6.36856	14.3741	5.83673	-0.610247	1.10039	0.44956	2.1602	1.35539	0.783115	1.20729	1.40356
FRE3	5.07995	6.18782	9.05843	10.4924	12.6364	9.59217	11.378	11.3978	9.46585	17.0864	31.5804	20.4293	0.686872	1.09968	0.665583	1.07839	1.29931	1.3	1.37597	1.68117
RIO1	13.6722	14.8212	14.2578	11.5524	15.5276	14.645	11.2011	13.6338	12.2526	16.5184	42.7109	20.244	-0.035054	1.09954	-0.205034	0.929557	0.0980539	0.794723	1.14031	0.883512
FAP7	22.4535	25.7645	29.8873	39.4451	44.0935	42.7714	15.8846	18.5195	36.2349	48.9537	56.7809	45.3021	0.693477	1.09636	-0.144955	0.257932	2.48512	1.68346	0.136247	1.20255
MPP6	12.8946	16.12	16.0004	14.5271	14.9684	17.5306	14.7803	14.1441	12.4012	29.6191	30.7706	27.8727	0.063056	1.09476	-0.123368	0.908336	0.180765	3.84428	0.410381	4.30439
CDC26	6.63102	10.2027	8.51081	4.07485	5.86477	4.37096	6.09967	7.69441	9.27613	14.2425	23.3705	11.6365	-0.824595	1.09408	-0.135646	1.78303	1.45836	1.11706	0.213226	1.6861
YML096W	13.7525	14.768	12.6408	17.7532	17.9916	16.6196	9.60321	11.4283	14.8797	15.2309	41.0647	20.2791	0.347296	1.09243	-0.19686	0.548278	2.12734	0.775393	0.452937	0.639498
RPC37	25.8275	41.3779	29.8386	27.2977	30.6144	40.0607	23.911	24.0026	34.5704	49.2785	77.2635	49.2565	0.01374	1.09174	-0.234527	0.843471	0.0170454	1.44805	0.343414	1.59199
JLP2	6.48969	3.32843	6.99902	7.71752	6.37752	5.22842	4.56016	4.88954	6.24141	12.3042	13.554	7.53962	0.200421	1.0898	-0.0999846	0.789399	0.243496	1.44155	0.107742	1.39465
HSK3	7.53525	8.28144	8.54881	7.27652	8.56865	5.85396	5.44613	4.29376	3.10585	8.4777	10.1171	8.65813	-0.167202	1.08512	-0.92355	0.328774	0.455956	2.31206	2.18159	0.843607
YNL050C	12.7905	18.8242	16.9294	20.3617	23.8545	19.1532	11.6057	17.5236	16.3124	28.4676	43.7723	24.1533	0.384492	1.08492	-0.0952793	0.605144	1.0212	1.28054	0.152227	1.1506
YLR407W	19.0849	20.2516	35.1327	24.8376	31.4309	29.8237	26.2199	28.35	29.4309	53.1245	77.3141	47.6386	0.20924	1.08403	0.173762	1.04855	0.281959	1.57285	0.238228	1.81577
NCS6	34.3273	41.5452	41.7414	37.2585	42.9491	36.8041	36.005	36.2345	42.6766	62.9155	107.951	72.3916	-0.007406	1.08191	-0.0334767	1.05584	0.0213226	1.43339	0.0983813	1.79187
ASP3-2	170.633	200.899	204.051	229.889	218.846	168.577	205.58	188.618	166.101	390.722	398.239	397.034	0.100973	1.08183	-0.038827	0.942027	0.255039	4.23965	0.11875	4.13854
ALG6	125.127	112.962	120.171	208.104	198.101	154.888	143.398	149.123	142.812	238.827	345.49	336.952	0.647235	1.0815	0.281115	0.715382	1.80929	2.03925	2.49387	1.83521
THI20	52.2826	85.4849	49.9885	54.5959	68.8183	70.0284	59.2218	58.3702	76.1458	169.682	111.618	128.68	0.043046	1.08145	0.0452458	1.08365	0.0521983	1.77991	0.053461	2.33374
LSG1	33.1504	38.3453	26.5548	34.4339	31.711	41.5531	24.9791	23.7262	33.9172	55.2395	72.3665	47.0862	0.135395	1.08021	-0.246989	0.697824	0.288774	1.71278	0.476464	1.71744
IRC19	6.19783	9.0343	11.2257	10.29	12.1173	8.27834	16.0908	10.1489	10.9803	15.8422	40.2385	22.5636	0.213869	1.07926	0.492383	1.35778	0.315062	0.854578	0.692274	1.2917
YPR174C	15.6136	31.3352	16.4729	20.2672	25.5173	25.2265	15.4552	14.3512	24.483	44.107	33.8946	36.5826	0.163066	1.07766	-0.224304	0.690292	0.178681	1.97733	0.193721	2.19767
COB	0.390428	1.50182	3.78963	1.5395	2.76249	2.47707	0.24691	3.27038	0.375491	4.86846	1.14669	2.19818	0.25472	1.07717	-0.545567	0.276881	0.125544	0.412643	0.159151	0.0302611
ALD5	168.061	230.99	256.391	161.475	170.898	127.416	173.419	244.373	222.973	263.308	707.008	380.858	-0.511494	1.07634	-0.0326721	1.55517	1.04238	0.815849	0.049942	1.18097
ARO3	174.672	177.192	190.153	140.268	131.853	114.134	193.954	223.113	227.567	419.62	541.408	397.294	-0.488783	1.07527	0.250146	1.8142	2.33582	2.17731	1.37871	3.12903
QDR2	150.15	151.598	198.738	289.698	266.212	161.245	217.82	253.181	236.628	277.412	627.661	585.309	0.518958	1.07462	0.499667	1.05532	0.782006	1.10692	1.65977	1.37432
ICE2	56.8207	57.7344	61.4904	73.8498	77.4817	58.5793	63.5382	67.199	57.151	99.3086	179.028	117.272	0.253828	1.0742	0.0939258	0.914299	0.881498	1.33219	0.532763	1.55113
NNF1	7.46065	10.3313	11.5207	10.9268	10.8876	11.4954	5.19	5.05898	7.89275	12.2409	12.709	13.2015	0.184423	1.07242	-0.69221	0.195791	0.473034	2.63975	1.15336	2.33783
HAP3	10.9131	13.593	16.508	15.8076	14.2483	5.6521	5.91563	5.80398	7.99666	6.82114	21.9785	12.5394	-0.199875	1.06812	-1.05674	0.211258	0.19099	0.738357	1.79962	0.053348
DIC1	106.602	137.267	124.086	242.186	230.917	228.872	175.633	160.635	188.082	415.474	337.223	345.804	0.931888	1.06693	0.511	0.646043	3.46594	2.74013	1.92448	2.03914
LYS9	138.568	179.487	143.989	97.2373	107.05	118.564	119.187	105.163	128.241	269.061	241.413	228.056	-0.517162	1.06666	-0.39003	1.19379	1.50725	3.13067	1.18438	3.3778
GIS2	240.247	270.276	234.445	266.806	242.346	342.368	222.177	173.312	241.409	515.727	463.317	354.983	0.192862	1.06665	-0.226116	0.647676	0.480944	1.97009	0.712036	1.77322
MRM1	25.9081	31.1607	34.9358	34.3271	38.4057	35.0576	28.846	34.2045	29.3038	64.421	80.5938	48.4269	0.22845	1.06665	0.00547291	0.84367	0.84122	1.6306	0.0123014	1.84072
IBD2	12.6301	14.1631	13.7893	14.7115	13.4426	11.6414	9.47658	9.90492	13.1763	16.8591	34.7057	16.5292	-0.028252	1.06452	-0.317855	0.774919	0.0933319	0.903458	0.998739	0.89735
EMP24	384.889	397.266	392.426	733.656	837.964	715.772	467.193	420.493	495.921	879.008	992.864	1020.81	0.961558	1.06397	0.236289	0.338705	3.19777	3.30757	1.45297	1.24219
POP4	14.8014	20.2895	16.1477	12.4307	14.5191	16.0984	7.14805	12.4519	13.1998	16.2489	38.8876	13.4201	-0.251279	1.06361	-0.643546	0.671342	0.625704	0.650762	1.14653	0.536263
TAE1	29.1061	42.2958	39.6661	31.6981	39.1862	48.0712	25.3607	20.1235	38.8786	63.2492	64.5888	48.3815	0.098978	1.06269	-0.396763	0.566952	0.158599	1.79736	0.575261	1.64235
HPM1	29.1044	27.2981	33.7731	34.8105	34.9093	39.7492	27.4828	27.9889	29.9081	51.8082	75.4099	50.9868	0.279714	1.06157	-0.0788403	0.703014	1.19693	1.73663	0.316769	1.72819
MEP1	25.3723	50.0918	38.4378	14.9811	23.3866	14.1303	36.3444	28.6541	32.1925	67.6095	80.4443	54.5831	-1.11746	1.06	-0.228899	1.94856	1.24381	1.9698	0.30303	2.35094
FZF1	7.53525	17.0046	12.19	10.7531	12.6626	14.5699	5.71844	7.81464	7.24698	12.5282	19.4754	11.3133	0.048499	1.05973	-0.821751	0.18948	0.0486956	1.34184	0.883143	0.345206
VID24	37.5725	56.5328	89.9365	32.0394	36.3519	36.8762	56.9743	99.5253	57.4967	119.069	234.359	92.4965	-0.805973	1.05921	0.217552	2.08274	0.787746	0.778754	0.182824	1.26495
MTR3	21.6151	20.3242	22.2519	21.9842	20.976	22.3119	19.7449	15.088	23.6754	33.8883	53.2559	34.7705	0.024092	1.05916	-0.133731	0.901334	0.199586	1.4475	0.302616	1.78189
UIP5	9.50392	12.2729	9.28474	13.9576	14.5599	16.305	10.5182	12.3204	12.7312	16.93	42.8666	14.1962	0.529087	1.05674	0.195516	0.723165	1.73713	0.629638	0.567072	0.667582
LYS1	73.3377	91.7601	97.0694	89.4325	62.012	34.3307	116.458	113.153	111.03	122.443	381.319	203.86	-0.496929	1.05472	0.377766	1.92942	0.660746	0.733309	1.62461	1.26228
YDL129W	3.35473	5.16172	7.28665	2.32583	3.42355	2.33891	6.85429	3.49971	3.97095	5.08082	16.371	8.30232	-0.966302	1.05456	-0.141679	1.87918	1.0115	0.662454	0.115819	0.956937
DRN1	21.6564	25.1051	22.7744	19.7192	19.8099	18.0152	18.5737	20.7081	22.9678	37.5767	56.6348	35.0757	-0.273089	1.05444	-0.159697	1.16784	1.56888	1.49385	0.679072	1.9681
TSR3	17.0383	26.2158	24.1399	20.8176	20.1633	15.6603	21.5504	18.1869	24.2335	39.0586	58.0767	35.5149	-0.250767	1.05214	-0.0752065	1.2277	0.484622	1.47064	0.127433	1.92778
BRR6	15.9839	19.9089	16.4548	18.4363	20.1955	22.0756	16.3659	16.0907	20.8625	38.9632	40.2385	31.2218	0.213749	1.05032	0.0265316	0.863103	0.792666	2.39026	0.0564799	2.84853
RPC25	16.2733	26.1274	22.1636	30.6889	36.295	25.6512	22.8201	16.6509	20.414	29.7184	51.5355	42.6809	0.520823	1.04932	-0.108541	0.419951	1.04645	1.50029	0.174994	0.970116
ECM31	26.0002	26.6699	20.8182	26.0374	25.9767	30.1115	20.7057	20.5497	28.7101	53.7192	46.3835	44.5354	0.160315	1.04773	-0.0708724	0.816546	0.554536	2.51418	0.132232	3.01217
ATM1	33.9141	44.2955	33.3897	33.4165	38.386	31.4301	27.0336	22.7053	32.0922	54.6777	69.6923	44.7316	-0.112428	1.04717	-0.447605	0.711991	0.271957	1.70231	1.04308	1.76932
SMD3	19.9462	27.28	29.3342	25.8007	22.8684	28.122	14.9502	20.0375	18.4727	34.9082	43.3944	32.086	0.004341	1.04605	-0.518129	0.52358	0.00782537	2.15784	1.12385	1.57391
CAN1	125.97	137.912	137.144	130.715	131.486	111.4	158.201	168.437	149.109	307.096	368.778	306.214	-0.102198	1.04566	0.246497	1.39435	0.528049	2.85091	1.66971	3.92021
MIX23	19.89	28.8379	29.3639	43.0928	36.5364	36.7482	27.0924	22.5804	23.9113	39.663	76.3918	35.6873	0.575567	1.04416	-0.0857769	0.382811	1.56478	0.935175	0.169252	0.572869
YIP1	117.417	91.7278	101.739	185.809	186.285	159.632	106.79	117.328	110.596	193.841	231.799	264.334	0.774311	1.04361	0.106559	0.375857	2.5073	2.34288	0.418504	1.24564
PUS9	14.1591	16.2767	17.3766	18.3354	23.7504	26.5515	18.1146	14.6711	18.0001	37.8109	39.3868	27.4891	0.521606	1.04358	0.087037	0.609016	1.25804	2.00162	0.269507	1.66828
GCD14	25.51	35.3255	34.9769	29.8451	35.5788	34.1481	24.8196	27.3951	24.7228	37.3475	75.3842	45.7709	0.055528	1.04275	-0.316526	0.670695	0.125815	1.10525	0.879292	0.971987
VTS1	20.9952	24.1173	35.7832	29.1616	41.844	31.5414	25.4638	33.7273	27.7985	48.132	77.2056	53.6672	0.342151	1.04108	0.10478	0.803713	0.534834	1.53085	0.147362	1.55999
ADD66	33.4588	38.9351	40.4403	78.8742	73.3593	60.1415	40.8968	38.804	44.888	76.0252	97.4431	82.7692	0.91241	1.04031	0.142971	0.270867	2.29536	2.58314	0.637504	0.961802
MOH1	41.1999	69.2305	55.0103	16.49	20.6168	17.6882	34.2832	34.5972	26.5896	82.5407	65.5974	47.9623	-1.5942	1.03847	-0.793195	1.83948	1.9678	1.50351	1.28582	1.39886
MTD1	34.742	49.4823	39.7702	44.9588	45.0529	47.6585	35.332	38.9515	47.1844	82.5762	97.3495	69.1032	0.150941	1.03574	-0.0297005	0.855098	0.443419	2.05959	0.0520196	2.5468
YPL039W	28.5246	38.4029	28.9455	22.763	27.3308	31.4551	18.0392	21.4281	23.3183	49.2973	44.9605	34.414	-0.233459	1.03519	-0.610688	0.657958	0.51208	2.02834	1.43453	1.79175
MAK11	36.1499	38.5643	35.8681	32.4004	35.6672	32.9104	25.1985	27.0443	36.1576	51.8785	80.9745	48.072	-0.131081	1.03327	-0.322997	0.841351	1.13435	1.32113	0.992361	1.51103
GPI16	176.727	182.924	162.581	244.397	245.529	228.25	184.219	174.336	173.88	384.618	337.292	367.609	0.459647	1.03301	0.0279166	0.601283	2.86924	3.69913	0.188485	2.57147
SGF11	3.76763	5.79701	18.6174	10.1871	11.3297	6.82963	9.53073	9.01689	13.0446	16.8141	28.3279	19.3942	0.008391	1.03054	0.164791	1.18694	0.00370266	1.38106	0.0835077	1.18845
RPS12	1305.59	897.731	1639.64	2669.41	2571.39	2913.03	1426.3	1183.05	1311	2724.74	2933.61	2336.73	1.08526	1.02813	0.0287633	-0.0283638	2.42519	2.70672	0.0388031	0.24062
TRP3	90.8891	102.792	101.998	76.3159	79.5619	81.3922	86.8574	102.625	106.538	177.828	228.886	196.191	-0.317505	1.02623	0.00166306	1.3454	2.03977	2.50272	0.00521753	3.34302
YDR179W-A	11.5302	15.2421	15.7629	14.2708	17.3794	11.1865	12.3242	10.3642	14.8376	18.7581	37.0125	20.6377	0.010186	1.02584	-0.180768	0.834884	0.0149232	1.02443	0.37715	1.06005
DPB2	15.5073	19.6594	12.9127	17.5937	24.1468	17.6185	13.8126	9.67029	16.0694	25.085	33.4854	21.7834	0.304045	1.0226	-0.281658	0.4369	0.569594	1.57955	0.450699	1.09213
APT1	138.28	108.54	130.152	181.526	224.395	183.819	150.058	155.078	142.627	269.889	370.579	268.863	0.645623	1.02207	0.248278	0.624725	1.89649	1.97715	1.15791	1.71139
MKC7	42.2832	30.2959	30.7394	68.6821	76.0223	70.0122	35.2813	33.7315	37.995	54.8376	71.1756	90.9612	1.05533	1.01981	0.0506164	0.0150908	2.91941	1.59799	0.10788	0.302358
AGP1	178.041	215.971	226.425	112.878	130.873	98.0278	215.268	269.084	199.12	415.283	616.461	352.361	-0.860224	1.018	0.1396	2.01782	2.21793	1.32652	0.336862	2.09732
PBP2	22.9334	31.9256	24.4121	32.1936	34.6104	32.3335	21.6398	22.3607	24.1566	45.6308	45.5453	46.8459	0.322638	1.01796	-0.217928	0.477396	1.07639	4.96013	0.571684	2.62927
DST1	42.0516	53.4821	36.0337	54.7695	48.5864	48.9089	40.8899	40.7214	48.8586	67.6393	117.938	78.5935	0.210782	1.01775	-0.0120832	0.794886	0.556254	1.34414	0.0211054	1.5278
PRS4	39.1741	41.4832	43.9205	42.5762	58.6966	39.2651	39.6385	32.9057	42.1078	72.5919	109.37	50.0424	0.173913	1.01689	-0.119785	0.723192	0.36027	1.04975	0.465789	1.0114
NUC1	40.873	27.404	28.2082	26.2396	40.7949	39.736	29.4586	26.0488	25.6938	42.8595	72.4292	48.8529	0.146132	1.01537	-0.248807	0.620428	0.207157	1.4142	0.490679	1.20346
ESF1	39.5331	48.846	52.4315	44.5383	48.6329	51.6837	42.7292	42.8147	44.2423	83.3394	112.872	65.7137	0.040852	1.01302	-0.11762	0.854548	0.111877	1.48263	0.40158	1.64191
BOR1	18.1525	21.5002	16.7091	22.0692	26.6811	24.6198	18.3347	19.3777	17.4581	38.0542	40.0432	33.192	0.380475	1.01235	-0.0308216	0.601052	1.36023	3.04927	0.092997	2.2941
APQ12	49.8736	42.5392	68.4041	88.5572	87.2619	62.8915	67.1951	69.1944	70.3843	106.022	175.139	135.167	0.569843	1.00967	0.362634	0.802455	1.07493	1.59715	0.923221	1.69623
DRE2	54.8411	68.4346	65.5381	67.1358	70.0824	68.1006	63.0831	71.8251	81.6064	127.53	193.029	114.962	0.120901	1.00828	0.197499	1.08488	0.580585	1.37506	0.612991	1.90735
RPB8	176.848	176.671	158.311	266.806	311.917	333.583	173.757	177.066	169.589	382.169	336.032	328.185	0.833854	1.00769	0.023993	0.197826	2.53356	3.3043	0.165322	0.813793
YMR320W	3.69375	3.41	7.82244	1.66456	8.49398	2.67828	2.80316	5.30405	8.52585	6.7877	14.7541	11.8837	-0.217557	1.0069	0.156207	1.38066	0.0973729	0.914402	0.0928766	1.04944
SOH1	36.4989	49.818	46.2318	68.3121	73.4137	71.4976	44.6753	38.5096	42.4627	75.7253	85.7582	90.9104	0.685843	1.00629	-0.077139	0.243311	2.49654	3.03339	0.203186	1.16269
MCM16	9.9366	17.837	14.9787	14.4597	10.2531	10.5071	8.37866	7.26636	7.96371	11.4123	19.9424	15.9842	-0.279606	1.00371	-0.856679	0.426633	0.395714	1.47536	1.28306	0.58509
FAT3	3.61211	2.16133	3.27584	8.81709	9.93908	6.54771	10.1526	9.60521	8.00931	13.0383	24.8718	17.7544	1.48348	1.00338	1.6175	1.1374	2.11707	1.24774	2.88182	1.71242
YAH1	83.6282	79.0806	89.9354	88.3277	96.3079	75.797	126.158	110.844	114.779	224.684	279.39	201.089	0.043803	1.00328	0.477568	1.43705	0.14265	2.12015	2.39387	3.13627
TMA64	44.8654	52.849	43.1133	49.3458	51.8089	54.0578	37.2136	36.9597	48.2705	80.9076	87.4298	77.0972	0.140314	1.00322	-0.201811	0.661094	0.659914	2.98787	0.569621	3.44569
URM1	40.6904	38.2602	36.5699	30.5614	39.3206	21.8548	24.7799	15.6293	26.0891	43.5189	46.0328	43.637	-0.332577	1.00208	-0.79676	0.537899	0.697297	2.55304	2.02071	1.34937
YJR141W	8.44468	8.6622	10.1265	10.7336	14.7462	9.02767	10.1333	7.25497	9.99583	11.6528	28.4907	14.6293	0.341533	1.00012	0.00796187	0.666551	0.613026	0.800305	0.0154749	0.739467
DCD1	18.0557	24.077	22.0928	27.1223	24.0604	28.3659	16.7473	14.596	18.7542	30.6515	39.3128	30.2066	0.308688	0.999656	-0.358409	0.332559	1.09907	2.19176	1.03342	1.34733
DAL3	9.61129	6.50685	10.5164	7.79627	6.80052	2.7876	15.0741	7.97412	14.42	27.2498	27.0994	20.4085	-0.615505	0.996552	0.49237	2.10443	0.721979	1.75148	0.633144	2.95325
YER160C	16.5209	19.3454	17.5314	15.0834	14.5359	17.4241	20.6246	24.3394	23.3174	35.372	67.6538	33.0646	-0.182784	0.995	0.354716	1.5325	0.808937	0.942314	1.63883	1.57735
TYW1	71.636	74.053	54.3568	68.0398	74.534	77.9807	60.2869	50.4768	61.7467	104.882	137.972	100.887	0.140805	0.994639	-0.213647	0.640187	0.426057	2.01508	0.571836	1.96452
GEP4	44.9684	42.3867	37.8926	40.1643	41.2053	30.1091	36.3807	24.8853	29.2217	56.3661	74.2464	49.5282	-0.168016	0.99333	-0.46899	0.692357	0.487584	1.67796	1.37375	1.67668
ISU2	95.9905	114.463	132.134	120.039	111.641	113.972	89.2368	118.694	136.631	189.623	320.267	176.03	0.012848	0.993282	0.00828563	0.98872	0.0321066	1.1145	0.0125507	1.42569
ILV6	480.068	487.697	542.65	560.018	580.027	512.442	526.65	554.005	561.056	980.77	1127.69	1149.58	0.129694	0.988802	0.120255	0.979363	0.776346	3.24558	0.915137	4.02609
EMC5	41.9215	61.236	49.1657	58.5879	80.2557	81.7631	53.0231	61.8059	60.7317	137.215	108.474	102.434	0.534342	0.987629	0.204835	0.658122	1.14248	2.18338	0.545662	1.85743
ALG7	85.0863	79.0149	82.9283	183.966	165.796	156.671	104.01	108.711	93.7749	181.732	186.316	239.458	1.03569	0.987029	0.311188	0.262528	3.33618	2.20646	1.8528	0.884797
YEF3	1013.62	769.532	965.993	1207.67	1324.87	1365.66	1099.91	1015.36	1062.91	1811.84	2587.63	1898.24	0.503827	0.986626	0.209219	0.692019	1.90855	1.86874	0.844701	1.9072
YPD1	38.5733	59.3503	47.4934	60.1324	84.8932	75.6137	54.4613	42.2219	72.9011	111.859	121.721	102.455	0.601493	0.986606	0.221807	0.60692	1.25208	2.20957	0.3049	2.04941
HUB1	18.329	26.6349	19.7675	9.17759	14.4098	16.6126	11.5914	6.49866	5.87593	24.0583	11.9628	11.4662	-0.687272	0.986552	-1.43348	0.240348	1.13751	0.806208	1.9086	0.0682651
GWT1	70.7485	47.6984	55.3864	142.986	140.348	111.555	65.6087	66.4789	62.138	92.4605	152.349	139.729	1.18375	0.985395	0.160029	-0.0383219	2.43003	1.59251	0.419534	0.216523
ELP3	28.2234	33.2445	29.3131	27.8412	34.0392	38.432	23.3998	20.8994	28.0528	40.0589	66.6314	36.4945	0.144035	0.984774	-0.327358	0.513381	0.390727	1.14053	1.11453	0.887872
YPL041C	12.3172	16.1647	11.8277	24.0801	20.5062	19.7008	20.6194	19.9412	14.6333	34.2369	37.0271	37.8793	0.673406	0.983644	0.453383	0.763621	1.84929	2.92211	0.995612	2.54474
YJR124C	38.9349	32.2773	30.8019	45.377	51.2084	37.7227	31.4153	36.4156	31.4735	46.2592	93.8479	56.1525	0.396775	0.982833	-0.0388393	0.547218	1.09137	1.04026	0.108794	0.894544
GDH2	51.8436	66.9334	62.1716	37.9027	38.6578	33.9919	55.9811	68.0323	64.0492	106.508	164.01	100.697	-0.71085	0.981041	0.0556323	1.74752	2.12893	1.38829	0.155916	2.13215
RPL1B	934.648	536.622	953.745	1767.17	1703.73	1671.07	960.068	799.663	893.904	1536.23	2034.04	1658.63	1.08433	0.978535	0.129976	0.024185	2.54448	2.26589	0.204816	0.361006
MTR2	35.0287	53.8965	36.6598	44.9702	53.6763	47.992	41.214	39.9668	43.4819	86.61	88.5246	70.1075	0.2236	0.976178	-0.0106357	0.741943	0.462774	2.60514	0.0166636	2.59139
TAF11	17.5895	28.4003	21.0778	24.2201	27.2726	19.6819	13.733	16.6306	17.5431	31.6387	36.4813	25.8496	0.085748	0.971967	-0.485387	0.400831	0.129796	2.0247	0.878296	1.28156
KRE29	8.26447	6.98134	9.43739	6.57234	9.31598	6.46244	3.89428	6.72227	6.85735	7.44458	18.4664	8.3416	-0.143206	0.971012	-0.498328	0.615889	0.264832	0.695592	0.937732	0.500632
GLN3	20.1009	24.7424	22.8306	22.5297	19.7838	24.1046	20.9911	21.7919	23.5948	46.9502	48.4403	34.6562	-0.027023	0.970258	-0.0278991	0.969382	0.0800183	2.05845	0.0999386	2.57401
RPP2B	818.016	484.651	941.053	1479.89	1481.8	1495.13	965.094	932.016	828.506	1970.11	1728.22	1639.12	0.990123	0.969569	0.280689	0.260135	2.24691	2.90457	0.491594	1.19534
CUP1-2	26.738	22.44	25.7384	31.4925	47.2965	44.0621	59.9514	53.3257	79.483	111.669	132.787	132.944	0.713558	0.969288	1.36345	1.61918	1.48309	2.36438	2.10575	3.8664
SER1	219.969	237.443	218.613	197.226	198.757	187.642	210.831	194.607	265.173	391.88	534.501	385.68	-0.212035	0.968285	-0.011599	1.16872	1.93427	1.80241	0.0272993	2.64176
RPA14	82.997	99.1372	117.563	94.7354	117.836	100.96	101.523	72.745	80.3469	182.045	174.483	141.416	0.065102	0.967669	-0.235191	0.667376	0.140662	2.2305	0.497557	2.25037
GIR2	39.0927	40.0996	43.7439	51.3824	55.3706	47.2425	32.9634	36.6099	37.8695	55.0307	80.5374	73.822	0.324979	0.962623	-0.194339	0.443305	1.71136	1.92246	1.19027	1.46558
SDO1	19.8138	23.5576	24.9009	34.8365	37.1726	27.2097	29.2377	28.2601	32.9145	52.8027	73.359	49.7411	0.539312	0.960187	0.40522	0.826095	1.42404	1.70942	1.62304	1.93312
WSS1	13.396	14.5999	15.7608	16.0353	17.772	14.671	12.0017	12.2452	16.6412	13.9202	38.6885	26.9364	0.147839	0.960095	-0.0978236	0.714432	0.628507	0.816057	0.225941	0.842781
FOL1	48.7736	45.9545	50.3718	54.743	60.9096	55.1337	50.9461	53.1177	57.0974	97.5878	130.373	85.364	0.235146	0.959153	0.151458	0.875465	1.64467	1.69681	1.13609	2.09737
JHD2	18.8123	23.3789	18.5153	10.597	13.5301	9.74323	17.388	18.2234	17.4961	32.8332	47.116	23.2784	-0.841824	0.958838	-0.192931	1.60773	1.99645	1.13355	0.726686	1.72013
SHQ1	10.5315	14.1502	13.2196	14.0374	15.4805	12.9064	11.0692	10.8865	12.2685	18.8857	30.1472	17.4185	0.162642	0.957283	-0.147233	0.647408	0.50054	1.24715	0.451846	1.21067
HPA3	48.1419	81.8022	59.8417	58.4817	59.6103	64.502	54.0075	35.7336	69.2489	122.534	112.131	73.4017	-0.055732	0.954309	-0.255436	0.754605	0.0846111	1.30687	0.301822	1.68629
YAE1	30.2471	22.8614	26.2217	39.4572	30.0372	29.8195	18.793	15.6631	24.4968	47.3637	38.6516	28.1694	0.324124	0.953733	-0.428307	0.201302	0.804701	1.40174	0.947772	0.528758
OGG1	10.1936	13.5315	12.3458	13.2856	18.2081	17.0288	12.1346	7.17524	12.1103	16.0034	30.0561	14.79	0.42782	0.953555	-0.19914	0.326595	1.09852	0.884144	0.333477	0.516327
IMD4	152.571	93.6355	167.303	210.696	280.798	243.525	167.196	159.957	169.096	240.39	423.738	296.685	0.829859	0.953191	0.263143	0.386475	1.61948	1.33439	0.536437	0.861431
YGL114W	46.6023	53.4986	54.5847	50.8655	50.5805	42.3324	50.0166	54.7306	48.3132	81.8772	121.325	92.4965	-0.105492	0.950027	-0.015237	1.04028	0.411839	1.78584	0.0595503	2.2897
YOR142W-B	14.8474	15.78	18.1751	15.2285	8.42552	14.3904	17.3681	19.4784	17.8285	30.6971	50.6143	24.298	-0.35927	0.949784	0.163926	1.47298	0.691978	1.00187	0.763192	1.5198
RRP4	32.2341	36.0703	36.0158	29.2408	41.2829	36.0453	29.3864	30.3903	36.6375	50.5522	86.5574	48.8222	0.030769	0.947457	-0.113702	0.802986	0.0707128	1.12193	0.434126	1.24316
TSA1	3694.95	4014.94	3864.56	5947.66	6830.95	6401.82	4136.43	4241.14	4182.65	8636.5	6580.93	8996.28	0.728691	0.946962	0.117917	0.336189	3.13693	2.17373	1.55545	1.16088
YLR419W	16.8966	22.1223	14.1223	14.1882	15.9187	16.9314	13.4731	13.563	15.4427	29.7546	29.5904	22.4533	-0.175996	0.945326	-0.323087	0.798235	0.339303	2.20423	0.662261	2.57125
UTP22	39.9892	43.1732	38.7773	48.0007	47.5344	43.0299	43.2655	51.6638	47.5327	83.6471	126.423	64.2296	0.184396	0.945176	0.224409	0.985189	1.26433	1.11527	1.16707	1.53266
GPI17	78.3103	83.6503	78.6703	98.6977	110.494	101.104	80.5213	80.7868	92.5175	146.788	168.941	172.645	0.366821	0.94415	0.0770157	0.654345	2.36253	3.01669	0.436964	2.82837
PRM1	2.50416	2.27677	2.10922	7.05302	6.84572	6.18999	4.46303	4.17701	4.92619	4.78098	11.2327	10.0706	1.54378	0.943164	0.977412	0.376798	3.99316	0.979049	3.07917	0.689532
NEW1	64.0843	53.9504	75.2117	86.0984	94.5948	79.8787	75.0037	91.4495	77.8581	133.858	213.139	122.53	0.43124	0.942491	0.338279	0.84953	1.39938	1.21833	1.00256	1.51098
SEC11	125.588	139.404	114.776	225.37	217.787	187.002	145.23	140.978	143.645	277.291	262.939	284.997	0.730598	0.940945	0.17873	0.389078	2.43207	4.43537	1.08496	1.48596
BIR1	19.8047	24.8877	19.982	12.8895	13.6082	13.5877	13.5726	15.4845	16.3152	21.0241	41.6205	24.3697	-0.690119	0.939442	-0.511385	1.11818	2.08587	1.01265	1.59296	1.24143
SLP1	15.5062	17.5488	15.718	13.86	15.9812	12.3119	10.5357	12.779	16.1455	20.8578	33.5731	21.233	-0.210442	0.939209	-0.305686	0.843966	0.820521	1.26291	0.819461	1.49854
BUR6	64.8137	110.265	75.7901	68.2704	75.5	58.2667	53.3188	44.559	54.2256	128.648	107.715	55.0972	-0.312311	0.938246	-0.72188	0.528678	0.485905	0.985582	1.10298	0.691336
YKL071W	2.6388	5.41355	5.69181	5.61547	6.22367	3.72042	7.78776	9.82385	9.86942	8.08186	30.3119	14.1495	0.178982	0.93507	0.999617	1.7557	0.187719	0.555023	1.73422	1.09279
YDR132C	9.26714	14.4925	12.467	14.5481	14.1083	14.871	13.0663	13.4526	15.0492	27.3189	32.8398	19.3062	0.264873	0.934842	0.198425	0.868393	0.724628	1.47351	0.470982	1.86799
SPE4	45.562	46.222	45.7262	42.5874	54.4674	45.8334	37.6796	34.7495	41.1705	64.7328	91.1715	61.211	0.055348	0.934504	-0.27558	0.603575	0.193694	1.63558	1.88775	1.51067
MMS21	3.93633	9.08486	5.21009	6.01851	4.97351	1.52902	4.26749	4.71032	4.32655	3.69054	15.8552	5.87978	-0.542061	0.934376	-0.454517	1.02192	0.389951	0.466599	0.455559	0.551359
SWA2	31.7629	37.6069	27.6299	46.1898	42.9358	42.8766	25.6432	30.8201	30.9811	43.7613	70.6609	52.3629	0.444508	0.931554	-0.149616	0.33743	1.70789	1.50578	0.398111	0.934819
TPN1	83.7972	85.156	85.6355	84.0145	75.7226	65.7057	99.5797	96.0765	93.5859	163.537	208.185	179.313	-0.175407	0.929867	0.184109	1.28938	0.847867	2.56793	2.4976	3.47427
PSF2	24.648	24.3799	25.4778	26.9753	26.7826	19.7868	19.1505	21.6293	25.3983	35.5879	50.0536	40.2158	-0.018731	0.927363	-0.170997	0.775097	0.0458797	1.89501	0.68378	2.07294
AAC1	46.67	63.5801	53.1926	31.4925	25.7981	24.2342	38.7378	39.558	39.5077	77.849	73.6753	72.3373	-1.00347	0.926225	-0.472402	1.4573	2.14419	4.51991	1.43479	2.4219
TPO5	57.823	63.8701	59.2938	73.784	64.3841	55.3873	58.9704	63.7058	57.8353	86.7629	137.721	117.885	0.096861	0.92346	-0.00379487	0.822804	0.303624	1.64734	0.020641	1.91486
RPL9A	353.607	166.664	289.165	805.597	826.816	1030.13	372.294	390.419	380.844	667.104	831.302	669.202	1.71782	0.922575	0.498538	-0.296704	2.62424	2.47544	0.94609	0.0271909
SHB17	200.571	244.668	228.317	225.964	224.437	234.517	178.701	156.47	208.883	350.173	370.697	309.719	0.024135	0.921647	-0.308047	0.589464	0.102849	2.63701	1.01776	3.19583
RAI1	20.3918	24.204	26.9047	21.8796	25.4213	18.3062	18.4228	22	23.3472	39.0018	52.7041	29.0538	-0.124102	0.92119	-0.165077	0.880215	0.283754	1.27104	0.465678	1.40766
RTT102	61.9989	64.5743	56.3909	65.5501	76.7684	76.0768	44.6376	49.4597	61.9204	108.296	95.8083	91.294	0.255382	0.920954	-0.229851	0.435721	1.27078	2.51921	0.72257	2.06005
TRM732	17.9234	18.6842	19.4185	19.7147	19.8388	17.3024	17.8408	18.1903	19.5837	25.4749	54.1987	25.5905	0.021209	0.920475	-0.0106319	0.888634	0.107164	0.799116	0.0699794	0.989466
NUP100	25.9809	32.9705	31.306	34.6645	37.1408	30.4488	25.2167	33.4376	31.4791	53.7804	70.6353	45.9603	0.18004	0.918588	-0.00198414	0.736564	0.6262	1.5951	0.00415852	1.84464
SEN2	20.1339	23.6174	29.3755	30.5434	26.9754	24.5722	21.4315	21.4688	21.2808	32.9688	56.9087	31.4258	0.166823	0.918398	-0.188252	0.563323	0.393714	1.08513	0.480658	0.866624
YJL206C	14.3954	16.3447	11.7388	13.6455	12.2051	9.35812	10.1711	11.6424	12.508	22.2833	24.0264	18.5254	-0.270814	0.917666	-0.307635	0.880845	0.589759	2.35082	0.842001	2.64959
OPT2	1.80228	1.98076	1.13595	7.63841	9.33639	4.20045	3.79927	2.94401	2.55873	3.49214	5.64622	8.42146	2.10595	0.916665	0.919182	-0.270101	1.61801	0.869513	1.50878	0.038355
STE2	2.96526	4.29408	3.3861	1.7686	2.93115	1.58093	2.64743	4.73108	4.36161	5.49481	9.63115	7.01469	-0.761243	0.915251	0.141211	1.8177	1.18694	1.19136	0.185109	2.13971
RPS28A	434.385	271.095	394.055	607.982	826.203	733.18	483.544	309.403	382.598	591.985	924.301	698.762	0.979048	0.914008	0.0964354	0.0313956	1.94772	1.45967	0.1324	0.293807
HGH1	30.3318	50.7789	34.5078	34.6018	36.7813	37.001	24.1284	26.48	35.2258	45.0713	72.1644	44.4962	-0.093217	0.91398	-0.429747	0.57745	0.142245	1.22123	0.630505	1.1933
FCY22	4.82483	8.51538	6.38612	7.99367	7.65603	6.68815	5.74357	5.99994	3.54842	5.02914	11.5032	12.0986	0.179367	0.904803	-0.367352	0.358084	0.312242	0.863922	0.486351	0.554016
LAS21	69.4585	49.8082	48.7279	80.5	75.7877	63.6117	52.0692	54.3256	51.1038	89.1468	106.102	99.6258	0.388429	0.904761	-0.0930757	0.423257	0.963559	3.09251	0.197743	1.68043
MCH1	43.4786	41.9004	43.5535	48.809	46.1179	32.5354	46.1859	45.6708	40.3271	58.694	111.61	76.6609	-0.016545	0.901762	0.0359303	0.954237	0.0326504	1.14984	0.216242	1.46868
SEC16	28.9606	35.9541	28.1889	32.5886	34.6579	33.4639	29.6425	32.5199	35.1459	67.1988	65.6679	48.9051	0.113303	0.901493	0.0637244	0.851915	0.42606	2.01087	0.181694	2.55837
YCR018C-A	7.9785	17.732	10.9514	13.9823	9.40872	14.4627	1.12126	7.77928	11.9362	12.7997	10.4147	15.6865	0.046155	0.900672	-0.815154	0.0393632	0.0409009	0.794813	0.545928	0.150909
FRA2	129.532	162.891	130.783	211.179	213.705	215.613	122.876	107.308	135.956	255.032	207.045	221.391	0.597832	0.900479	-0.208967	0.0936801	2.56107	2.52113	0.624577	0.593575
MTQ2	36.3186	55.3588	44.0277	34.7984	52.5356	42.4544	36.0622	34.6595	40.1522	69.5019	87.7271	49.6868	-0.064313	0.900124	-0.291554	0.672883	0.0932648	1.34763	0.648341	1.27144
MLC2	74.4336	89.7829	70.1396	73.5047	88.1828	92.4498	54.0462	55.7141	63.1901	123.03	111.735	87.954	0.116906	0.899922	-0.438344	0.344672	0.327757	2.01825	1.44317	1.24041
TRP2	143.14	138.763	136.646	138.536	139.325	129.064	124.763	129.81	157.636	213.778	318.375	236.94	-0.040637	0.899783	-0.0220235	0.918397	0.435616	1.63116	0.0711691	2.19989
TAH1	39.0218	42.4424	47.4934	47.7522	44.0334	31.709	38.2931	19.8586	32.3526	55.6349	57.6991	55.1956	-0.06245	0.896944	-0.510838	0.448555	0.122341	2.04395	1.0085	1.50902
OCA5	43.5493	46.3761	56.4193	44.8184	50.3758	49.4143	48.7749	55.8694	45.933	98.7611	108.573	72.7283	-0.017218	0.895243	0.0411336	0.953594	0.0464233	1.75228	0.10371	2.23095
FPR4	57.7127	58.7076	48.5568	56.3791	68.5105	77.8543	46.8049	38.3925	54.9516	94.8798	97.5348	68.1635	0.297392	0.894754	-0.235305	0.362057	0.833357	1.72383	0.648268	1.09707
PRS3	114.32	117.024	147.895	128.794	147.823	145.529	115.794	112.734	131.168	184.564	302.252	180.499	0.154634	0.891589	-0.0763268	0.660628	0.507966	1.19512	0.206701	1.18963
YLR035C-A	5.54063	10.1297	9.66301	7.71084	9.57014	2.00871	5.85365	9.04809	14.4814	17.0263	22.5906	14.8896	-0.393208	0.891439	0.213951	1.4986	0.303332	1.15573	0.175969	1.90369
RXT2	22.2036	26.0933	21.5979	23.4391	25.0499	23.769	22.3342	23.4314	24.5489	36.717	54.2239	39.3734	0.047971	0.890102	0.0086362	0.850768	0.20386	1.66081	0.0304508	2.11663
PRS1	137.149	130.026	133.447	180.695	203.984	163.4	134.054	128.371	142.4	203.128	333.002	213.823	0.45214	0.889503	0.015054	0.452417	1.8345	1.28959	0.111144	1.01416
BAR1	1.53781	2.16895	2.14851	2.02126	3.96697	1.1615	1.78296	2.24911	1.72547	4.37342	4.21546	2.06146	0.288154	0.887374	-0.0242817	0.574939	0.193523	1.0015	0.0418253	0.606663
SCC4	14.8294	17.9939	16.7025	12.9037	12.9025	12.4572	11.7419	8.84858	13.3344	21.0473	24.2203	17.4548	-0.372213	0.886638	-0.545836	0.713016	1.80465	1.82005	1.50145	1.78991
YDR341C	189.993	182.682	166.774	187.099	199.935	231.174	168.669	167.88	213.714	333.484	391.663	291.073	0.196609	0.885019	0.0286381	0.717048	0.823309	2.03984	0.0762622	2.34445
BFR1	168.143	202.341	176.462	306.767	332.235	330.026	199.113	173.191	212.486	376.307	350.339	353.09	0.82514	0.884689	0.0965185	0.156068	3.36676	3.50681	0.336875	0.799387
NUS1	38.2775	52.4198	47.0387	79.6998	74.444	78.8313	46.3863	44.445	50.3048	71.0233	107.595	81.8838	0.758271	0.884209	0.0351819	0.16112	2.69716	1.65206	0.0903267	0.60458
WBP1	279.556	262.278	269.048	377.389	394.613	342.907	295.209	278.666	298.623	552.133	503.625	551.509	0.459362	0.881386	0.105659	0.527683	2.49643	3.84924	1.21354	2.50981
RRN6	17.7647	24.0948	17.087	15.9352	16.4565	15.2617	18.316	16.6569	16.7612	30.7218	38.4761	26.0034	-0.306827	0.879865	-0.188291	0.998402	0.767384	1.77141	0.450996	2.40679
MET13	109.706	108.609	127.56	94.2154	73.4094	55.6825	128.927	166.535	123.597	151.733	344.672	274.698	-0.631225	0.879773	0.276894	1.78789	1.48805	0.946816	0.755401	1.69025
ERP4	64.8466	62.9867	74.1627	71.4242	81.3839	58.4458	58.1924	56.0666	65.5015	98.9065	123.849	107.81	0.064651	0.878863	-0.168251	0.645961	0.154073	2.51766	0.76001	2.25804
BIK1	11.4481	15.2484	9.49868	14.0525	13.7522	9.91147	11.238	11.3137	11.8318	17.4937	29.5082	16.2168	0.059387	0.878633	-0.0740779	0.745168	0.0834166	1.06595	0.130682	1.22335
YDL211C	10.5049	9.63578	9.26948	14.1109	10.1844	10.6198	8.43201	8.05799	9.71444	18.2964	15.9012	13.9737	0.247533	0.878362	-0.166503	0.464326	0.639012	2.25495	0.794594	1.55566
NSE1	29.5149	36.8119	35.5143	24.9388	21.5558	14.9968	24.8874	22.1186	24.73	35.2189	61.7308	34.8894	-0.727863	0.878011	-0.505551	1.10032	1.66264	1.05318	1.84459	1.09509
TIM18	46.0705	44.4537	52.7103	87.9717	68.3717	63.696	54.8141	57.6209	56.6991	85.5823	126.595	98.604	0.619383	0.877732	0.239789	0.498137	1.50746	1.75347	1.50268	1.34296
ADE6	69.0316	72.5159	70.6984	80.3951	85.3783	72.1659	87.593	86.6524	91.5071	138.571	206.036	143.601	0.164857	0.877415	0.324346	1.0369	1.00937	1.56794	3.23952	2.2326
YHR078W	58.7286	51.3659	50.0183	56.7998	51.9422	44.2135	56.8742	55.7645	51.2399	82.2731	115.578	102.582	-0.065977	0.87442	0.0335379	0.973935	0.201906	2.00659	0.145323	2.63313
COX3	1.39542	1.28822	2.95514	0.943253	1.97467	3.54129	0.70598	1.55848	0.536813	4.02952	0.655738	0.44894	0.195973	0.87406	-1.0093	-0.331217	0.106339	0.257125	0.689292	0.214368
YPR022C	26.4465	32.7168	28.3788	32.4898	31.6182	32.522	24.4572	28.36	27.4797	50.4999	58.9383	37.6255	0.142496	0.873025	-0.124632	0.605897	0.740107	1.61481	0.476654	1.68931
ECM27	38.7142	41.681	33.6117	39.64	39.6566	33.1133	35.051	36.0179	36.3347	44.1401	85.5982	66.9515	-0.020351	0.872879	-0.0860779	0.807152	0.0573477	1.16678	0.388481	1.43704
FRE4	1.56984	1.1272	2.12401	2.59394	3.60994	3.2251	3.44165	3.75704	4.83132	6.4564	9.46722	6.06069	0.967756	0.869837	1.31922	1.2213	1.68726	1.34356	2.03497	2.20437
MPH1	24.1067	38.9578	27.0913	22.6324	21.8575	19.5132	18.0259	20.7431	22.4554	30.9456	44.7076	36.2178	-0.49428	0.869657	-0.558313	0.805624	0.876373	1.7956	0.957475	1.88885
SNZ3	13.8608	20.939	19.1244	3.69099	12.7049	13.2481	15.9377	24.5276	28.1154	50.2802	40.8575	34.0534	-0.863194	0.86826	0.346865	2.07832	1.01109	1.475	0.510837	2.53863
PMU1	50.9139	45.0443	51.2158	75.1415	74.7506	84.9089	51.5175	48.943	58.0248	87.2115	112.749	89.2724	0.673915	0.867884	0.106826	0.300794	2.77683	2.14172	0.487436	1.14866
RPC53	18.7045	29.0536	19.177	26.4914	27.7294	26.156	22.9819	18.9006	24.4992	38.3467	54.4123	28.3692	0.264016	0.867676	-0.0119751	0.591685	0.586949	1.10466	0.0162477	1.1539
ARO1	95.3643	96.0209	107.959	118.337	105.147	83.4684	119.959	139.216	132.078	212.69	265.462	234.418	0.036214	0.864929	0.386299	1.21501	0.0818056	2.5554	1.93423	3.46702
LAS1	12.7335	22.8192	17.7132	12.4892	14.5745	14.3925	13.6424	15.1775	15.416	20.0566	37.8385	22.6523	-0.36163	0.864619	-0.267995	0.958254	0.588494	1.01943	0.434971	1.26634
YIL092W	7.96312	11.7037	9.96312	5.89161	8.30436	7.32515	7.06537	7.20593	9.37306	10.1403	22.8991	9.94183	-0.461305	0.86221	-0.325562	0.997953	0.98378	0.672397	0.691578	0.842475
RPS26B	568.912	357.482	490.923	1251.46	1116.86	1390.97	524.984	429.805	553.79	898.401	990	848.497	1.4073	0.859351	0.0900281	-0.457918	2.83182	2.73428	0.157894	0.25587
FPR3	158.935	213.026	138.791	174.319	203.494	224.781	164.012	177.857	173.787	397.307	284.482	253.019	0.23856	0.858261	0.0137842	0.633485	0.504202	1.4727	0.0242563	1.49709
MSH1	6.59335	9.1786	7.68799	8.5777	8.33064	9.6753	6.4531	7.01314	7.02051	11.9512	15.9529	9.2173	0.18034	0.85756	-0.195508	0.481712	0.536829	1.32122	0.570627	1.11721
PAC2	8.56609	11.393	11.1458	10.632	6.29212	6.5796	5.32546	6.83361	8.93654	10.2909	16.8862	10.977	-0.40425	0.854893	-0.560199	0.698944	0.691945	1.1424	1.13428	0.849455
NUP53	28.8113	43.5994	35.7597	37.4527	32.3425	28.122	27.2307	31.1929	34.7124	46.1287	75.6923	46.6011	-0.143671	0.854671	-0.215895	0.782448	0.270981	1.17838	0.450694	1.34894
TRP5	452.86	466.708	432.002	409.715	413.802	387.012	487.844	533.032	505.446	921.032	957.516	881.369	-0.158998	0.854565	0.175423	1.18899	1.64029	4.05485	1.60965	5.61257
YIH1	85.5353	101.168	83.4343	76.6984	81.0549	67.5052	66.6047	58.4879	58.4795	107.69	124.071	100.153	-0.262112	0.854465	-0.557347	0.55923	1.02174	2.54889	2.01273	2.24689
CAB2	58.882	71.9082	67.7624	49.6367	58.9973	58.2198	57.8094	55.0211	59.5994	96.4744	130.852	84.1211	-0.250937	0.852979	-0.203512	0.900404	1.01754	1.52368	1.00458	1.81559
FDC1	52.0291	76.1432	68.2058	68.0489	63.736	59.8947	69.7786	69.8928	74.6266	125.399	155.269	106.062	-0.034937	0.851712	0.125984	1.01263	0.0735027	1.78911	0.339514	2.47431
YDR210W	9.9148	9.15317	11.3734	30.1593	32.4456	30.5536	12.5404	18.192	19.071	22.1238	32.6143	35.0882	1.61365	0.850895	0.71021	-0.052548	4.57932	1.39204	1.40097	0.22487
NMD5	36.06	35.4783	35.8758	37.2266	33.799	28.3862	37.6141	40.1706	38.342	55.1576	99.1577	55.0027	-0.111695	0.849997	0.112514	1.07421	0.444379	0.990012	1.69079	1.45836
SNN1	13.1684	9.00506	17.4296	17.3082	12.2938	11.9353	10.1784	8.75426	13.3682	26.8872	17.1893	14.122	0.068793	0.849406	-0.294037	0.486575	0.0758903	0.991704	0.364536	0.581499
RPL12A	506.133	366.678	486.264	822.334	871.605	934.754	532.802	400.871	461.449	863.942	904.444	743.348	0.951721	0.848292	0.0377673	-0.0656619	2.83316	2.42206	0.0727885	0.18042
MET8	6.57622	7.16721	9.4296	9.26103	10.6632	15.8944	5.89172	5.24619	6.85169	8.63184	12.2325	11.4602	0.628264	0.845467	-0.365283	-0.14808	0.894248	1.79829	0.810157	0.0944118
YOR338W	8.07348	12.4222	34.524	5.59732	8.97146	4.8783	15.4482	45.0844	24.8866	37.4975	90.9566	24.9754	-1.50039	0.844944	0.634613	2.97995	0.646576	0.441534	0.351452	0.988429
LGE1	16.2924	35.165	18.3698	18.3552	16.6112	19.2788	14.3104	14.4415	18.063	25.5434	32.6983	25.8444	-0.364294	0.8449	-0.576823	0.632371	0.359205	2.03292	0.557547	2.30602
YNL054W-A	2.73388	3.41774	0.603091	0.577502	0.604491	0.619467	1.08058	2.45358	3.94393	3.13989	6.42356	3.84806	-1.90673	0.842729	0.146777	2.89623	0.909179	0.695459	0.0713128	2.24736
AFG2	26.4361	30.284	25.8812	24.8917	28.1599	26.4091	22.0879	24.63	24.4968	39.7652	58.0341	29.7991	-0.055922	0.841363	-0.213989	0.683297	0.247157	1.06308	1.1071	1.17028
SSS1	93.9581	90.1757	81.2665	121.575	118.48	145.024	84.7176	63.0811	82.3113	169.728	121.311	121.214	0.536985	0.841209	-0.205845	0.0983782	1.91276	1.58819	0.684919	0.444777
TIF3	158.637	171.125	153.978	164.735	185.752	197.231	155.72	141.959	179.931	309.847	316.622	228.836	0.179201	0.840608	-0.0184003	0.643007	0.922128	1.84736	0.0578281	2.05875
SMX2	26.0836	5.94565	22.1636	10.8837	12.8164	17.5119	18.3283	16.1842	24.1566	29.1647	38.5876	37.2966	-0.39504	0.84039	0.114499	1.34993	0.267371	1.82032	0.0796518	2.36735
PRS5	135.998	132.036	130.707	144.676	158.634	129.447	130.017	143.69	139.107	203.982	282.317	252.671	0.118102	0.840027	0.0500343	0.771958	0.590563	2.0276	0.470161	2.41666
COS9	45.6178	40.6359	46.9346	44.5271	46.3902	39.1699	44.8505	57.9026	48.4908	94.3006	80.0627	95.961	-0.033989	0.837814	0.183409	1.05521	0.131466	2.47124	0.624452	3.70985
RPL38	283.287	180.514	275.221	492.163	479.17	570.576	272.651	188.708	278.871	454.469	456.07	411.207	1.06103	0.836399	0.00235492	-0.222273	2.446	2.39767	0.00299116	0.0638702
GIP1	8.24168	8.87667	9.86972	13.2645	14.3704	11.9519	7.89264	6.66874	7.92638	8.9634	16.0451	14.9623	0.552693	0.829808	-0.263182	0.0139322	2.11726	1.22177	1.12164	0.16959
MHF2	21.3964	8.58816	13.9548	11.5286	20.5695	15.1769	12.943	7.42131	12.5256	18.316	25.1366	14.9647	0.105564	0.828751	-0.41787	0.305317	0.0867704	1.15001	0.375252	0.565677
SUT1	10.047	7.34288	9.3087	10.7531	14.2176	11.3827	14.9315	14.427	14.7355	24.3969	35.7049	18.1821	0.445328	0.828134	0.72382	1.10663	1.13234	1.04331	2.67519	1.66352
VBA2	26.9683	36.8568	41.2942	28.9529	25.255	13.803	30.097	37.7127	33.7175	39.9791	90.9474	49.2511	-0.628189	0.827552	-0.0501596	1.40558	0.929014	0.761981	0.0892575	1.11423
FSF1	166.786	214.207	163.389	169.009	183.274	198.226	151.097	159.811	154.44	252.091	296.881	276.796	0.016147	0.827426	-0.226307	0.584972	0.0375534	3.09258	0.726656	2.97957
ARL3	10.981	15.148	20.3816	16.2107	19.7591	15.7871	13.889	18.4265	17.116	21.3718	35.1429	31.0649	0.154191	0.825165	0.087871	0.758845	0.22851	1.37993	0.11665	1.53193
SUR7	93.5068	71.1712	84.4849	211.531	184.539	142.002	153.498	124.193	119.109	182.798	210.063	309.235	1.11071	0.823257	0.671323	0.383869	1.9761	1.19928	1.76634	0.828568
RRP42	59.4888	68.4309	84.2383	105.956	98.7149	86.269	67.0018	76.1577	75.7391	102.625	160.077	124.404	0.455584	0.822463	0.0451235	0.412002	1.32983	1.52233	0.103298	1.15931
GDH1	971.302	998.869	915.234	856.577	1206.5	1486.91	882.692	1099.6	1017.12	2085.95	1681.58	1533.16	0.299037	0.821497	0.0559074	0.578368	0.530261	1.91081	0.218105	1.49608
KRS1	336.668	333.916	353.681	348.462	377.355	418.776	335.99	352.755	422.087	580.073	856.835	525.806	0.160246	0.821208	0.117054	0.778015	0.875853	1.2592	0.460335	1.61221
RPS28B	56.5144	30.69	56.7127	94.8801	140.151	118.514	82.6931	63.6486	80.9956	78.5434	173.144	149.735	1.29665	0.820285	0.659597	0.183226	1.952	0.932524	1.23564	0.430176
VFA1	15.1444	14.2083	17.2746	15.8133	18.6214	11.3827	8.87666	11.7868	12.7888	17.4541	22.5651	19.0139	-0.025276	0.819423	-0.479072	0.365627	0.040003	1.95064	1.38188	0.844391
MNN11	132.713	109.636	89.7546	124.63	127.776	131.426	102.292	99.1929	102.109	187.993	161.353	186.262	0.208839	0.819037	-0.129493	0.480705	0.616257	3.06	0.311665	2.17618
SPT4	62.9157	51.7791	74.2372	146.708	148.819	92.8299	86.9795	69.4505	68.2482	87.3834	173.611	135.336	1.03952	0.818845	0.249993	0.0293218	1.57236	1.04722	0.601526	0.211943
RNH1	18.1364	19.6002	22.8621	21.4056	22.1514	16.4381	19.9353	21.0136	20.9726	26.3562	47.433	35.4264	-0.014445	0.818665	0.0311529	0.864262	0.0297891	1.2116	0.110799	1.47689
TYE7	99.6098	166.366	133.665	106.988	109.782	118.817	92.6962	150.487	107.216	254.041	227.072	136.573	-0.252018	0.817874	-0.189704	0.880187	0.472072	1.05891	0.250878	1.47052
SUA7	52.0499	66.3473	63.416	67.9633	69.3417	56.8477	60.0491	51.7733	74.3548	80.8975	149.673	97.3915	0.094736	0.816853	0.03422	0.756337	0.281321	1.01981	0.0640009	1.28694
BRE2	15.6364	15.5809	13.9289	10.9052	11.1953	13.7672	11.3013	9.02877	14.0357	17.983	25.5427	17.0083	-0.331917	0.816776	-0.393635	0.755057	1.35339	1.3334	1.08858	1.59662
TRS130	19.675	20.7074	16.9994	21.9351	22.6581	23.6529	22.3795	19.9467	21.4847	34.7921	43.4999	34.0674	0.250155	0.816246	0.15321	0.719301	1.39354	2.18567	0.749275	2.4739
MRPS16	47.5586	71.2747	53.9556	58.4507	48.0719	76.1335	52.3409	29.0709	42.769	86.7459	65.305	66.5683	0.08012	0.815978	-0.476568	0.25929	0.109861	1.50322	0.761569	0.706069
RPO31	28.0573	31.584	34.77	33.4109	33.391	25.9909	35.4875	36.0017	35.3668	44.2744	90.8877	52.9325	-0.024947	0.81579	0.178637	1.01937	0.059522	0.881031	0.998664	1.27635
POP5	18.1885	25.3203	23.6921	35.6159	30.6414	27.4755	25.1962	14.8554	21.2411	36.3794	42.2273	29.2585	0.480074	0.815441	-0.132765	0.202603	1.29366	1.49415	0.205351	0.725493
YBR242W	19.8628	28.6212	29.4896	23.4432	25.0965	20.0031	18.3437	19.1153	22.7416	21.9333	55.5594	28.4016	-0.185982	0.814776	-0.37321	0.627548	0.387082	0.66445	0.816288	0.551467
RIB3	178.466	240.201	198.2	171.816	177.933	163.388	207.487	199.608	230.239	398.939	394.337	327.683	-0.265616	0.814611	0.0470898	1.12732	0.860378	2.54003	0.122209	3.60564
CDC123	15.2375	21.1968	19.1552	19.048	24.1842	20.8105	19.2727	17.3178	16.4613	25.4801	40.9518	26.8618	0.20422	0.814381	-0.0674142	0.542746	0.538768	1.25605	0.164467	1.18637
ENO2	11320.6	9236.3	11806.7	18339	20834	20225	14692.3	12842.5	12983	25631.5	21619	23972.7	0.876046	0.813787	0.324189	0.26193	2.93428	2.84275	1.29046	1.13233
EAF5	11.572	14.0785	13.0607	16.069	16.1852	7.80529	8.84996	9.23158	13.9763	19.4281	20.8665	16.0175	0.049396	0.812768	-0.27207	0.491301	0.0540091	1.67949	0.543743	1.04647
TAT1	71.0987	56.8481	74.3195	119.261	147.157	112.358	64.563	84.4485	67.7943	103.692	158.63	118.477	0.905087	0.812628	0.100147	0.00768811	2.10634	1.44864	0.232824	0.244573
DOG2	72.6069	73.6948	84.2575	223.058	220.711	203.506	94.9214	106.11	114.132	158.571	188.16	206.113	1.48924	0.810769	0.450965	-0.227511	4.3719	2.21666	1.86746	0.011409
SNM1	7.57312	13.9827	11.6944	12.3713	14.7356	7.55034	8.62076	12.9892	12.3818	20.3777	25.8011	13.4005	0.059794	0.809632	0.0318188	0.781657	0.0573765	1.04328	0.0360737	1.19592
KEL3	29.8174	31.1189	32.3276	35.9362	36.4913	30.1677	26.0195	22.2195	28.1209	37.7726	56.6177	39.0413	0.137572	0.805212	-0.288502	0.379138	0.655374	1.40254	1.40223	0.988158
STE14	75.0386	55.5547	59.5646	81.0018	77.1972	66.0197	81.4083	74.6398	74.5835	114.979	157.131	130.81	0.23771	0.804903	0.278393	0.845586	0.694249	1.99677	0.995224	2.51485
YNL108C	28.9176	39.7876	39.7472	36.6511	43.2824	42.8427	37.9823	40.3708	44.9259	67.8842	83.9514	63.5143	0.178969	0.804756	0.184865	0.810651	0.495689	2.02906	0.523452	2.61913
YJR003C	19.7076	24.0799	21.9931	19.5906	21.916	18.6501	14.6627	18.7274	19.6504	17.4989	45.2837	29.8373	-0.128935	0.804227	-0.310567	0.622595	0.516532	0.739529	1.00351	0.723833
GPB1	28.5299	34.214	22.2129	19.8524	23.5262	28.9004	21.0143	20.6846	23.9683	43.8361	37.5589	33.2056	-0.233153	0.803369	-0.371556	0.664965	0.413139	2.12782	0.822951	2.08891
MDL1	47.5284	56.804	47.6708	54.3997	59.8465	53.1847	48.4753	46.1209	54.3523	77.3063	103.533	78.8935	0.139464	0.802215	-0.0292885	0.633463	0.627472	1.85618	0.0925264	2.09758
YHL049C	1.38516	1.705	2.20006	1.24842	2.20517	2.00871	1.75197	3.97804	0.532866	1.81814	5.53279	3.56511	0.046182	0.801551	0.243498	0.998868	0.0525152	0.453915	0.113526	0.901948
YPT32	29.3976	37.4336	39.6559	41.4947	38.2537	42.264	33.7636	23.1824	36.0724	47.9009	65.5003	48.3768	0.196349	0.798428	-0.195091	0.406988	0.705068	1.50985	0.372811	1.38087
CNN1	7.07731	12.1705	10.8369	7.73884	6.62769	6.03724	7.8984	7.80467	7.80752	9.56278	21.2752	10.0453	-0.560195	0.798204	-0.35572	1.00268	0.940736	0.688822	0.649495	0.81877
REV7	26.6491	29.692	27.299	36.2347	34.1353	29.4285	20.5337	24.6804	28.5755	44.6285	44.6222	38.9264	0.254823	0.796651	-0.180778	0.361049	1.14367	2.42231	0.586333	1.88152
CEM1	11.9067	13.871	17.1105	16.097	14.2918	10.1751	14.1993	15.3335	18.3219	21.88	40.9651	20.2479	-0.080381	0.796068	0.158081	1.03453	0.12206	0.802916	0.352293	1.13973
HAT1	25.1175	31.2265	25.8871	24.2227	28.613	24.7688	26.9402	25.9686	23.7701	39.0351	58.0722	35.8793	-0.083545	0.794378	-0.100854	0.777069	0.259567	1.25931	0.361065	1.5813
RPB10	33.9617	29.3933	23.4122	37.0658	42.2398	30.7814	26.8471	25.3997	31.6417	27.861	69.8222	47.8026	0.343424	0.794333	-0.0486761	0.402234	0.796954	0.771075	0.095575	0.627711
CTR2	101.924	96.4134	122.133	156.828	152.231	127.247	121.391	122.124	119.003	200.936	183.106	244.342	0.445149	0.793595	0.17786	0.526306	1.48279	2.08425	0.824729	1.89816
RIM9	14.7565	15.9418	16.8997	14.1488	12.496	9.10617	9.92784	13.2749	11.1724	11.9512	32.459	15.1517	-0.412922	0.793026	-0.469537	0.736411	1.15459	0.580729	1.72268	0.536377
RPS1B	1030.8	713.304	916.325	1643.14	1705.44	2038.75	927.385	909.203	1061.57	1730.09	1799.19	1491.97	1.01791	0.792913	0.123477	-0.101521	2.38532	2.60192	0.309266	0.125048
OST6	55.2133	45.9583	60.5006	84.3829	81.4551	68.5014	63.5382	46.7542	54.1891	73.3631	109.792	101.558	0.535528	0.79158	0.0248551	0.280906	1.69761	1.53422	0.0498169	0.917245
SUI1	175.592	186.143	229.363	287.389	355.237	273.185	200.233	189.162	207.436	268.59	447.496	316.935	0.631655	0.791476	0.0139269	0.173749	1.63705	1.27034	0.037494	0.476059
LYS21	201.282	242.922	196.758	160.16	175.756	164.159	199.691	188.653	254.219	337.987	476.146	297.95	-0.358095	0.791353	0.00359952	1.15305	1.41813	1.27333	0.00700025	2.09338
CYC2	21.5586	23.0617	20.4726	26.6013	23.0625	20.0981	17.6591	16.5433	22.1161	28.2975	47.0362	22.129	0.099937	0.791242	-0.208892	0.482413	0.314402	0.827725	0.718865	0.726158
TOP1	43.8415	73.3284	40.3262	41.3439	46.7381	56.0562	39.732	37.2386	39.4348	80.1528	67.6006	53.6804	-0.127864	0.791148	-0.436157	0.482854	0.146336	1.67654	0.581989	1.38756
RPB4	102.846	91.9165	91.0504	110.513	109.274	113.827	86.7211	78.7963	107.399	163.062	155.915	152.882	0.223111	0.789899	-0.0666131	0.500175	1.77499	2.7348	0.174574	3.24972
DCG1	4.92098	4.25903	7.59894	7.27652	8.70467	9.47785	5.44613	7.11537	7.09908	12.5147	15.537	5.93701	0.601525	0.789749	0.228654	0.416877	1.12681	0.760792	0.342251	0.575876
MCM10	3.02991	4.66193	4.41722	3.11669	2.44676	3.10438	3.1658	3.46803	3.29408	3.45827	8.82151	4.87398	-0.482344	0.788962	-0.286523	0.984783	0.969492	0.681289	0.635715	0.831285
CLD1	25.5117	27.8152	28.922	20.557	20.1728	23.8884	21.1557	27.6302	23.2358	42.3568	41.682	40.2234	-0.348057	0.786884	-0.191565	0.943376	1.71627	3.01057	0.723328	3.13574
ZRG17	39.9145	39.986	42.9008	41.1856	38.3814	41.699	45.9237	55.3512	46.8781	63.6527	106.2	85.6098	-0.018149	0.786026	0.270763	1.07494	0.132132	1.32422	1.25772	2.09865
BUB1	6.56201	9.189	7.28665	5.9807	6.71668	6.28165	4.66278	4.99958	6.45279	9.48419	11.5203	6.76046	-0.279588	0.784848	-0.515576	0.54886	0.767008	1.22901	1.13432	1.1225
RAM2	82.246	94.3614	102.568	102.032	91.8735	76.6986	85.987	84.1956	89.8442	139.156	156.663	150.657	-0.044986	0.779922	-0.10251	0.722399	0.109505	3.48758	0.447591	2.93509
HIR3	18.324	20.3897	14.8384	14.1574	14.9133	14.413	11.097	12.3579	13.6677	19.6733	25.6072	18.4504	-0.300471	0.779693	-0.528646	0.551518	0.961139	1.72048	1.42988	1.79926
SET4	1.34318	1.03333	1.30374	0.75662	0.950376	0.486961	4.07732	3.96465	4.13375	5.64173	8.99448	6.26596	-0.746272	0.779646	1.72613	3.25205	1.39235	1.32135	4.87946	3.00472
HOC1	124.512	103.382	92.1156	129.157	157.632	131.776	101.069	87.6705	102.589	160.443	203.584	135.869	0.387331	0.778981	-0.135468	0.256182	1.17525	1.57068	0.378193	0.821257
POS5	49.3877	50.846	44.2203	41.5258	38.2206	40.1549	49.3761	56.2017	49.7684	88.4201	96.8438	81.1987	-0.268763	0.778446	0.104875	1.15209	1.67166	2.74074	0.535595	4.10565
ARG2	21.885	21.575	21.9708	17.7167	17.2698	19.0042	17.2382	20.2815	22.3081	29.4139	49.7277	23.3996	-0.277259	0.777318	-0.129155	0.925421	2.69279	0.813523	0.560596	1.12374
YKL033W-A	123.362	135.019	144.765	145.786	135.821	134.287	141.956	141.531	142.799	254.987	256.609	218.901	0.044917	0.777058	0.0805198	0.812661	0.233014	2.92606	0.550916	3.65956
PHS1	222.255	121.258	139.387	191.203	188.93	156.643	156.951	146.421	149.926	199.174	263.95	313.599	0.152594	0.77694	-0.0912657	0.53308	0.210746	1.49938	0.114686	1.44736
HNT3	9.6783	10.6367	10.3701	6.62007	7.03136	6.26571	6.99503	5.51492	6.98103	9.98139	13.4005	10.0085	-0.623529	0.776626	-0.654733	0.745422	3.23939	1.69855	2.55602	1.22328
CBP2	18.3903	28.296	18.1243	22.4676	23.0248	23.1623	16.9167	16.2904	19.4095	30.5654	35.494	24.0123	0.083129	0.775556	-0.300712	0.391715	0.141554	1.64639	0.511902	1.35137
THP2	15.5307	15.0457	11.9277	9.39652	9.15734	11.4696	11.6406	11.2424	15.4897	24.5379	25.341	15.73	-0.50151	0.773811	-0.147519	1.1278	1.43659	1.26657	0.320213	2.0723
TAD2	9.6067	7.39061	6.88749	20.2931	22.5691	20.1351	7.97392	6.94528	11.8377	12.6096	16.2236	16.9023	1.3992	0.773406	0.163818	-0.461973	3.46623	1.46865	0.218292	0.199154
PAC1	15.0705	17.0983	22.5665	23.6671	22.4843	19.868	19.254	26.9596	18.5933	25.376	47.9285	37.4661	0.270418	0.773357	0.243675	0.746614	0.682961	1.02051	0.407484	1.35313
ESC1	17.6231	23.6213	19.5585	16.7329	22.6167	21.2422	21.0836	20.4361	20.8804	40.1826	34.6308	31.71	-0.005015	0.771549	0.0374089	0.813973	0.00923593	2.38458	0.10819	2.74545
TIF11	261.287	273.288	227.105	372.095	347.507	409.778	243.219	223.666	248.938	449.575	424.228	347.899	0.568274	0.771218	-0.0895805	0.113364	2.23848	2.23116	0.410747	0.590144
HIP1	96.1867	85.2275	110.965	97.8234	108.795	82.5435	110.456	137.841	106.425	161.787	254.875	187.641	-0.015963	0.768585	0.278847	1.0634	0.0340096	1.32265	0.774038	2.04883
RPC11	21.0444	18.8011	25.1587	25.2384	28.2191	17.2279	20.607	23.8284	28.0739	31.1867	48.6487	43.6807	0.120879	0.768461	0.157634	0.805216	0.192402	1.40788	0.366436	1.68424
DDI3	3.33418	5.64311	0.294207	3.00505	4.71824	1.81317	8.43427	9.04349	7.6959	14.0045	13.3179	15.554	0.040653	0.768266	1.44104	2.16865	0.016619	2.8125	1.53151	3.674
RET1	37.7418	51.6186	43.537	34.0309	34.5395	31.2381	32.4045	33.8721	36.865	49.4533	85.6764	40.4749	-0.413077	0.767703	-0.365685	0.815095	1.24696	0.804772	1.1019	0.932878
RRP46	39.0218	46.5831	52.2427	38.2775	45.521	44.5145	42.5479	41.3274	46.2642	75.063	91.291	55.1956	-0.103407	0.767571	-0.0830159	0.787962	0.288593	1.35111	0.247548	1.55413
ENV10	109.717	112.118	110.696	143.665	146.473	131.339	117.825	96.1141	93.9718	158.142	186.777	179.157	0.341964	0.767263	-0.110975	0.314324	2.49101	2.48545	0.463639	1.74801
HTS1	201.399	208.353	208.103	205.636	226.252	233.481	211.349	209.9	236.222	376.64	421.746	320.209	0.106886	0.76669	0.089658	0.749461	0.850857	2.13313	0.678642	2.72503
SCD6	84.6101	80.4956	81.1187	104.054	87.9715	104.591	82.2366	93.7757	101.458	165.033	163.644	142.686	0.268626	0.764506	0.172358	0.668238	1.39818	2.67646	0.843755	2.98016
PRP22	20.9093	30.8567	22.5117	17.7786	17.7953	19.4281	19.627	20.5621	21.058	41.6857	32.5208	29.8275	-0.433447	0.764344	-0.278289	0.919501	0.960641	1.77311	0.628409	2.25927
GIM5	46.8656	57.2631	38.516	53.3168	54.8603	54.9702	37.1931	26.3909	39.77	52.4687	67.473	55.4332	0.193748	0.762848	-0.464832	0.104268	0.555887	1.75683	0.898687	0.614132
RPS22A	1480.59	645.194	1063.34	2277.2	2328.51	2414.87	1303.75	996.217	1138.49	1740.3	2201.63	1886.68	1.13843	0.76139	0.108599	-0.268438	2.19312	2.09502	0.117696	0.0698816
AAT2	586.994	724.142	613.333	734.656	697.785	688.831	666.469	683.763	657.244	1254.39	961.517	1186.1	0.140469	0.761005	0.0609215	0.681457	0.672137	2.19619	0.257586	2.61286
STE6	4.20246	5.38839	6.12889	4.27423	2.9425	3.49152	4.20799	5.35472	4.49077	5.51609	10.217	8.07466	-0.553855	0.760505	-0.16165	1.15271	1.15316	1.09045	0.350167	1.3453
TAT2	90.0926	77.6193	101.923	118.392	114.859	98.5862	94.0215	114.244	90.6789	140.104	208.996	156.985	0.299468	0.7595	0.148874	0.608905	1.04776	1.45722	0.407702	1.66782
UGA4	5.26941	4.66193	4.99843	8.01435	5.94213	4.77596	7.33133	9.143	9.88224	12.2769	19.1907	13.1386	0.327348	0.759078	0.819971	1.2517	0.587546	1.24013	2.09348	2.16421
DEG1	26.1948	37.4254	26.2661	16.097	17.1502	18.1918	22.8049	22.3896	25.5198	46.8857	46.5603	25.9939	-0.805237	0.756212	-0.346098	1.21535	1.56022	1.09413	0.761894	1.61282
RRN7	20.7768	20.7116	19.7536	19.1215	26.011	22.5444	14.9901	17.0416	17.5897	28.0395	30.425	25.1842	0.144141	0.753379	-0.303557	0.305681	0.459239	2.57268	1.97132	1.35704
NPA3	52.1221	49.5599	40.1356	42.2264	45.4085	49.1875	31.3576	27.4089	42.806	56.3716	58.94	55.8965	-0.051733	0.753242	-0.481528	0.323447	0.148984	2.10236	1.07199	2.46137
CUL3	19.9254	28.0124	22.4908	12.7624	16.5495	13.2009	16.247	18.0741	19.0659	24.4279	43.7276	21.8022	-0.728267	0.752759	-0.399674	1.08135	1.59858	0.810159	1.05726	1.07889
IST3	14.1602	16.3406	14.2799	15.3833	12.5239	3.66691	14.7119	10.086	14.5912	21.2417	25.5474	19.5244	-0.504135	0.751504	-0.185079	1.07056	0.540332	1.72549	0.46261	1.54536
YLR152C	33.432	39.9863	36.8753	27.3658	29.3377	21.7791	38.9818	39.2763	34.7905	54.8528	68.8866	66.384	-0.490905	0.749992	0.0355961	1.27649	1.64036	2.31197	0.142886	2.94543
SMP3	34.3969	46.6452	41.7978	37.1098	38.4144	37.7809	37.4224	33.6026	38.2674	44.1923	78.5934	60.7242	-0.116567	0.747665	-0.168586	0.695645	0.371659	1.15913	0.516047	1.35074
CAC2	21.69	27.44	24.1011	28.0562	29.5569	25.6293	21.1342	20.3793	24.1051	36.4836	44.7342	28.9466	0.184863	0.747481	-0.15835	0.404268	0.758938	1.46623	0.557506	1.22324
ELP4	46.9923	57.8432	52.8143	39.9386	42.437	43.339	39.833	38.672	45.1945	66.8755	84.0693	56.2305	-0.326571	0.744012	-0.349883	0.7207	1.49505	1.53614	1.41532	1.63451
QDR3	43.355	62.6749	49.6271	35.3105	35.7372	30.8818	54.4218	49.3098	46.6327	58.6272	121.497	71.6743	-0.6108	0.743806	-0.0499085	1.3047	1.41409	0.810959	0.103552	1.39547
SEH1	76.6443	99.046	91.5672	105.267	100.539	110.055	78.4243	72.9939	89.6555	122.644	141.133	139.915	0.241057	0.743785	-0.148757	0.353972	1.06722	2.66254	0.458749	2.30587
STB4	21.8919	27.3375	22.4669	16.1743	18.3099	16.1035	20.3657	19.7422	23.114	32.2748	44.8214	28.7085	-0.503111	0.742907	-0.181472	1.06455	1.70268	1.32991	0.631876	1.90699
APC1	15.7684	22.0081	16.9553	16.1631	16.6517	15.8538	15.6938	17.7348	17.5684	28.5014	30.6723	26.1279	-0.169388	0.742159	-0.101968	0.809579	0.451658	2.83593	0.243086	3.8866
RPS27B	4428.55	2821.68	4346.73	8851.34	7494.76	8401.26	4538.01	3786.37	3572.85	6593.37	6618.02	6666.76	1.09353	0.740559	0.0368784	-0.316092	2.58027	3.08565	0.0578001	0.212428
NUP1	46.247	48.12	41.1786	46.9787	56.1873	50.9844	38.7601	44.4286	47.0347	71.356	82.1956	63.8145	0.185561	0.739138	-0.0577894	0.495788	0.853273	2.11034	0.215191	2.00805
RRN3	17.0383	25.8465	16.6227	14.5994	18.8898	19.7929	14.114	15.9854	16.9635	24.5691	34.6768	19.3016	-0.159421	0.738979	-0.338485	0.559915	0.239992	1.07526	0.594071	1.08329
TMA22	91.6347	78.6529	75.5121	75.9342	85.3995	91.2905	55.556	54.0711	74.2906	100.398	110.767	95.631	0.03951	0.738217	-0.418422	0.280285	0.125012	2.18285	1.18746	1.73417
PPT1	22.2832	21.6542	30.9169	32.3715	35.7861	24.7142	24.6612	22.6884	27.4934	25.785	66.4796	32.5438	0.311156	0.737774	-0.00021763	0.426401	0.607509	0.586879	0.000372213	0.428825
TFC6	19.146	24.2906	24.1066	26.2373	26.5392	21.1079	21.384	20.2757	23.0439	29.2458	48.0111	30.6187	0.129459	0.737451	-0.0619658	0.546026	0.361615	1.11072	0.194591	1.08896
MRPL50	24.2204	33.1258	25.1715	44.8719	50.4599	38.0508	33.3576	27.9094	28.4703	50.8662	42.3653	56.2779	0.692794	0.736458	0.121003	0.164667	1.68635	1.97393	0.29446	0.656892
WTM2	17.389	15.1119	17.4751	17.0511	19.2246	19.5549	18.9393	23.2487	19.6659	27.8967	45.0189	30.0445	0.159819	0.735149	0.307628	0.882958	0.81978	1.16146	1.20786	1.76375
RPL4B	639.977	447.152	686.521	1240.88	1199.24	974.586	776.111	778.483	697.147	917.133	1589.05	1237.85	0.945043	0.733554	0.344319	0.13283	2.11027	1.1938	0.956484	0.443044
YEL028W	3.42511	5.27001	5.61285	7.71752	8.22245	1.77393	7.42654	5.46478	5.64699	6.4225	14.9457	9.44524	0.308062	0.73305	0.373691	0.798679	0.200743	0.728467	0.695633	0.788333
SDC1	29.1135	32.2788	27.5785	31.8348	30.2932	34.1481	27.0759	20.1514	23.0586	36.528	49.2921	30.9922	0.113846	0.732885	-0.340097	0.278942	0.614037	1.25963	1.20061	0.799089
UPF3	22.3339	24.204	20.05	15.5345	15.4589	21.8266	14.0013	17.507	15.5025	28.0405	28.5195	21.5561	-0.334175	0.732625	-0.502265	0.564535	0.880323	1.86589	1.84549	1.48185
DUG3	14.3128	22.346	19.8729	19.4447	15.0789	20.9849	12.2462	20.6532	18.0162	25.4173	31.404	27.7641	-0.026351	0.7323	-0.150952	0.607699	0.0391184	1.68161	0.21126	2.16111
RMP1	13.8022	18.9407	17.7748	14.2889	11.5474	7.43821	15.57	11.9035	12.1979	21.544	26.2944	18.0021	-0.602371	0.730877	-0.34869	0.984558	1.06936	1.50802	0.862189	1.42281
KIC1	28.719	38.611	27.1253	29.1352	32.367	29.1886	25.9208	29.7505	30.0337	38.5196	60.354	43.2827	-0.058675	0.730027	-0.140252	0.648449	0.122282	1.30423	0.310957	1.59568
TYR1	38.5911	54.003	49.1709	50.4109	50.462	48.5461	41.8679	43.2598	49.753	58.9509	93.8009	70.6412	0.075862	0.7279	-0.0718176	0.58022	0.215901	1.31295	0.167832	1.46635
AMN1	102.616	77.1529	110.858	157.746	152.799	146.775	117.315	139.024	114.502	149.978	229.842	233.171	0.654033	0.725067	0.351629	0.422664	2.19424	1.33557	0.981798	1.20796
POP3	10.3802	14.1967	13.2303	9.9619	7.8206	9.75661	11.184	12.8813	9.61333	13.6249	35.2292	6.80282	-0.457181	0.724727	-0.166829	1.01508	1.20642	0.353356	0.391173	0.518004
THI7	111.079	102.004	73.1509	47.1941	55.7416	55.6404	180.272	194.287	182.203	403.552	249.317	267.116	-0.85202	0.724548	0.959867	2.53644	1.64761	1.16394	2.74177	2.74257
GNP1	289.948	223.674	224.807	311.188	315.661	317.413	281.042	295.131	262.921	474.424	476.62	435.384	0.354728	0.724468	0.184374	0.554113	1.44988	3.43841	0.635475	2.6931
YGR050C	8.865	14.6143	18.9974	24.9685	25.2019	30.9916	12.8144	11.6184	16.4427	18.2852	15.622	33.6139	0.934133	0.724102	-0.0554323	-0.265464	1.66175	0.699243	0.0563237	0.17702
CUE1	105.641	139.242	102.344	104.451	120.876	125.879	86.8978	89.5796	104.442	183.268	147.975	132.503	0.016442	0.723181	-0.305723	0.401016	0.0333115	1.72377	0.784998	1.45516
YGK3	17.2349	27.7516	23.1656	11.7405	20.5607	14.5311	15.969	19.8244	16.961	27.3571	32.9613	26.7573	-0.541255	0.722979	-0.369468	0.894766	0.821964	2.12496	0.72102	1.65084
POP8	39.9256	33.7438	37.7112	36.7446	49.7351	47.9093	35.5624	28.7105	47.5921	60.5249	63.4206	60.6069	0.270919	0.722272	0.00626175	0.457615	0.797205	1.90719	0.00915225	2.21114
CDC16	20.4285	27.8477	23.4813	18.6744	21.3169	19.1652	22.3253	18.3697	24.6449	31.4008	42.9466	33.4383	-0.278593	0.722129	-0.135166	0.865556	0.847875	1.61779	0.308635	2.27212
MOD5	20.902	35.9442	22.0086	19.7885	21.5936	25.1534	18.8837	17.7956	22.4673	32.2772	39.0004	26.2771	-0.245072	0.721915	-0.414901	0.552086	0.332485	1.50434	0.580836	1.57249
HSH155	12.8689	17.892	13.3392	14.2361	12.7531	12.6475	12.7469	12.5544	13.7186	19.4353	27.3224	17.5835	-0.153945	0.721537	-0.176574	0.698909	0.370247	1.31432	0.442962	1.63724
NCL1	59.072	62.6246	55.328	60.4783	61.4886	71.5864	58.5757	58.6208	72.0466	101.072	132.851	77.5061	0.128781	0.718667	0.0962902	0.686176	0.597605	1.15035	0.33998	1.50608
YPL264C	19.796	18.9959	18.5949	18.945	16.7554	13.8908	30.1537	26.6601	25.7943	40.5126	49.5138	45.8832	-0.210634	0.718291	0.525567	1.45449	0.797535	2.42529	2.43695	3.95713
ERG2	378.452	353.02	321.72	415.708	456.354	377.314	325.241	301.911	318.477	527.797	459.296	568.564	0.24644	0.718177	-0.155421	0.316316	1.094	2.47167	0.941613	1.47898
YPT10	39.9368	49.2746	37.2348	39.4751	34.9887	51.9052	43.3648	36.9693	42.7572	77.6416	59.3115	65.4555	-0.000882	0.717543	-0.0387958	0.679629	0.0013468	1.99565	0.0957202	2.06447
ACP1	278.685	241.082	281.266	376.627	388.234	409.778	299.537	260.011	308.284	468.628	422.248	534.88	0.552284	0.71624	0.115554	0.279511	2.81082	2.18025	0.491987	1.29959
AVT5	46.522	56.4578	50.8799	48.352	44.4784	48.1043	44.1314	50.3116	44.4271	80.4153	80.6344	66.9311	-0.126589	0.715176	-0.147878	0.693886	0.617129	2.40835	0.64271	2.99167
PEX12	30.5178	38.2602	31.5831	32.047	25.4917	23.9037	20.9676	28.4032	27.7197	37.5845	47.1394	41.8188	-0.301348	0.714998	-0.380576	0.635771	0.842151	1.97394	1.07518	2.03779
RIA1	26.0444	32.8723	27.4102	24.4516	23.3348	24.5891	27.537	27.9191	29.5489	37.2124	67.25	35.0222	-0.254311	0.714486	-0.0222639	0.946533	1.02835	0.806379	0.0709133	1.24246
RPB9	24.5049	25.4503	27.0287	28.2976	27.0915	41.0888	28.6697	23.4586	24.7458	41.8141	46.7813	37.4482	0.325641	0.713355	-0.00206085	0.385653	0.646913	2.20253	0.00694467	1.21348
DAD4	26.8379	73.0582	61.9366	60.4715	73.0357	52.3916	48.3064	38.7026	56.586	75.8735	103.077	56.4558	0.200016	0.713144	-0.172497	0.340632	0.204207	0.991433	0.15283	0.620149
TIM22	32.9667	42.3627	29.729	22.8557	31.7205	34.1481	38.4895	29.4783	40.7642	60.8655	73.6286	43.7069	-0.243791	0.71273	0.0495839	1.0061	0.459853	1.16723	0.0847139	1.90689
RAT1	34.496	43.9813	36.976	31.8664	35.0764	33.2325	38.2365	31.6979	37.9261	54.9044	73.1405	48.63	-0.204783	0.711931	-0.0981429	0.81857	0.786288	1.39734	0.287976	1.94797
ARE1	44.5209	48.1977	46.5762	57.5214	60.2096	45.3818	60.0545	58.0465	54.9157	79.967	107.36	96.0188	0.22773	0.71165	0.312771	0.796691	0.781762	1.98163	2.44389	2.47803
YIL161W	16.2838	28.4938	24.7932	17.9857	20.05	18.521	23.423	19.3583	21.1882	40.6523	33.7594	30.3035	-0.298781	0.711014	-0.121097	0.888698	0.51949	1.85112	0.187751	2.25148
NPY1	90.6187	93.3544	102.24	123.039	118.403	98.2757	95.5549	93.2136	85.8343	138.726	171.761	138.845	0.247247	0.710435	-0.0597455	0.403442	0.999359	2.16205	0.351878	1.70321
KSH1	19.6123	14.294	17.3058	23.2583	17.346	24.3247	20.8893	25.5273	17.8693	25.7428	41.2306	38.1907	0.342377	0.71007	0.328015	0.695708	0.793457	1.22276	0.738069	1.61474
EMP70	98.1388	76.8885	91.5741	140.302	138.777	112.259	112.571	105.737	105.016	133.109	216.806	178.917	0.553734	0.70983	0.278297	0.434393	1.70353	1.31905	1.31614	1.13874
TIF2	1019.54	651.724	762.461	808.41	901.055	820.935	913.602	851.899	863.781	1455.12	1549.63	1289.28	0.056198	0.707662	0.111501	0.762966	0.102809	2.67708	0.231215	3.41167
MES1	127.258	109.619	120.868	136.822	142.33	139.317	136.751	133.495	148.12	205.31	297.358	180.531	0.22619	0.707543	0.225833	0.707187	1.70053	1.15907	1.38644	1.55572
BAP2	255.704	291.751	332.999	334.839	290.726	207.8	289.047	396.645	281.206	391.897	763.053	423.851	-0.0793	0.707394	0.135115	0.92181	0.133114	0.753063	0.264999	1.11637
MDM36	16.6295	17.5909	18.4569	14.0512	15.2824	14.8368	10.8453	11.4007	14.4939	19.7813	21.368	18.809	-0.254103	0.706612	-0.519834	0.440881	1.9453	2.32923	1.87876	1.67798
THI21	5.86985	12.1821	10.7204	7.38198	9.29651	9.40311	10.1868	9.58317	9.58386	9.85482	24.3763	13.6146	-0.141653	0.704841	0.028865	0.875359	0.167727	0.638317	0.0341482	0.885236
BOP2	10.4253	19.2895	11.7611	9.36645	13.5391	7.89414	20.5303	26.7401	28.4295	45.9023	45.5801	31.8425	-0.429357	0.704102	0.868018	2.00148	0.477325	1.41636	1.4489	3.13311
OTU2	15.9023	15.81	20.7244	17.0888	21.638	20.4002	14.2342	9.56337	19.0586	24.4055	27.3047	18.1034	0.173239	0.704004	-0.291074	0.23969	0.454199	1.09488	0.428485	0.597785
SSP2	3.64609	5.92167	2.50234	5.93336	5.73291	4.77339	2.81823	3.55505	3.89622	5.31755	8.80487	2.60675	0.445743	0.704001	-0.233073	0.0251849	0.612802	0.518954	0.222187	0.184414
KIN4	20.1316	28.6594	24.4048	21.5146	23.7127	22.8507	19.3946	22.8893	23.1614	30.6227	46.3069	29.3577	-0.104573	0.699607	-0.161472	0.642709	0.268304	1.14646	0.398164	1.35012
ISA1	44.431	72.5203	55.3648	31.1161	35.845	33.1958	35.6928	36.6423	39.8439	56.7432	75.1225	50.2241	-0.782797	0.698846	-0.619254	0.862389	1.35625	1.43375	1.13984	1.21145
GPI2	17.4303	20.6299	17.9833	26.8877	22.7684	17.0133	23.0637	22.462	17.2793	25.6946	43.7898	32.3524	0.25048	0.697308	0.164332	0.611161	0.512606	1.09357	0.467915	1.24586
POF1	40.1492	54.1651	55.7084	64.5709	53.2646	57.4849	46.3657	41.545	48.4064	71.7931	73.8275	75.3492	0.224813	0.696882	-0.138214	0.333855	0.639717	3.61075	0.355221	2.49457
MGS1	7.56088	11.2391	10.6295	10.9725	11.3342	10.4535	10.5357	6.44064	9.61333	11.27	19.8729	11.9565	0.154685	0.6968	-0.146396	0.395719	0.403292	0.844307	0.219036	0.721453
PDR8	23.6148	19.984	26.6152	28.7813	27.5314	20.0414	27.9677	29.1144	27.3568	29.1647	63.5561	43.858	0.120947	0.693756	0.266149	0.838957	0.242147	0.805636	1.12327	1.14943
SMD1	27.1679	26.8161	32.1146	32.9176	31.2824	21.3716	37.6042	34.3501	39.4393	42.3885	78.2871	59.3701	-0.008857	0.692696	0.371605	1.07316	0.0145676	1.02577	1.68839	1.67234
UAF30	6.25196	8.60691	9.87199	5.93137	4.94745	6.56121	6.24284	3.93751	6.96216	6.47859	12.7568	8.46909	-0.503909	0.692543	-0.528734	0.667718	0.982016	0.786794	0.838979	0.548902
RAD9	12.3095	21.772	14.6686	11.6646	12.2098	12.8251	11.1313	9.86581	11.4513	17.3653	20.3404	14.7122	-0.409641	0.691909	-0.587254	0.514297	0.632042	1.76491	0.877103	1.5014
RPL8B	963.457	616.242	936.045	1645.66	1742.63	1985.64	1021.68	994.548	1075.2	1599.82	1964.42	1429.57	1.09499	0.691867	0.29729	-0.105836	2.49674	1.78332	0.776149	0.107057
PYC1	145.592	182.712	152.664	118.015	119.95	112.727	145.911	177.891	177.824	288.247	239.82	281.907	-0.455738	0.691261	0.060675	1.20767	1.69987	2.28453	0.166585	3.47029
YJL147C	18.6906	19.3738	14.5828	10.6393	10.6145	9.98588	7.71417	10.0449	17.4079	17.3022	24.2691	15.1913	-0.752978	0.69072	-0.582136	0.861562	2.03801	0.833156	0.82243	1.45032
FEN2	36.2808	38.4207	40.4388	36.9027	39.3635	24.7624	43.6593	42.653	40.4022	40.6808	104.228	59.5436	-0.188631	0.690182	0.138188	1.017	0.43086	0.616958	1.1787	0.99562
SRY1	37.3306	49.9926	49.4105	29.0764	20.177	23.8097	45.1763	56.9875	54.9618	82.2709	107.475	63.7578	-0.904155	0.690088	0.200549	1.79479	1.91822	1.14598	0.54565	2.03278
MRL1	32.153	33.0824	32.7232	40.0018	41.1734	25.03	30.4385	32.7315	34.148	40.6501	69.9854	46.3278	0.116611	0.689649	-0.00946615	0.563572	0.203921	1.0319	0.0668494	1.00128
DPH5	125.421	144.444	123.925	142.428	153.217	152.929	118.422	83.0792	120.622	167.254	197.636	154.236	0.187925	0.688471	-0.289809	0.210737	1.14542	1.68496	0.797368	1.1118
TAF6	51.0123	57.6337	61.0892	57.4709	65.6138	59.9739	56.4101	54.4153	66.0218	70.2102	123.113	91.4379	0.10902	0.687247	0.0592174	0.637444	0.510243	1.07127	0.196078	1.31811
UBP10	43.14	56.8736	49.8052	32.1158	46.391	48.4016	36.6567	37.5988	40.0274	69.5963	69.4355	44.9393	-0.23943	0.686869	-0.390609	0.53569	0.517164	1.31787	1.35363	1.0165
MNL1	25.5272	24.73	29.6998	31.6351	30.9394	27.9355	25.8298	30.0186	29.4607	32.2656	67.643	37.4136	0.178852	0.686792	0.0934767	0.601417	0.854059	0.712778	0.36857	0.820751
WIP1	41.0253	55.3936	51.715	54.7086	61.4616	34.907	47.6536	44.7505	45.8975	76.9273	72.7869	72.7283	0.028384	0.685614	-0.0990834	0.558147	0.0366989	4.17829	0.303711	1.74325
CAF4	24.3375	28.0849	26.6376	23.2005	22.353	17.1801	22.4949	23.6157	21.831	26.5696	53.8845	28.7977	-0.333708	0.685293	-0.218653	0.800347	1.17643	0.717645	1.42644	0.898036
YRM1	25.5643	31.379	25.5149	28.5852	26.7597	23.0836	25.3103	27.4211	26.2438	44.9918	45.4434	36.5028	-0.072284	0.684651	-0.0622616	0.694674	0.205004	2.23912	0.222044	2.6851
MPC1	88.5824	112.4	92.884	93.3172	84.9598	83.4153	68.3885	86.2685	92.3851	141.187	131.773	123.99	-0.167289	0.684202	-0.250404	0.601087	0.604645	2.3327	0.691858	3.41864
SYG1	109.482	133.915	115.089	92.3197	98.8975	94.087	105.545	112.237	95.583	171.416	188.029	143.631	-0.329417	0.682933	-0.194074	0.818276	1.47878	1.99013	0.78567	2.54114
VID27	32.7201	34.0565	36.5147	35.3449	33.7056	37.6807	34.9338	37.0042	40.0759	62.4008	59.4686	57.8978	0.047262	0.682453	0.116959	0.752149	0.289359	3.46119	0.713583	4.78114
RPB5	60.0029	55.2863	64.9516	87.2509	82.0722	76.5171	69.7155	59.8343	71.4632	97.0749	127.869	97.6445	0.447795	0.682405	0.157364	0.391974	2.19889	1.7015	0.689537	1.48102
MUP1	386.329	432.709	413.399	332.927	289.529	271.997	400.622	513.518	444.019	648.139	743.761	786.731	-0.462435	0.681768	0.140139	1.28434	2.1237	2.1881	0.517849	3.27686
APN1	42.3858	51.0389	43.9056	40.1395	46.724	48.2528	38.5891	43.1243	47.2629	67.4607	81.0674	58.3012	-0.023448	0.681335	-0.0905439	0.614239	0.0707999	1.66957	0.31066	2.02238
VMA22	45.5427	45.8664	46.7627	50.3759	49.4346	48.0325	33.5147	32.3683	29.8639	59.2352	42.3167	51.9488	0.097602	0.680948	-0.529166	0.0541798	1.85413	1.73282	3.61781	0.239746
RPE1	378.339	274.084	265.406	313.286	324.86	284.615	268.775	258.811	273.505	398.109	412.621	473.19	0.007731	0.680518	-0.196261	0.476526	0.0142401	2.6307	0.459747	2.47208
MCH5	27.8602	41.5341	51.0781	39.6817	27.3219	19.3637	40.8982	59.1913	34.5689	46.6111	123.629	45.5132	-0.480147	0.68008	0.160601	1.32083	0.563102	0.429858	0.179934	0.780741
CSL4	29.318	45.1098	41.7553	33.6094	35.0285	33.5654	31.5523	25.8505	35.8639	45.9088	58.6136	44.6795	-0.184959	0.677834	-0.316968	0.545824	0.409988	1.60707	0.610795	1.58826
TMA19	756.216	666.656	973.218	1161.21	1324.57	1294.38	1137.45	865.908	1045.63	1598.4	1722.02	1556.3	0.657764	0.677578	0.347649	0.367462	1.94533	2.5348	0.834209	2.08289
LOA1	49.8178	65.8663	54.1204	63.458	63.1025	54.9093	52.5615	44.1358	55.1348	74.9192	94.1125	73.6948	0.095855	0.676855	-0.161397	0.419603	0.282225	1.82641	0.440676	1.76125
ZAP1	52.7724	37.6378	44.9812	45.7708	20.2734	22.3261	56.0377	60.522	72.8811	106.99	109.023	86.6796	-0.615503	0.676105	0.48461	1.77622	0.77929	1.90606	1.26777	2.93265
TPM1	303.294	409.269	300.538	333.628	349.22	352.409	281.157	268.703	255.456	477.719	397.918	410.309	0.031212	0.675203	-0.331151	0.31284	0.0713249	2.46071	0.882638	1.88989
YNR048W	20.0813	31.4863	25.3137	21.3309	20.8055	20.1075	14.5138	18.6136	20.7845	29.6217	34.601	21.8431	-0.3047	0.674839	-0.512031	0.467509	0.667464	1.21566	0.949296	0.991584
YOL075C	18.038	22.5613	18.5866	16.5197	19.1959	17.8256	17.0008	18.057	15.3893	26.3496	30.2829	23.8684	-0.144609	0.674234	-0.230485	0.588359	0.508194	2.11135	0.832562	2.4464
SUP45	311.216	303.086	250.327	333.175	332.008	372.355	291.144	323.345	339.35	522.082	535.594	463.269	0.263011	0.673149	0.141666	0.551804	1.16619	2.69972	0.554122	2.45967
TCD1	28.3886	33.7035	32.6268	28.2318	27.898	32.7187	32.1385	33.9706	30.1676	40.2527	65.8788	47.358	-0.092308	0.67288	0.0235337	0.788722	0.363614	1.1621	0.0947133	1.60001
YNL054W-B	21.1848	27.2294	20.0612	15.5717	16.2995	18.4205	21.131	27.5144	30.7272	43.2928	53.1654	30.061	-0.445265	0.672644	0.213055	1.33096	1.19495	1.01557	0.432753	2.10907
GAA1	68.6137	68.6215	64.1122	87.3774	83.7669	70.8504	75.626	63.9246	66.6958	93.921	118.897	115.892	0.265289	0.672446	0.0346818	0.441839	1.21572	2.0412	0.159722	1.8014
PHO92	0.736344	0.755311	1.08291	0.829571	1.30251	0.889854	0.620895	2.15387	0.472116	2.2552	1.73012	1.1845	0.231143	0.671059	0.334726	0.774642	0.329282	0.444119	0.152363	1.22198
TDH2	4459.38	3395.69	3196.55	4438.39	4522.86	4126.9	3238.16	3015.2	2870.93	4894.83	5058.66	4570.45	0.244004	0.67065	-0.276472	0.150173	0.761516	3.26091	0.723591	1.00978
YGR038C-A	2.56301	2.10322	1.50773	0.770002	1.20898	2.47787	1.51281	2.58989	1.47897	2.46706	4.21546	2.19889	-0.470171	0.67009	-0.145498	0.994763	0.407333	0.685448	0.155226	1.07908
VAC7	21.3262	27.5433	23.6082	23.0798	22.8056	18.7434	18.9634	19.4876	22.3749	25.7021	42.0606	29.004	-0.165358	0.669826	-0.252851	0.582333	0.497933	1.10336	0.858645	1.17062
MCT1	48.8435	60.0577	55.6238	53.8516	52.2453	52.5938	48.3137	52.7859	55.4062	67.6729	109.859	71.1838	-0.052088	0.66828	-0.0720903	0.648278	0.231355	1.05633	0.278194	1.30879
[truncated: 4,519 more rows]
