# Supplementary material for: Potential of a constitutive-UPR and histone deacetylase A-deficient Saccharomyces cerevisiae strain for biomolecule production
Source: Appl Environ Microbiol. 2025 Aug 7;91(9):e00644-25. doi: 10.1128/aem.00644-25 (PMC12442391; doi:10.1128/aem.00644-25)
Supplement: Table S2 — List of genes counted in the Venn diagrams shown in Fig. 3. [file aem.00644-25-s0003.xlsx]

## Sheet: A&B
Table S2 List of genes counted in the Venn diagrams shown in Fig. 3
Genes encoding ribosomal proteins are shown in green.
Induced (Fold change > 2.0)			Repressed (Fold change < 0.5)
Both in HAC11i/HAC1u & hda3D0HAC1i/hda3D0HAC1u	Only in HAC11i/HAC1u	Only in hda3D0HAC1i/hda3D0HAC1u	Both in HAC11i/HAC1u & hda3D0HAC1i/hda3D0HAC1u	Only in HAC11i/HAC1u	Only in hda3D0HAC1i/hda3D0HAC1u
AAH1	AAC3	AAD3	AAD10	AAC1	ABP1
ADD37	ALG7	AAT1	ACH1	ACF4	ACC1
ADF1	ATF2	ABP140	AFR1	AGX1	ACE2
AGA1	BNS1	ACB1	AGP3	ALD2	ACO1
ALG3	CHA1	ACO2	AIM17	ALR2	ADH2
ARO9	CYC1	ADD66	AIM41	ALY2	ADK2
ASP1	DOG2	ADE1	ALD3	AMD1	ADY3
AZR1	FAR1	ADE12	APE1	AMS1	AGC1
DER1	FSH1	ADE17	APE3	ASR1	AGP2
DFR1	GAS3	ADE4	AQY1	ATG1	AIM21
DIP5	GWT1	ADE5,7	AQY2	ATG15	AIM3
DOG1	HHF2	ADE8	ATG19	ATG36	AIM9
DPM1	MAL32	ADH4	ATG20	ATG5	AKL1
ERO1	MF(ALPHA)2	ADH5	ATG29	ATG8	ALD4
ERP1	OPT2	AGP1	ATG3	BIO2	ALD6
ERP2	PHO3	ALB1	ATG34	BLM10	APE2
EUG1	PRM1	ALF1	ATG38	BOP3	APE4
FCY21	PRM9	ALG12	ATG4	BSC2	ARA1
FPR2	PTR2	ALG6	ATG7	BSC5	ARE2
GCD10	RPL11A	ALT1	ATG9	CAK1	ARK1
HLR1	RPL14A	APQ12	ATH1	CAR1	ARP2
HOP1	RPL1B	APT1	ATO2	CIT3	ARP3
INA1	RPL22A	ARG1	BAG7	COS4	ART10
IRC4	RPL24A	ARG3	BDH2	CUP2	ATG14
JEM1	RPL26B	ARG4	BIO3	CUP9	ATG2
KAR2	RPL30	ARG5,6	BIO4	DAK2	AYR1
LCL2	RPL31B	ARG7	BIO5	DAS1	AZF1
LEU9	RPL38	ARG8	BNA6	ECM10	BBC1
LHS1	RPL42B	ARG80	BTN2	ECO1	BBP1
MAK16	RPL8B	ARO10	CAR2	EPL1	BCY1
MCD4	RPL9A	ARO2	CAT2	FAB1	BNA2
MGR1	RPP1B	ARO3	CAT8	FAR7	BNA4
MKC7	RPP2A	ARO4	CHS1	FMO1	BNA5
MMP1	RPS10A	ARV1	CIS3	FMP16	BRO1
MPA43	RPS10B	ARX1	CLN1	FMP40	BUD4
MPD1	RPS13	ASN1	CMK1	FMP46	CAP1
PDR18	RPS1B	ASP3-1	CMK2	FMS1	CBP4
PEX27	RPS20	ASP3-2	COS111	GLN1	CCC2
PMT1	RPS22A	ASP3-3	CRG1	GLO1	CDA1
PMT2	RPS24B	ASP3-4	CRH1	GSC2	CDS1
PMT3	RPS26B	ATG17	CSR2	GTF1	CHC1
RET3	RPS27B	ATM1	CTR1	GYP8	CHO1
RPS12	RPS28B	ATR1	CTT1	HAP1	CHS6
RRP1	RPS31	AUR1	CYC3	HEF3	CIN5
SBH1	RPS9B	AUS1	DAK1	HMS1	CIT1
SCJ1	RRT12	BAS1	DBP1	HSP12	CKI1
SCS3	SAG1	BAT1	DCS1	HVG1	CLB1
SEC59	SFG1	BAT2	DCS2	HYM1	CLN2
SEC61	SPO16	BCD1	DDR2	ICY1	CMC1
SEC62	SPS4	BCP1	DDR48	IES1	CMP2
SHM2	SPT4	BFR2	DGR2	IOC3	CMR3
SIL1	SUR7	BMS1	DIA1	IRC15	COQ3
SPF1	TAD2	BMT2	DON1	IRC23	COX15
SUL1	UTR2	BOR1	DSC3	IRC6	COX4
TIM12	YDL241W	BRR6	ECI1	IRC7	CPR6
URH1	YDR210W	BRX1	ECM4	JEN1	CPS1
YBL028C	YER188W	BUD16	EDC2	KNS1	CPT1
YBL100W-B	YGL230C	BUD17	EDS1	LPD1	CSH1
YCL019W	YNL058C	BUD21	EIS1	LPL1	CSI2
YDR034C-D		BUD22	ENO1	LSB6	CUE5
YDR210W-B		BUD23	ERR2	MBB1	CUR1
YDR261W-B		BUD27	ERR3	MET14	CUZ1
YER156C		CAN1	ETP1	MET2	CWP1
YFL002W-A		CBF5	FAA2	MET3	CWP2
YGR035C		CFD1	FBP26	MNT4	CYB2
YGR039W		CGR1	FMP33	MPC3	CYM1
YGR161W-B		CIA2	FMP45	MPC54	CYR1
YGR283C		CIC1	FMP48	MPT5	CYT1
YLR349W		CIN4	FRE1	NDT80	DAL1
YLR363W-A		CKS1	FRE7	OTU1	DDI1
YLR410W-B		CLP1	FRT2	PDR10	DOA1
YOR192C-B		CNS1	FUN19	PET10	DSK2
YOR343W-B		COA2	GAC1	PHO4	DUF1
		COS1	GAD1	PKP1	DUN1
		COS10	GAL7	PRM8	ECM21
		COS2	GAS2	PTP2	ECM29
		COS3	GAT2	PUG1	ECM33
		COS8	GCY1	REC8	ECM9
		CPA2	GDB1	REX3	EDE1
		CSN9	GGA1	RGA2	EHT1
		CTF8	GID7	RGD2	EMI2
		CWC24	GIP2	RGM1	ENT2
		CWC25	GLC3	RIM101	EPO1
		CYB5	GLG1	RIM15	ERG9
		DBP10	GND2	RIM8	ETR1
		DBP3	GOR1	RLM1	FAS2
		DBP7	GPA2	RMD8	FET3
		DBP9	GPG1	RNR2	FIT2
		DFM1	GPM2	ROG3	FIT3
		DGK1	GPP2	RPH1	FLO1
		DHR2	GPX1	RTC2	FLO11
		DIA3	GRE1	SAP155	FMT1
		DIC1	GRE2	SER3	FPK1
		DIM1	GSH1	SGA1	FUS2
		DIP2	GSM1	SHC1	FYV10
		DLD3	GTT1	SHH4	GAS1
		DPB2	GUD1	SHR5	GID8
		DPH1	GUT2	SIP4	GIS1
		DPH2	GYP7	SMC1	GLK1
		DRE2	HBT1	SMC2	GOS1
		DRN1	HES1	SMP1	GPD1
		DRS1	HFD1	SNO3	GPH1
		DST1	HOR7	SPO71	GPT2
		DUR3	HPF1	SPS19	GRE3
		DUS1	HRK1	SPT10	GRS2
		EBP2	HSP104	STE50	GRX1
		ECM1	HSP26	SWM2	GRX2
		ECM16	HSP31	SWP82	GRX6
		ECM31	HSP42	TOG1	GSP2
		EFG1	HUL4	TRR2	GSY1
		EFM2	HXT5	TRX3	GSY2
		EFM3	IGD1	UBC5	HAP4
		EFM4	IRC9	UBP5	HCM1
		ELM1	ISF1	UGA1	HER1
		ELP2	KIN82	UGA2	HHO1
		EMG1	LEE1	UPC2	HOF1
		EMP24	MBR1	URA10	HSC82
		EMW1	MCR1	VHT1	HSL1
		ENP1	MDH2	VPS36	HSP30
		ENP2	MDJ1	WWM1	HSP60
		ERB1	MGA1	YAR010C	HSP78
		ERG7	MPM1	YBL005W-B	HSP82
		ERJ5	MRP8	YBR241C	HUL5
		ERV29	MSC1	YCR101C	HXK1
		ESF1	MSC3	YDL199C	HXT10
		ESF2	MTH1	YDR391C	HXT11
		FAF1	NCA3	YEL020C	HXT3
		FAL1	NDE2	YEL077C	HXT4
		FAP7	NGL3	YER079W	HXT6
		FCF1	NQM1	YFL034W	HXT7
		FCF2	NRG1	YGL081W	IDH1
		FCY2	NRT1	YGR066C	IDH2
		FMP23	NTH1	YGR201C	IKS1
		FUI1	OCH1	YHL009W-B	IMA1
		FUN30	OM45	YHR180W	IMA3
		FUR4	OPI10	YHR214W-A	IMA4
		FYV7	OYE3	YIL055C	IMD2
		FZF1	PCD1	YIL059C	IME2
		GAR1	PCL1	YJL160C	IML2
		GAT1	PCL2	YJL171C	INH1
		GCN4	PDR15	YJR061W	INO1
		GCV1	PDR5	YJR149W	IRC24
		GCV2	PEP12	YKL031W	ISN1
		GCV3	PEP4	YKL050C	IST1
		GFA1	PEX18	YKL107W	ITR1
		GFD2	PFK26	YKL151C	JIP4
		GGC1	PHM7	YLR031W	JSN1
		GIS2	PHM8	YLR225C	KDX1
		GPI16	PHO81	YMR034C	KGD1
		GPN2	PHO84	YMR045C	KGD2
		GPN3	PHR1	YMR090W	KIN1
		GPP1	PIG2	YMR114C	KKQ8
		GRC3	PIN3	YMR181C	KSP1
		GRX3	PIR3	YMR304C-A	LAS17
		GRX8	PKH2	YNL234W	LPX1
		GUA1	PMA2	YOR020W-A	LSP1
		HAC1	PMC1	YOR062C	MAG1
		HAS1	POT1	YPI1	MAL11
		HCA4	POX1	YPL088W	MAL12
		HIR1	PPE1	YPL278C	MAL31
		HIS1	PRB1	YPR137C-A	MBF1
		HIS3	PRM10	YPT1	MDH1
		HIS4	PRY2	YRF1-6	MDS3
		HIS5	PST1	ZTA1	MEF2
		HIS7	PTK2		MHO1
		HIT1	PUN1		MHP1
		HMT1	PUT4		MIA40
		HOM2	PXA1		MIM2
		HOM3	PXA2		MIT1
		HOT13	RAD4		MLF3
		HPM1	RCN2		MNN1
		HPT1	RGC1		MPO1
		HSK3	ROD1		MRK1
		HUT1	RSF2		MRPL44
		HXT1	RTC3		MSF1
		HXT2	RTN2		MSH5
		HXT9	SAF1		MSN4
		ICE2	SCW10		MST1
		IFH1	SDP1		MUB1
		ILV1	SEG1		MVP1
		ILV2	SFK1		NAB6
		ILV3	SIA1		NCA2
		ILV5	SLT2		NDE1
		IMA5	SOD2		NDI1
		IMP3	SOL4		NEM1
		IMP4	SPG4		NNK1
		IPI3	SPI1		NPP2
		IZH1	SRL3		NPT1
		JJJ1	SRX1		NVJ1
		JJJ3	SSA4		NYV1
		JLP2	SSE2		OXR1
		KAP123	SSK1		PAM1
		KEG1	STB2		PAU2
		KRE33	STE13		PBI1
		KRI1	SUE1		PDS5
		KRR1	SUR1		PEX29
		KTI12	SVS1		PEX30
		KTR1	SYM1		PGM2
		LEU1	TDH1		PHD1
		LEU4	TDP1		PHO11
		LHP1	TFS1		PHO12
		LIA1	TGL2		PHO2
		LOC1	TIR1		PHO23
		LOS1	TIS11		PHO5
		LPP1	TKL2		PHO85
		LRP1	TPO4		PHO89
		LSG1	TPS1		PIC2
		LSM8	TPS2		PIG1
		LTV1	TSA2		PIL1
		LYS12	TSL1		PLB2
		LYS4	UBP6		PLM2
		LYS9	UBX5		PMT7
		MAE1	UBX6		PNC1
		MAK10	UGX2		PRD1
		MAK11	UIP4		PSK1
		MAK21	USV1		PST2
		MAK5	VHS1		PUP1
		MCM16	VID28		PXL1
		MDE1	XBP1		QCR9
		MDN1	YAK1		RAD51
		MED11	YBL086C		RCK2
		MEP2	YBR056W		REG1
		MET1	YBR071W		RFA2
		MET17	YBR116C		RFS1
		MET22	YBR284W		RGI1
		MET5	YBR285W		RIM4
		MEU1	YDL057W		RMD5
		MIS1	YEL034C-A		RNY1
		MNN4	YER121W		ROM1
		MPC2	YER158C		ROX1
		MPP6	YFL042C		RPI1
		MRD1	YFL054C		RPN1
		MRM1	YFR045W		RPN3
		MRT4	YGP1		RPN6
		MSP1	YGR127W		RPS22B
		MTC6	YGR130C		RPT2
		MTD1	YGR250C		RRT6
		MTO1	YHR080C		RSB1
		MTR3	YHR097C		RSF1
		MTR4	YHR138C		SAC6
		MUD2	YHR177W		SAE2
		NAN1	YIL077C		SAM2
		NAR1	YIR014W		SAP4
		NCE103	YJL016W		SBA1
		NCS6	YJL045W		SBP1
		NHP2	YJL107C		SCD5
		NIP7	YJL132W		SCS22
		NMD3	YJL163C		SCW4
		NNF1	YJR096W		SDH1
		NOB1	YJR154W		SDS24
		NOC2	YLR042C		SEC2
		NOC4	YLR149C		SED1
		NOG1	YLR194C		SEG2
		NOP1	YLR257W		SHP1
		NOP12	YLR345W		SIM1
		NOP13	YML003W		SIP2
		NOP14	YML131W		SIP3
		NOP15	YMR084W		SIP5
		NOP16	YMR085W		SIS1
		NOP2	YMR173W-A		SKM1
		NOP4	YMR196W		SKN1
		NOP53	YNL092W		SKS1
		NOP56	YNL115C		SLA1
		NOP58	YNL194C		SLF1
		NOP6	YNL195C		SNF3
		NOP7	YNL200C		SNX41
		NOP8	YNL208W		SOD1
		NRP1	YNR014W		SOL1
		NSA2	YNR064C		SPC105
		NSI1	YOR019W		SPO12
		NSR1	YPK2		SPT21
		NTC20	YPL109C		SRO77
		NUC1	YPL277C		SRV2
		NUG1	YPR127W		SSA1
		OAC1	YPS3		SSA2
		ORT1	YPT53		SSC1
		OST2	YRF1-1		SSD1
		PBP2	YRF1-5		STB5
		PCL5	YRF1-8		STF1
		PDI1	YRO2		STI1
		PFD1	YTP1		SWE1
		PGA2			SWH1
		PHO90			SWI4
		PKR1			SWI5
		PMT5			SYP1
		POL5			TCB1
		PRP43			TDA10
		PUF6			TDA3
		PUS1			TFB6
		PUS4			TGL1
		PUS7			TGL4
		PUS9			TGL5
		PWP1			THP3
		PWP2			TMA10
		PXR1			TMC1
		QRI7			TNA1
		RAS1			TOS2
		RBG1			TOS8
		RBG2			TPK1
		RCL1			TPK2
		RCM1			TPO1
		REI1			TPS3
		RER2			UBC8
		RFT1			UBI4
		RIB5			UBP11
		RIO2			UBP15
		RIX1			UBP2
		RIX7			UBP9
		RKI1			UGP1
		RLI1			UIP3
		RLP24			UPS2
		RLP7			USB1
		RMT2			VHS3
		ROK1			VID30
		RPA12			VMA13
		RPA135			VMR1
		RPA190			VNX1
		RPA34			VPS17
		RPA43			VPS73
		RPA49			VPS75
		RPB8			VRP1
		RPC17			VTH2
		RPC19			WHI5
		RPC25			WSC4
		RPC31			XKS1
		RPC37			YAL037W
		RPC40			YBR053C
		RPC82			YBR062C
		RPF1			YBR138C
		RPF2			YBR225W
		RPL11B			YBR255C-A
		RRB1			YBR287W
		RRN11			YCP4
		RRP12			YCR061W
		RRP14			YDR018C
		RRP15			YDR042C
		RRP17			YDR133C
		RRP3			YDR222W
		RRP36			YEL073C
		RRP40			YET3
		RRP5			YFL052W
		RRP6			YFR052C-A
		RRP8			YGL036W
		RRP9			YGL242C
		RRS1			YGR026W
		RRT1			YGR111W
		RRT14			YGR137W
		RSA3			YGR149W
		RSA4			YGR237C
		RTP1			YHB1
		SAM1			YHL008C
		SAM4			YHP1
		SAS10			YHR033W
		SDA1			YHR054C
		SDT1			YIM1
		SEC12			YJL070C
		SEC53			YJL218W
		SEC63			YJR030C
		SEC66			YKL066W
		SEC72			YKL091C
		SEN15			YKL133C
		SFB2			YKR011C
		SGD1			YKR018C
		SGF11			YKR075C
		SHR3			YKU70
		SKP2			YLR049C
		SLX9			YLR108C
		SMC3			YLR173W
		SMD3			YLR177W
		SMM1			YMR027W
		SNG1			YMR102C
		SNO1			YMR103C
		SNU13			YMR144W
		SOF1			YMR160W
		SOH1			YMR206W
		SPB1			YMR210W
		SPB4			YMR244W
		SPC2			YNK1
		SPG5			YNL134C
		SPO21			YNL144C
		SPO24			YNR034W-A
		SQT1			YOL106W
		SRP40			YOR385W
		SSB1			YPC1
		SSF1			YPK1
		SSF2			YPL119C-A
		SSU1			YPL247C
		STL1			YPL260W
		STR2			YPR1
		SUA5			YSC84
		SVF1			ZRG8
		SWP1
		SYO1
		TAE1
		TAH18
		TEA1
		THI12
		THI20
		THI5
		THI73
		THR1
		TMA16
		TMA23
		TMA46
		TMA64
		TMT1
		TOS3
		TPA1
		TRF5
		TRK2
		TRM1
		TRM11
		TRM112
		TRM2
		TRM5
		TRM7
		TRM8
		TRM9
		TRP3
		TRP4
		TSR1
		TSR2
		TSR3
		TYW3
		URA6
		URA7
		URB2
		URM1
		UTP10
		UTP11
		UTP13
		UTP14
		UTP15
		UTP18
		UTP20
		UTP21
		UTP23
		UTP25
		UTP30
		UTP4
		UTP5
		UTP7
		UTP8
		UTP9
		VPS9
		VTS1
		YAH1
		YAR1
		YAT2
		YBL083C
		YBR012C
		YBR137W
		YCR016W
		YDL121C
		YDR161W
		YDR210C-D
		YDR401W
		YDR476C
		YEL067C
		YER137C
		YET2
		YGL117W
		YGL194C-A
		YGR079W
		YGR161W-C
		YHI9
		YHK8
		YHR020W
		YHR045W
		YIP1
		YJL152W
		YJR107W
		YJR111C
		YKE2
		YKL023C-A
		YKR012C
		YLR050C
		YLR146W-A
		YLR156W
		YLR159W
		YLR179C
		YLR407W
		YMC1
		YMC2
		YML018C
		YML108W
		YMR187C
		YMR310C
		YNL095C
		YNL284C-B
		YNR061C
		YOR309C
		YPL039W
		YPL108W
		YPQ1
		YPR174C
		YSY6
		YTM1
		ZRC1
		ZRT1

## Sheet: C&D
Induced (Fold change > 2.0)			Repressed (Fold change < 0.5)
Both in hda3D0HAC1u/HAC1u & hda3D0HAC1i/HAC1i	Only in hda3D0HAC1u/HAC1u	Only in hda3D0HAC1i/HAC1i	Both in hda3D0HAC1u/HAC1u & hda3D0HAC1i/HAC1i	Only in hda3D0HAC1u/HAC1u	Only in hda3D0HAC1i/HAC1i
AAC3	ADH2	AAC1	BNA2	COA2	CBP4
ALP1	AMF1	AAD10	MIP6	FIG1	ALD6
ANB1	FET3	AAD3		GRE1	AFR1
CUP1-1	FIT3	AAH1		HAP3	CDC21
CUP1-2	FLO1	AAT1		HUB1	ATG29
DAK2	FLO9	ACO2		NDT80	AYR1
DDI3	FSH1	ADE1		PRP4	CHA1
DSF1	GSY1	ADE12		YGR151C	ALG13
ERR3	HEM13	ADE17		YLR042C	AQY1
FAT3	HFM1	ADE4		YLR146W-A	CDA1
FRE4	HXT11	ADE5,7			ADK2
GUP2	HXT6	ADE6			ATH1
HXT2	IMA1	ADH4			BNA4
INA1	IMA2	ADH5			BDH2
IRC4	IMA3	AGP1			CHO1
MAL12	IMA4	AGX1			CIT1
MAL33	IMD2	AIF1			CLB6
MCH2	MAL11	ALG3			CLN1
MMP1	MAL31	ALT1			CLN2
PDH1	MAL32	AQY2			CMC2
PDR11	MDG1	ARG1			CMP2
PDR12	PHO3	ARG3			COA4
PDR18	PHO5	ARG4			COX23
PHO12	PLB2	ARG5,6			COX4
PHO84	PRM9	ARG7			CPT1
PHO89	PRR2	ARG8			CRG1
REE1	PTR2	ARG80			CSI2
RTA1	RRT12	ARO1			CSR2
SET4	SAG1	ARO2			CUR1
SIT1	SUC2	ARO3			CWP1
SPL2	TIP1	ARO4			CWP2
STL1	TIR4	ARX1			DAL1
SUL1	UTR2	ASN1			DGR2
THI13	VTC1	ATG10			DSK2
TIR1	VTC3	ATR1			DUN1
TIR3	VTH1	AUS1			ECM8
YDL241W	YCR102C	AZR1			EHT1
YGR066C	YDR042C	BAS1			EMI2
YHK8	YER188W	BAT1			FMP33
YHL044W	YFL052W	BAT2			FMP48
YHR210C	YHR054C	BCP1			FYV10
YHR214W	YLL053C	BFR2			GAS4
YHR214W-A	YLR346C	BIO3			GAT2
YJL218W	YMR206W	BIO5			GGA1
YNR071C	YNR064C	BMS1			GIP2
YNR073C	YPS5	BOP2			GLC3
YPR015C		BRX1			GLK1
ZPS1		BSC5			GPD1
		BUD16			GPH1
		BUD17			GRE2
		BUD21			GRX6
		BUD22			GSY2
		BUD23			HAP4
		BUD27			HHF1
		CAN1			HSP104
		CCP1			HSP30
		CDC26			HSP82
		CFD1			HXK1
		CGR1			HXK2
		CIA2			HXT10
		CIC1			HXT4
		CLG1			HXT7
		CNS1			IML2
		COS1			INH1
		COS10			INO1
		COS9			IRC18
		CPA1			IRC9
		CPA2			ITR1
		CRC1			KGD2
		CWC25			KIN82
		CYB5			LAS17
		DAL3			LPX1
		DBP10			MAG1
		DBP3			MBF1
		DBP7			MCM21
		DEG1			MDH1
		DFR1			MEF2
		DIA3			MF(ALPHA)2
		DIM1			MHO1
		DIP2			MIA40
		DIP5			MIM2
		DLD3			MPM1
		DMA2			MPO1
		DOG1			MSC1
		DPH2			MSF1
		DRE2			MSH5
		DRN1			NDE1
		DRS1			NPP2
		DUG1			NRT1
		DUR3			OCH1
		DUS1			OM45
		EBP2			OSW2
		ECM1			PCL1
		EFG1			PFK26
		EFM3			PGM2
		ENA1			PIC2
		ENP1			PLM2
		ERB1			PMT7
		ERG1			PNC1
		ESF2			PST1
		FAL1			QCR9
		FCF2			RFA2
		FCY2			RGI1
		FCY21			RIM4
		FDC1			RPS22B
		FET5			RPS9B
		FHN1			RSF1
		FIT1			RTC3
		FMP23			SAC6
		FMP32			SCS22
		FUI1			SED1
		FUS3			SFG1
		GAP1			SHE1
		GAT1			SLF1
		GCD10			SLM4
		GCV2			SOD1
		GDH2			SPO12
		GDH3			SPR1
		GGC1			SPS4
		GLT1			SRL3
		GPD2			SSA1
		GPN2			SSA4
		GPP1			STB2
		GRC3			STI1
		GUA1			SVS1
		HAC1			SWE1
		HIM1			TIS11
		HIP1			TMA10
		HIS1			TOS2
		HIS2			TPK1
		HIS3			TPK2
		HIS4			TPO4
		HIS5			TPS1
		HIS7			TPS2
		HIT1			TSL1
		HMS1			UGP1
		HMT1			UIP4
		HOM2			UPS2
		HOM3			USB1
		HOP1			VID30
		HOT13			VPS75
		HPT1			WHI5
		HXT1			WSC4
		HXT9			XKS1
		ICY1			YBR053C
		ILV1			YBR062C
		ILV2			YBR284W
		ILV3			YEL073C
		ILV5			YFR052C-A
		IMA5			YGL242C
		IRC7			YGP1
		IST3			YHB1
		IZH1			YKL091C
		JHD2			YLR049C
		JJJ3			YLR108C
		KAP123			YLR177W
		KEG1			YLR294C
		KRI1			YLR460C
		KRR1			YMR103C
		KTI12			YMR144W
		LEU1			YMR244W
		LEU4			YNL058C
		LEU9			YNR014W
		LIA1			YOL106W
		LOC1			YPC1
		LOT6			YPK1
		LRP1			YPK2
		LTV1			YPL014W
		LYS20			YPR010C-A
		LYS21			YRO2
		LYS4			YSC84
		LYS9			YSF3
		MAE1
		MAK10
		MAK16
		MAK21
		MAK5
		MAL13
		MCD4
		MCH4
		MEP1
		MEP2
		MET1
		MET10
		MET13
		MET14
		MET16
		MET17
		MET2
		MET22
		MET28
		MET3
		MET5
		MET6
		MIG3
		MOH1
		MPC2
		MRD1
		MRT4
		MTC6
		MTR4
		MUP1
		NAR1
		NCE103
		NCS6
		NIC96
		NIP7
		NOC2
		NOG1
		NOP12
		NOP14
		NOP15
		NOP2
		NOP4
		NOP6
		NOP7
		NSI1
		OAC1
		ORT1
		OSW7
		PCK1
		PCL5
		PDC6
		PDE2
		PDR10
		PET20
		PEX18
		PEX21
		PFD1
		PHO4
		PHO90
		PMT5
		POS5
		POT1
		PRP43
		PRP5
		PRY1
		PUF6
		PUS1
		PUS7
		PWP1
		PWP2
		PXR1
		PYC1
		RBG1
		RCM1
		RDS3
		REI1
		RGM1
		RIB3
		RIB5
		RLP24
		RLP7
		RNR3
		RPC19
		RPF1
		RRP1
		RRP12
		RRP15
		RRP17
		RRP36
		RRS1
		RRT1
		RRT14
		RSA3
		RSN1
		RTP1
		SAM1
		SAM3
		SAS10
		SDA1
		SDT1
		SEC53
		SER1
		SFB2
		SFC1
		SGA1
		SGD1
		SGF11
		SHC1
		SHM2
		SKP2
		SLX9
		SMD1
		SMM1
		SMP1
		SMX2
		SNA4
		SNG1
		SNO1
		SNZ1
		SNZ3
		SOF1
		SPB1
		SPB4
		SPG4
		SPG5
		SPO24
		SRP40
		SRY1
		SSU1
		STB4
		STE2
		STE6
		STR2
		SUL2
		SYF2
		TEA1
		THI11
		THI20
		THI4
		THI5
		THI7
		THI73
		THP2
		TIM12
		TIM22
		TMT1
		TOS3
		TPA1
		TPN1
		TRK2
		TRM1
		TRM11
		TRM2
		TRP3
		TRP4
		TRP5
		TSR1
		TSR3
		UGA4
		ULI1
		URH1
		UTP10
		UTP13
		UTP14
		UTP18
		UTP20
		UTP21
		UTP23
		UTP25
		UTP5
		VHR1
		VHT1
		YAH1
		YAT2
		YBR012C
		YBR012W-B
		YBR201C-A
		YCR016W
		YCT1
		YDR090C
		YDR210C-D
		YDR401W
		YGL114W
		YGL117W
		YGR035C
		YGR079W
		YGR161W-C
		YHI9
		YIL002W-A
		YIL166C
		YJL045W
		YJL152W
		YJL160C
		YJR111C
		YKE2
		YLL056C
		YLR035C-A
		YLR152C
		YLR156W
		YLR407W
		YMC1
		YMC2
		YML018C
		YMR265C
		YNL054W-A
		YNL054W-B
		YNL095C
		YNL140C
		YNL203C
		YNL234W
		YNL284C-B
		YNR068C
		YOL162W
		YOR389W
		YPL108W
		YPL162C
		YPL229W
		YPL264C
		YPQ1
		ZAP1
		ZRG17
		ZRT1
