# Supplementary material for: Potential of a constitutive-UPR and histone deacetylase A-deficient Saccharomyces cerevisiae strain for biomolecule production
Source: Appl Environ Microbiol. 2025 Aug 7;91(9):e00644-25. doi: 10.1128/aem.00644-25 (PMC12442391; doi:10.1128/aem.00644-25)
Supplement: Table S3 — Genes and their expression data presented in Fig. 4. [file aem.00644-25-s0004.xlsx]

## Sheet: Sheet1
Table S3 Genes and their expression data presented in Fig. 4
Gebes for ER protein folding, modification, and flux
Gene name	Log2FC(hu/u)	Log2FC(i/u)	Log2FC(hi/u)	Log2FC(hi/Hu)	Log2FC(hi/i)
HAC1	-0.108476	-0.108444	1.59071	1.69919	1.69915
MCD4	0.302053	2.85955	4.25297	3.95091	1.39342
ALG3	0.0849519	1.18784	2.45869	2.37374	1.27085
ERO1	0.320367	3.04227	3.97133	3.65096	0.929054
DER1	0.238856	1.22529	2.05724	1.81838	0.831949
EUG1	0.404736	1.78936	2.62057	2.21583	0.831202
PMT3	0.413571	1.39378	2.1868	1.77323	0.793015
LCL2	-0.207316	1.4069	2.18281	2.39013	0.775912
SIL1	0.0649756	2.72065	3.48767	3.42269	0.767017
SEC62	-0.158882	1.07441	1.79733	1.95621	0.722926
SEC59	0.367849	1.1594	1.87286	1.50501	0.713461
KAR2	0.431768	2.37427	3.05397	2.6222	0.679698
ERP1	0.150617	1.42373	1.98975	1.83914	0.566027
SBH1	0.204279	1.08042	1.57698	1.37271	0.496564
RET3	0.385931	1.06004	1.55545	1.16952	0.49541
SEC61	0.244416	1.02763	1.48235	1.23793	0.454714
PMT1	0.145662	1.38548	1.80383	1.65817	0.418352
LHS1	0.0391298	1.71163	2.06454	2.02541	0.352904
JEM1	-0.444362	1.95165	2.29499	2.73936	0.34334
MPD1	0.0328162	2.01164	2.34367	2.31086	0.332035
SCJ1	-0.00234546	1.34702	1.67011	1.67245	0.323083
ALG7	0.311188	1.03569	1.29822	0.987029	0.262528
PMT2	0.294806	1.64405	1.87882	1.58401	0.234766
ERP2	0.157042	1.29175	1.36837	1.21133	0.0766223
Genes related to lipid biosynthesis
Gene name	Log2FC(hu/u)	Log2FC(i/u)	Log2FC(hi/u)	Log2FC(hi/Hu)	Log2FC(hi/i)
INA1	2.08764	1.5688	3.3406	1.25296	1.77179
FAT3	1.6175	1.48348	2.62088	1.00338	1.1374
SCS3	-0.218298	1.28694	1.75575	1.97405	0.468809
Ribosomal protein genes
Gene name	Log2FC(hu/u)	Log2FC(i/u)	Log2FC(hi/u)	Log2FC(hi/Hu)	Log2FC(hi/i)
RPS28B	0.659597	1.29666	1.47988	0.820285	0.183226
RPL1B	0.129976	1.08433	1.10851	0.978535	0.024185
RPS12	0.0287633	1.08526	1.05689	1.02813	-0.0283638
RPS1B	0.123477	1.01791	0.91639	0.792913	-0.101521
RPL8B	0.29729	1.09499	0.989156	0.691867	-0.105836
RPL11A	0.250075	1.002	0.840206	0.590131	-0.161799
RPL38	0.00235492	1.06103	0.838754	0.836399	-0.222273
RPS22A	0.108599	1.13843	0.869989	0.76139	-0.268438
RPL9A	0.498538	1.71782	1.42111	0.922575	-0.296704
RPS27B	0.0368784	1.09353	0.777437	0.740559	-0.316092
RPS31	0.2607	1.11546	0.7748	0.5141	-0.340658
RPP2A	0.301254	1.23216	0.852996	0.551742	-0.37916
RPS20	0.121608	1.0566	0.660324	0.538716	-0.396275
RPP1B	0.330394	1.03362	0.595682	0.265288	-0.437943
RPS26B	0.0900281	1.4073	0.949379	0.859351	-0.457918
RPL24A	0.127125	1.08205	0.618298	0.491173	-0.463748
RPS13	0.182571	1.03362	0.56052	0.377949	-0.4731
RPS24B	0.180742	1.03183	0.538	0.357258	-0.49383
RPS10B	-0.0664377	1.07085	0.498817	0.565254	-0.572033
RPL14A	0.222214	1.07266	0.446619	0.224405	-0.626038
RPL31B	-0.0202219	1.04123	0.401272	0.421494	-0.639962
RPL30	0.257681	1.08392	0.318002	0.0603207	-0.765915
RPS10A	-0.0780167	1.02241	0.248323	0.32634	-0.774083
RPL42B	-0.0606288	1.04821	0.254711	0.31534	-0.793494
RPL26B	0.13513	1.11746	0.306413	0.171283	-0.811043
RPL22A	0.137929	1.08039	0.167506	0.0295764	-0.91288
RPS9B	0.173357	1.06881	0.0241527	-0.149204	-1.04466
Other genes
Gene name	Log2FC(hu/u)	Log2FC(i/u)	Log2FC(hi/u)	Log2FC(hi/Hu)	Log2FC(hi/i)
SUL1	1.45003	2.8867	8.3689	6.91886	5.4822
AZR1	0.647337	2.14328	5.06152	4.41418	2.91824
ULI1	-0.277147	5.04029	7.75513	8.03228	2.71485
MMP1	1.80135	1.11457	3.49557	1.69422	2.38101
DOG1	0.461971	2.02674	3.75083	3.28886	1.72409
LEU9	0.492744	1.13716	2.76544	2.27269	1.62828
AAH1	0.52218	1.03467	2.63866	2.11648	1.60399
PDR18	1.52603	1.47832	3.07694	1.55091	1.59862
YDL241W	2.65602	1.29999	2.86273	0.206709	1.56274
DIP5	0.458511	1.00026	2.4967	2.03819	1.49643
RRP1	0.102141	1.20402	2.67478	2.57264	1.47076
FCY21	0.511416	1.001	2.4515	1.94008	1.4505
MAK16	-0.214042	1.11626	2.51941	2.73345	1.40315
YGR035C	0.927656	1.21129	2.60917	1.68151	1.39787
DFR1	-0.117706	1.48545	2.86438	2.98209	1.37893
IRC4	1.01363	1.95847	3.22068	2.20705	1.26221
GCD10	-0.40618	1.0046	2.25397	2.66015	1.24936
HOP1	0.354965	1.57179	2.74489	2.38992	1.17309
MPA43	0.120007	1.24538	2.39754	2.27754	1.15216
SHM2	0.360165	1.16921	2.31624	1.95608	1.14703
TIM12	0.221816	1.06383	2.14953	1.92771	1.08569
URH1	0.060553	1.38317	2.41165	2.3511	1.02848
AAC3	2.03465	1.30262	2.31472	0.280067	1.0121
YGR283C	-0.299596	1.05783	2.05967	2.35927	1.00184
YDR210W-B	-0.00684028	3.3916	4.36955	4.37639	0.977942
ADF1	-0.736396	1.09145	2.04985	2.78624	0.958392
YLR349W	-0.597258	3.12307	4.06773	4.66499	0.944658
FPR2	0.250106	1.90044	2.84202	2.59191	0.941574
YLR363W-A	-0.234775	1.03933	1.98024	2.21501	0.940911
YOR343W-B	0.00326832	2.25233	3.16917	3.1659	0.916841
AGA1	0.290994	1.00119	1.85256	1.56157	0.851377
YLR410W-B	0.371393	1.00532	1.837	1.46561	0.831678
YGR161W-B	0.507699	2.26596	3.09367	2.58597	0.827714
YER156C	-0.130866	1.0042	1.83177	1.96263	0.827567
YBL100W-B	0.0257044	3.92795	4.74893	4.72322	0.820973
SPF1	0.408568	1.02964	1.83575	1.42718	0.806104
PEX27	0.297316	1.06335	1.86659	1.56928	0.803243
YFL002W-A	0.416512	2.23515	3.02689	2.61037	0.791735
YER188W	1.93709	1.15338	1.86068	-0.0764056	0.7073
ARO9	0.274812	1.00341	1.69572	1.42091	0.692315
YBL028C	-0.0938396	1.06439	1.75253	1.84637	0.688141
YOR192C-B	0.0688493	2.71171	3.39095	3.3221	0.679241
MAL32	2.87463	1.63433	2.31325	-0.561379	0.678921
ADD37	-0.385337	1.27208	1.94937	2.33471	0.677297
YBL081W	0.15021	1.18246	1.80069	1.65048	0.618232
HLR1	0.425433	1.67625	2.25033	1.82489	0.574078
MGR1	0.133417	1.34428	1.84418	1.71077	0.4999
ASP1	0.0927194	1.15369	1.65241	1.55969	0.498727
YDR034C-D	-0.308085	2.77519	3.26863	3.57672	0.493444
DPM1	0.113199	1.40181	1.80271	1.68951	0.400901
SUR7	0.671323	1.11071	1.49458	0.823257	0.383869
PRM1	0.977412	1.54378	1.92058	0.943164	0.376798
YDR261W-B	-0.171465	2.77498	3.05807	3.22953	0.28309
PRM9	1.35947	1.5198	1.79074	0.431268	0.270934
YCL019W	-0.660889	1.83056	2.07765	2.73853	0.247084
SPP382	0.137063	1.45563	1.6426	1.50554	0.186971
BNS1	0.833895	1.25823	1.43158	0.59768	0.173344
SPT4	0.249993	1.03952	1.06884	0.818845	0.0293218
MKC7	0.0506164	1.05533	1.07042	1.01981	0.0150908
YGR039W	0.330461	2.49903	2.50137	2.17091	0.00234566
GWT1	0.160029	1.18375	1.14542	0.985395	-0.0383219
RRT12	1.29406	1.2502	1.20108	-0.0929766	-0.0491196
YDR210W	0.71021	1.61365	1.56111	0.850895	-0.0525479
UTR2	1.09043	1.27979	1.2101	0.119666	-0.0696851
SAG1	1.20888	1.49794	1.36038	0.1515	-0.137553
PHO3	1.45844	1.4849	1.33803	-0.120413	-0.146869
FSH1	1.11192	1.50609	1.31682	0.204895	-0.18927
FAR1	0.849283	1.18038	0.988489	0.139206	-0.191888
DOG2	0.450965	1.48924	1.26173	0.810769	-0.227511
OPT2	0.919182	2.10595	1.83585	0.916665	-0.270101
PTR2	2.15172	2.96888	2.57965	0.427932	-0.389237
TAD2	0.163818	1.3992	0.937224	0.773406	-0.461973
FIG1	-1.11644	1.25754	0.630808	1.74725	-0.626733
GAS3	0.530806	1.13541	0.469725	-0.061081	-0.665683
ATF2	0.540498	1.43123	0.744652	0.204153	-0.686583
HHF2	0.220445	1.02831	0.321133	0.100689	-0.707172
YGL230C	0.561504	1.22281	0.405456	-0.156048	-0.817354
SPO16	1.1854	1.67199	0.697931	-0.487465	-0.974063
CYC1	0.591929	1.27163	0.274487	-0.317442	-0.997141
SFG1	-0.0826118	1.03183	-0.316067	-0.233455	-1.34789
YNL058C	0.367635	1.13816	-0.359171	-0.726806	-1.49733
SPS4	0.610228	2.44406	0.874238	0.26401	-1.56982
YLR460C	1.02109	1.60315	-0.0827267	-1.10381	-1.68587
CHA1	-0.138503	1.37944	-0.363145	-0.224641	-1.74258
MF(ALPHA)2	0.974638	2.66597	0.720543	-0.254095	-1.94542
